# Supplementary material for: The genomic and transcriptomic landscape of advanced renal cell cancer for individualized treatment strategies
Source: Sci Rep. 2023 Jul 3;13:10720. doi: 10.1038/s41598-023-37764-z (PMC10318030; doi:10.1038/s41598-023-37764-z)
Supplement: Supplementary file 11 — Supplementary Information 11. [file 41598_2023_37764_MOESM11_ESM.xlsx]

## Sheet: Fig2_characteristics
hmfSampleId	Genome.TMB	tmbStatus	diagnosis	totalSV	value_Deletions	value_Tandem Duplications	value_Inversions	value_Break-ends	value_Translocations	value_Insertions	relSV_Deletions	relSV_Tandem Duplications	relSV_Inversions	relSV_Break-ends	relSV_Translocations	relSV_Insertions	genomePloidy	chromothripsis	C>A	T>C	C>G	C>T	T>A	T>G	hasSystemicPreTreatment	treatmentNaive	priestley
HMF003724A	2.32206	Low TMB (0-5)	Clear Cell Renal Cell Carcinoma	93	21	12	14	15	30	1	0.225806	0.129032	0.150538	0.16129	0.322581	0.0107527	1.96	FALSE	0.211311	0.144754	0.119476	0.310966	0.119294	0.0941989	Yes	No	TRUE
HMF000425A	1.58885	Low TMB (0-5)	Collecting Duct Carcinoma	65	26	9	14	3	13	0	0.4	0.138462	0.215385	0.0461538	0.2	0	2.02	FALSE	0.177383	0.183388	0.115337	0.31999	0.101826	0.102077	No	Yes	TRUE
HMF002471A	3.34701	Low TMB (0-5)	Clear Cell Renal Cell Carcinoma	61	23	16	8	4	10	0	0.377049	0.262295	0.131148	0.0655738	0.163934	0	3.45	FALSE	0.21482	0.159601	0.13502	0.298896	0.114476	0.077188	Yes	No	TRUE
HMF001936A	2.27623	Low TMB (0-5)	Renal Cell Carcinoma, Subtype Not Further Defined	26	3	7	3	1	12	0	0.115385	0.269231	0.115385	0.0384615	0.461538	0	2	FALSE	0.233462	0.15183	0.119634	0.301372	0.116467	0.0772343	No	Yes	TRUE
HMF002469A	2.41266	Low TMB (0-5)	Clear Cell Renal Cell Carcinoma	25	5	10	3	2	5	0	0.2	0.4	0.12	0.08	0.2	0	1.96	FALSE	0.165829	0.193635	0.154271	0.244054	0.134841	0.10737	No	Yes	TRUE
HMF001576A	0.156016	Low TMB (0-5)	Tubulocystic RCC	2	0	1	0	1	0	0	0	0.5	0	0.5	0	0	2	FALSE	0.0798005	0.159601	0.0473815	0.561097	0.0922693	0.0598504	No	Yes	TRUE
HMF000611A	2.3371	Low TMB (0-5)	Clear Cell Renal Cell Carcinoma	45	18	9	12	5	0	1	0.4	0.2	0.266667	0.111111	0	0.0222222	3.15	FALSE	0.224682	0.182058	0.120271	0.274575	0.121097	0.077317	No	Yes	TRUE
HMF001554A	1.15123	Low TMB (0-5)	Clear Cell Renal Cell Carcinoma	16	9	1	2	3	1	0	0.5625	0.0625	0.125	0.1875	0.0625	0	1.94	FALSE	0.187771	0.178416	0.12429	0.320414	0.113933	0.0751754	No	Yes	TRUE
HMF002531A	3.11648	Low TMB (0-5)	Clear Cell Renal Cell Carcinoma	64	24	13	21	1	5	0	0.375	0.203125	0.328125	0.015625	0.078125	0	1.94	TRUE	0.207858	0.178074	0.116857	0.280482	0.124588	0.092142	Yes	No	FALSE
HMF000047A	3.18574	Low TMB (0-5)	Clear Cell Renal Cell Carcinoma	48	21	16	6	1	4	0	0.4375	0.333333	0.125	0.0208333	0.0833333	0	2.32	FALSE	0.253604	0.139741	0.128158	0.269747	0.119162	0.0895872	Yes	No	FALSE
HMF002486A	3.16895	Low TMB (0-5)	Clear Cell Renal Cell Carcinoma	39	20	12	3	0	4	0	0.512821	0.307692	0.0769231	0	0.102564	0	1.96	FALSE	0.266709	0.133546	0.101913	0.300383	0.115434	0.0820153	No	Yes	FALSE
HMF003715A	3.1672	Low TMB (0-5)	Papillary RCC	18	5	13	0	0	0	0	0.277778	0.722222	0	0	0	0	2.24	FALSE	0.132504	0.204567	0.136333	0.234104	0.143853	0.148639	No	Yes	FALSE
HMF003525A	2.05445	Low TMB (0-5)	Clear Cell Renal Cell Carcinoma	39	14	19	3	2	1	0	0.358974	0.487179	0.0769231	0.0512821	0.025641	0	1.84	FALSE	0.204197	0.16087	0.126481	0.301146	0.124733	0.0825724	No	Yes	FALSE
HMF003976A	2.44974	Low TMB (0-5)	Clear Cell Renal Cell Carcinoma	23	10	5	5	0	3	0	0.434783	0.217391	0.217391	0	0.130435	0	1.86	FALSE	0.206156	0.179867	0.121963	0.273211	0.124293	0.0945092	No	Yes	FALSE
HMF004241A	2.63514	Low TMB (0-5)	Renal Cell Carcinoma, Subtype Not Further Defined	231	158	30	29	5	9	0	0.683983	0.12987	0.125541	0.021645	0.038961	0	1.92	FALSE	0.16159	0.152757	0.189461	0.262869	0.115291	0.118032	No	Yes	FALSE
HMF003060A	3.58768	Low TMB (0-5)	Clear Cell Renal Cell Carcinoma	59	15	15	6	13	10	0	0.254237	0.254237	0.101695	0.220339	0.169492	0	1.82	FALSE	0.155309	0.20358	0.121358	0.231481	0.162716	0.125556	No	Yes	TRUE
HMF003166A	3.49638	Low TMB (0-5)	Clear Cell Renal Cell Carcinoma	54	20	17	9	2	6	0	0.37037	0.314815	0.166667	0.037037	0.111111	0	4.65	FALSE	0.207321	0.163974	0.143289	0.231261	0.132132	0.122022	No	Yes	TRUE
HMF002860A	2.02541	Low TMB (0-5)	Clear Cell Renal Cell Carcinoma	80	54	14	9	0	3	0	0.675	0.175	0.1125	0	0.0375	0	1.72	FALSE	0.173904	0.182985	0.125148	0.301026	0.124161	0.0927754	No	Yes	FALSE
HMF002903A	2.77751	Low TMB (0-5)	Clear Cell Renal Cell Carcinoma	92	35	9	8	4	36	0	0.380435	0.0978261	0.0869565	0.0434783	0.391304	0	3.85	FALSE	0.283704	0.139986	0.112276	0.262742	0.123762	0.0775305	No	Yes	TRUE
HMF002487A	2.8961	Low TMB (0-5)	Clear Cell Renal Cell Carcinoma	45	22	18	0	3	2	0	0.488889	0.4	0	0.0666667	0.0444444	0	1.8	FALSE	0.200836	0.16223	0.152753	0.258676	0.127526	0.0979791	No	Yes	TRUE
HMF002352A	1.88024	Low TMB (0-5)	Clear Cell Renal Cell Carcinoma	36	5	12	5	3	11	0	0.138889	0.333333	0.138889	0.0833333	0.305556	0	4.6	FALSE	0.189189	0.160684	0.1231	0.326014	0.124789	0.0762247	No	Yes	TRUE
HMF003170A	1.36812	Low TMB (0-5)	Clear Cell Renal Cell Carcinoma	114	42	32	37	3	0	0	0.368421	0.280702	0.324561	0.0263158	0	0	3.15	TRUE	0.143883	0.190003	0.206849	0.325324	0.0740127	0.0599282	No	Yes	TRUE
HMF003395A	2.3224	Low TMB (0-5)	Clear Cell Renal Cell Carcinoma	58	30	14	8	2	4	0	0.517241	0.241379	0.137931	0.0344828	0.0689655	0	3.4	FALSE	0.20798	0.149236	0.133956	0.306452	0.121222	0.0811545	Yes	No	FALSE
HMF000673A	2.24859	Low TMB (0-5)	Papillary RCC	88	30	20	14	16	8	0	0.340909	0.227273	0.159091	0.181818	0.0909091	0	4.3	FALSE	0.140819	0.195294	0.130258	0.301834	0.136187	0.0956087	No	Yes	TRUE
HMF001771A	2.03766	Low TMB (0-5)	Clear Cell Renal Cell Carcinoma	118	9	14	8	15	72	0	0.0762712	0.118644	0.0677966	0.127119	0.610169	0	2	FALSE	0.194	0.150618	0.1269	0.304277	0.131563	0.0926414	Yes	No	TRUE
HMF002139A	2.8891	Low TMB (0-5)	Clear Cell Renal Cell Carcinoma	44	13	21	5	3	2	0	0.295455	0.477273	0.113636	0.0681818	0.0454545	0	2.24	FALSE	0.151425	0.198486	0.123961	0.270635	0.144893	0.1106	No	Yes	TRUE
HMF001356A	2.46408	Low TMB (0-5)	Renal Cell Carcinoma, Subtype Not Further Defined	133	57	46	6	4	20	0	0.428571	0.345865	0.0451128	0.0300752	0.150376	0	1.86	FALSE	0.208518	0.156882	0.157047	0.253906	0.141589	0.0820589	Yes	No	TRUE
HMF002892A	3.1637	Low TMB (0-5)	Papillary RCC	90	38	21	21	5	5	0	0.422222	0.233333	0.233333	0.0555556	0.0555556	0	1.96	FALSE	0.181962	0.159974	0.124687	0.268993	0.133772	0.130612	Yes	No	TRUE
HMF000204A	2.83733	Low TMB (0-5)	Clear Cell Renal Cell Carcinoma	907	163	116	313	117	198	0	0.179713	0.127894	0.345094	0.128997	0.218302	0	4.05	TRUE	0.254671	0.155571	0.10699	0.26173	0.141176	0.0798616	No	Yes	FALSE
HMF000895A	1.30515	Low TMB (0-5)	Clear Cell Renal Cell Carcinoma	11	8	0	0	0	3	0	0.727273	0	0	0	0.272727	0	1.96	FALSE	0.229754	0.154636	0.12412	0.269953	0.140552	0.0809859	No	Yes	TRUE
HMF004269A	1.04384	Low TMB (0-5)	Clear Cell Renal Cell Carcinoma	28	14	1	9	0	4	0	0.5	0.0357143	0.321429	0	0.142857	0	3.25	FALSE	0.215849	0.148302	0.149434	0.274717	0.122642	0.0890566	No	Yes	FALSE
HMF001431A	5.48366	Medium TMB (≥5-10)	Clear Cell Renal Cell Carcinoma	148	105	26	8	6	3	0	0.709459	0.175676	0.0540541	0.0405405	0.0202703	0	1.54	FALSE	0.232653	0.130863	0.176103	0.198515	0.141202	0.120663	No	Yes	TRUE
HMF002563A	2.71524	Low TMB (0-5)	Clear Cell Renal Cell Carcinoma	77	29	22	11	3	12	0	0.376623	0.285714	0.142857	0.038961	0.155844	0	3.8	FALSE	0.217644	0.175847	0.119719	0.272578	0.130019	0.0841917	No	Yes	TRUE
HMF003947A	3.80946	Low TMB (0-5)	Clear Cell Renal Cell Carcinoma	29	9	13	2	2	3	0	0.310345	0.448276	0.0689655	0.0689655	0.103448	0	2	FALSE	0.222031	0.155293	0.114132	0.297689	0.135733	0.0751209	No	Yes	FALSE
HMF000843A	3.07205	Low TMB (0-5)	Clear Cell Renal Cell Carcinoma	25	8	5	6	3	3	0	0.32	0.2	0.24	0.12	0.12	0	3.6	FALSE	0.226843	0.160719	0.109945	0.268696	0.150879	0.0829179	No	Yes	TRUE
HMF002113A	3.53381	Low TMB (0-5)	Clear Cell Renal Cell Carcinoma	68	37	16	3	4	8	0	0.544118	0.235294	0.0441176	0.0588235	0.117647	0	2.16	FALSE	0.274954	0.144918	0.124428	0.252289	0.125916	0.0774954	No	Yes	TRUE
HMF003621A	2.73064	Low TMB (0-5)	Clear Cell Renal Cell Carcinoma	54	34	8	1	5	6	0	0.62963	0.148148	0.0185185	0.0925926	0.111111	0	2.84	FALSE	0.25845	0.151515	0.118007	0.245192	0.140589	0.0862471	No	Yes	TRUE
HMF003229A	3.39948	Low TMB (0-5)	Clear Cell Renal Cell Carcinoma	177	48	39	60	11	19	0	0.271186	0.220339	0.338983	0.0621469	0.107345	0	2.86	FALSE	0.186221	0.178377	0.155866	0.26603	0.129832	0.0836744	Yes	No	TRUE
HMF001464A	2.38537	Low TMB (0-5)	Renal Cell Carcinoma, Subtype Not Further Defined	110	34	32	14	10	20	0	0.309091	0.290909	0.127273	0.0909091	0.181818	0	2.84	FALSE	0.188706	0.185697	0.108515	0.274208	0.141972	0.100903	No	Yes	FALSE
HMF004179A	3.44425	Low TMB (0-5)	Clear Cell Renal Cell Carcinoma	25	6	10	3	1	5	0	0.24	0.4	0.12	0.04	0.2	0	1.92	FALSE	0.221026	0.162133	0.115421	0.278737	0.133633	0.0890492	Yes	No	FALSE
HMF002068A	3.53206	Low TMB (0-5)	Clear Cell Renal Cell Carcinoma	49	13	25	4	1	6	0	0.265306	0.510204	0.0816327	0.0204082	0.122449	0	1.84	FALSE	0.20536	0.184744	0.107891	0.280037	0.143855	0.0781125	No	Yes	TRUE
HMF003272A	3.49533	Low TMB (0-5)	Renal Cell Carcinoma, Subtype Not Further Defined	52	13	14	6	2	17	0	0.25	0.269231	0.115385	0.0384615	0.326923	0	4.25	FALSE	0.201972	0.156043	0.155035	0.276689	0.12255	0.0877114	No	Yes	TRUE
HMF001484A	4.07532	Low TMB (0-5)	Clear Cell Renal Cell Carcinoma	68	29	20	9	5	5	0	0.426471	0.294118	0.132353	0.0735294	0.0735294	0	2.6	FALSE	0.21218	0.178313	0.140347	0.230041	0.154011	0.0851064	No	Yes	TRUE
HMF002565A	2.66207	Low TMB (0-5)	Clear Cell Renal Cell Carcinoma	94	43	26	9	7	9	0	0.457447	0.276596	0.0957447	0.0744681	0.0957447	0	1.82	FALSE	0.241202	0.159034	0.118981	0.268444	0.122073	0.0902665	No	Yes	TRUE
HMF003741A	3.02833	Low TMB (0-5)	Clear Cell Renal Cell Carcinoma	48	42	4	0	1	1	0	0.875	0.0833333	0	0.0208333	0.0208333	0	1.92	FALSE	0.192496	0.196723	0.118642	0.27573	0.135289	0.0811204	No	Yes	TRUE
HMF001660A	3.75104	Low TMB (0-5)	Clear Cell Renal Cell Carcinoma	38	7	7	9	1	14	0	0.184211	0.184211	0.236842	0.0263158	0.368421	0	3.6	FALSE	0.402052	0.10966	0.100954	0.227923	0.102094	0.0573176	No	Yes	TRUE
HMF003119A	1.57416	Low TMB (0-5)	Clear Cell Renal Cell Carcinoma	22	5	3	2	1	11	0	0.227273	0.136364	0.0909091	0.0454545	0.5	0	1.94	FALSE	0.178743	0.175966	0.148952	0.280232	0.12926	0.0868468	No	Yes	TRUE
HMF004389A	2.98215	Low TMB (0-5)	Papillary RCC	48	13	23	8	3	1	0	0.270833	0.479167	0.166667	0.0625	0.0208333	0	2.28	FALSE	0.168752	0.22316	0.10256	0.265784	0.136456	0.103288	No	Yes	FALSE
HMF000131A	2.39936	Low TMB (0-5)	Clear Cell Renal Cell Carcinoma	20	4	9	1	0	6	0	0.2	0.45	0.05	0	0.3	0	1.98	FALSE	0.208869	0.176202	0.107143	0.278944	0.147596	0.0812458	No	Yes	FALSE
HMF003898A	3.33756	Low TMB (0-5)	Clear Cell Renal Cell Carcinoma	28	14	8	2	1	3	0	0.5	0.285714	0.0714286	0.0357143	0.107143	0	4	FALSE	0.217417	0.143483	0.151066	0.292773	0.111493	0.0837678	No	Yes	FALSE
HMF004063A	1.95755	Low TMB (0-5)	Clear Cell Renal Cell Carcinoma	24	6	5	10	0	3	0	0.25	0.208333	0.416667	0	0.125	0	1.94	FALSE	0.190039	0.167383	0.105859	0.342383	0.124609	0.0697266	No	Yes	FALSE
HMF002508A	1.99883	Low TMB (0-5)	Clear Cell Renal Cell Carcinoma	20	6	6	0	1	7	0	0.3	0.3	0	0.05	0.35	0	1.9	FALSE	0.21227	0.169325	0.117382	0.272597	0.136196	0.092229	No	Yes	FALSE
HMF002108A	3.46384	Low TMB (0-5)	Clear Cell Renal Cell Carcinoma	27	9	3	2	0	13	0	0.333333	0.111111	0.0740741	0	0.481481	0	1.96	FALSE	0.242449	0.16387	0.117232	0.254022	0.130309	0.092119	Yes	No	TRUE
HMF002362A	2.94332	Low TMB (0-5)	Clear Cell Renal Cell Carcinoma	29	11	10	4	2	2	0	0.37931	0.344828	0.137931	0.0689655	0.0689655	0	1.98	FALSE	0.205499	0.19381	0.133103	0.267136	0.116233	0.0842189	Yes	No	TRUE
HMF000213B	4.05293	Low TMB (0-5)	Papillary RCC	25	7	17	0	1	0	0	0.28	0.68	0	0.04	0	0	2.22	FALSE	0.152082	0.213591	0.108645	0.273726	0.147432	0.104523	No	Yes	TRUE
HMF002388A	2.99929	Low TMB (0-5)	Clear Cell Renal Cell Carcinoma	107	74	22	6	1	4	0	0.691589	0.205607	0.0560748	0.00934579	0.0373832	0	1.74	FALSE	0.147063	0.223234	0.12132	0.290693	0.109307	0.108383	No	Yes	TRUE
HMF001943A	3.30923	Low TMB (0-5)	Clear Cell Renal Cell Carcinoma	75	47	10	9	1	8	0	0.626667	0.133333	0.12	0.0133333	0.106667	0	2.72	FALSE	0.285764	0.137835	0.137371	0.26546	0.115675	0.0578953	No	Yes	TRUE
HMF001616A	3.13957	Low TMB (0-5)	Clear Cell Renal Cell Carcinoma	56	18	17	10	5	6	0	0.321429	0.303571	0.178571	0.0892857	0.107143	0	1.9	FALSE	0.169766	0.199542	0.127055	0.237402	0.141471	0.124764	No	Yes	TRUE
HMF002837A	2.77296	Low TMB (0-5)	Clear Cell Renal Cell Carcinoma	2490	547	509	1250	160	24	0	0.219679	0.204418	0.502008	0.064257	0.00963855	0	2.12	TRUE	0.156194	0.212125	0.160613	0.256871	0.114349	0.0998481	Yes	No	FALSE
HMF000934A	2.55433	Low TMB (0-5)	Clear Cell Renal Cell Carcinoma	26	13	6	3	2	2	0	0.5	0.230769	0.115385	0.0769231	0.0769231	0	1.92	FALSE	0.246743	0.144696	0.104839	0.28536	0.141129	0.0772333	No	Yes	FALSE
HMF003633A	3.38618	Low TMB (0-5)	Clear Cell Renal Cell Carcinoma	41	25	7	7	1	1	0	0.609756	0.170732	0.170732	0.0243902	0.0243902	0	3.2	FALSE	0.192704	0.163331	0.139405	0.287812	0.12081	0.0959375	No	Yes	FALSE
HMF001928A	2.12301	Low TMB (0-5)	Clear Cell Renal Cell Carcinoma	100	52	18	18	3	9	0	0.52	0.18	0.18	0.03	0.09	0	1.9	FALSE	0.25826	0.156457	0.13431	0.237721	0.131452	0.0818003	Yes	No	FALSE
HMF001967B	4.68224	Low TMB (0-5)	Clear Cell Renal Cell Carcinoma	59	9	11	3	13	23	0	0.152542	0.186441	0.0508475	0.220339	0.389831	0	1.88	FALSE	0.297462	0.157844	0.107352	0.222377	0.132641	0.0823232	Yes	No	FALSE
HMF003929A	1.82462	Low TMB (0-5)	Clear Cell Renal Cell Carcinoma	11	3	6	1	0	1	0	0.272727	0.545455	0.0909091	0	0.0909091	0	2	FALSE	0.221655	0.14465	0.120825	0.339715	0.0974261	0.0757286	No	Yes	FALSE
HMF001886A	3.8168	Low TMB (0-5)	Clear Cell Renal Cell Carcinoma	36	19	7	6	1	3	0	0.527778	0.194444	0.166667	0.0277778	0.0833333	0	3	FALSE	0.245242	0.146517	0.126333	0.266471	0.137419	0.0780172	No	Yes	TRUE
HMF002624A	3.77727	Low TMB (0-5)	Clear Cell Renal Cell Carcinoma	59	26	18	1	7	7	0	0.440678	0.305085	0.0169492	0.118644	0.118644	0	3.1	FALSE	0.177391	0.177938	0.11578	0.308492	0.147844	0.0725542	Yes	No	FALSE
HMF003506A	0.582088	Low TMB (0-5)	Papillary RCC	10	4	3	0	1	2	0	0.4	0.3	0	0.1	0.2	0	1.16	FALSE	0.162475	0.188307	0.082257	0.39225	0.101292	0.0734194	No	Yes	TRUE
HMF001953A	3.0745	Low TMB (0-5)	Clear Cell Renal Cell Carcinoma	100	33	17	14	10	26	0	0.33	0.17	0.14	0.1	0.26	0	3.35	FALSE	0.206844	0.187108	0.111496	0.286813	0.123799	0.0839421	No	Yes	TRUE
HMF000631A	15.6733	High TMB (≥10)	Renal Cell Carcinoma, Subtype Not Further Defined	41	14	16	2	1	8	0	0.341463	0.390244	0.0487805	0.0243902	0.195122	0	3.4	FALSE	0.0951216	0.402121	0.0313835	0.348132	0.0865766	0.0366659	No	Yes	TRUE
HMF001686A	2.71629	Low TMB (0-5)	Clear Cell Renal Cell Carcinoma	57	25	20	3	0	9	0	0.438596	0.350877	0.0526316	0	0.157895	0	2.3	FALSE	0.228511	0.170638	0.116596	0.280851	0.129504	0.0739007	No	Yes	TRUE
HMF002867A	2.12966	Low TMB (0-5)	Clear Cell Renal Cell Carcinoma	22	3	9	3	5	2	0	0.136364	0.409091	0.136364	0.227273	0.0909091	0	2	FALSE	0.220352	0.168537	0.118219	0.295735	0.121025	0.0761317	No	Yes	FALSE
HMF003359A	1.95825	Low TMB (0-5)	Clear Cell Renal Cell Carcinoma	14	5	5	0	3	1	0	0.357143	0.357143	0	0.214286	0.0714286	0	1.96	FALSE	0.214646	0.170063	0.12326	0.289288	0.128707	0.0740367	No	Yes	FALSE
HMF003788A	1.94321	Low TMB (0-5)	Clear Cell Renal Cell Carcinoma	35	8	9	8	3	6	1	0.228571	0.257143	0.228571	0.0857143	0.171429	0.0285714	2.2	FALSE	0.208447	0.161713	0.143919	0.29253	0.109503	0.0838874	No	Yes	FALSE
HMF004114A	2.77751	Low TMB (0-5)	Clear Cell Renal Cell Carcinoma	32	12	13	4	0	3	0	0.375	0.40625	0.125	0	0.09375	0	2.48	FALSE	0.239324	0.155632	0.107194	0.295214	0.120378	0.0822585	No	Yes	FALSE
HMF002899A	2.98355	Low TMB (0-5)	Clear Cell Renal Cell Carcinoma	32	6	11	3	6	6	0	0.1875	0.34375	0.09375	0.1875	0.1875	0	1.8	FALSE	0.242938	0.144875	0.110573	0.298897	0.129674	0.0730428	No	Yes	FALSE
HMF004175A	4.57485	Low TMB (0-5)	Clear Cell Renal Cell Carcinoma	145	67	39	22	3	14	0	0.462069	0.268966	0.151724	0.0206897	0.0965517	0	3.5	FALSE	0.176729	0.1887	0.146413	0.271811	0.122384	0.0939626	No	Yes	FALSE
HMF004356A	2.02506	Low TMB (0-5)	Renal Cell Carcinoma, Subtype Not Further Defined	73	17	40	10	2	4	0	0.232877	0.547945	0.136986	0.0273973	0.0547945	0	2.12	FALSE	0.204686	0.173946	0.126336	0.269541	0.146579	0.0789128	Yes	No	FALSE
HMF004266A	2.71489	Low TMB (0-5)	Clear Cell Renal Cell Carcinoma	28	6	16	2	1	3	0	0.214286	0.571429	0.0714286	0.0357143	0.107143	0	4.55	FALSE	0.199971	0.163453	0.118171	0.310838	0.126935	0.080631	Yes	No	FALSE
HMF001591A	2.54838	Low TMB (0-5)	Clear Cell Renal Cell Carcinoma	56	18	13	5	6	14	0	0.321429	0.232143	0.0892857	0.107143	0.25	0	1.92	FALSE	0.197144	0.172117	0.133425	0.282512	0.123138	0.0916628	No	Yes	TRUE
HMF002718A	1.76655	Low TMB (0-5)	Clear Cell Renal Cell Carcinoma	515	132	132	216	33	2	0	0.256311	0.256311	0.419417	0.0640777	0.0038835	0	2.06	TRUE	0.151235	0.220042	0.118679	0.29462	0.138074	0.0773493	No	Yes	TRUE
HMF001907A	2.11811	Low TMB (0-5)	Clear Cell Renal Cell Carcinoma	37	13	9	5	0	10	0	0.351351	0.243243	0.135135	0	0.27027	0	3.7	FALSE	0.201715	0.187733	0.113535	0.257084	0.143922	0.0960104	No	Yes	TRUE
HMF002797A	4.11729	Low TMB (0-5)	Papillary RCC	105	36	40	13	5	11	0	0.342857	0.380952	0.12381	0.047619	0.104762	0	2.2	FALSE	0.156581	0.189535	0.105053	0.258238	0.186439	0.104154	Yes	No	FALSE
HMF002819A	1.82917	Low TMB (0-5)	Chromophobe RCC	7	4	2	0	1	0	0	0.571429	0.285714	0	0.142857	0	0	2.02	FALSE	0.15546	0.206194	0.0882233	0.237368	0.201711	0.111043	No	Yes	FALSE
HMF000944A	1.57451	Low TMB (0-5)	Papillary RCC	393	73	100	190	23	7	0	0.185751	0.254453	0.483461	0.0585242	0.0178117	0	2.86	TRUE	0.174121	0.187688	0.136181	0.281658	0.116834	0.103518	No	Yes	FALSE
HMF001870A	2.43994	Low TMB (0-5)	Clear Cell Renal Cell Carcinoma	62	11	35	3	4	9	0	0.177419	0.564516	0.0483871	0.0645161	0.145161	0	1.82	FALSE	0.193871	0.167011	0.120523	0.253271	0.147211	0.118113	No	Yes	TRUE
HMF000428A	3.12383	Low TMB (0-5)	Clear Cell Renal Cell Carcinoma	46	18	14	5	6	3	0	0.391304	0.304348	0.108696	0.130435	0.0652174	0	2.9	FALSE	0.169936	0.194116	0.116201	0.258866	0.157308	0.103573	No	Yes	TRUE
HMF001843A	2.02891	Low TMB (0-5)	Papillary RCC	62	9	29	21	3	0	0	0.145161	0.467742	0.33871	0.0483871	0	0	2.08	TRUE	0.130309	0.244251	0.118914	0.303501	0.121608	0.081417	No	Yes	TRUE
HMF004198A	6.95217	Medium TMB (≥5-10)	Clear Cell Renal Cell Carcinoma	93	54	15	15	0	9	0	0.580645	0.16129	0.16129	0	0.0967742	0	3	FALSE	0.166266	0.16561	0.178075	0.229306	0.139639	0.121104	Yes	No	FALSE
HMF001797A	51.1363	High TMB (≥10)	Clear Cell Renal Cell Carcinoma	211	130	21	31	7	21	1	0.616114	0.0995261	0.146919	0.0331754	0.0995261	0.00473934	3.6	FALSE	0.121648	0.356303	0.025996	0.375123	0.0897454	0.0311839	No	Yes	TRUE
HMF003761A	2.42945	Low TMB (0-5)	Clear Cell Renal Cell Carcinoma	69	20	15	14	14	6	0	0.289855	0.217391	0.202899	0.202899	0.0869565	0	2.14	FALSE	0.162718	0.192634	0.122255	0.26526	0.140757	0.116376	No	Yes	FALSE
HMF004233A	4.63257	Low TMB (0-5)	Clear Cell Renal Cell Carcinoma	255	126	48	56	6	19	0	0.494118	0.188235	0.219608	0.0235294	0.0745098	0	3.45	FALSE	0.210101	0.160028	0.150994	0.257679	0.138432	0.0827669	No	Yes	FALSE

## Sheet: Fig2_mutsigs
hmfSampleId	diagnosis	SBS1	SBS2	SBS3	SBS4	SBS5	SBS6	SBS7a	SBS7b	SBS7c	SBS7d	SBS8	SBS9	SBS10a	SBS10b	SBS10c	SBS10d	SBS11	SBS12	SBS13	SBS14	SBS15	SBS16	SBS17a	SBS17b	SBS18	SBS19	SBS20	SBS21	SBS22	SBS23	SBS24	SBS25	SBS26	SBS28	SBS29	SBS30	SBS31	SBS32	SBS33	SBS34	SBS35	SBS36	SBS37	SBS38	SBS39	SBS40	SBS41	SBS42
HMF000425A	Collecting Duct Carcinoma	10.1959	0	0	0	23.7229	0	0	0	0	0	0	0	0	0	0	0	0	0	0	0	0	0	0	0	0	0	0	0	0	0	0	0	0	0	0	0	0	0	0	0	0	0	0	0	0	66.0812	0	0
HMF004266A	Clear Cell Renal Cell Carcinoma	8.16188	0	0	0	15.0571	0	0	0	0	0	0	0	0	0	0	0	0	0	0	0	0	0	0	0	0	0	0	0	0	0	0	0	0	0	0	0	0	0	0	0	0	0	0	0	0	76.7811	0	0
HMF001484A	Clear Cell Renal Cell Carcinoma	3.8111	0	0	0	0	0	0	0	0	0	0	0	0	0	0	0	0	0	0	0	0	0	0	0	5.68804	0	0	0	6.12928	0	0	0	0	0	0	0	0	0	0	0	0	0	0	0	9.14	63.5411	0	0
HMF002565A	Clear Cell Renal Cell Carcinoma	6.77582	0	0	0	0	0	0	0	0	0	0	0	0	0	0	0	0	0	0	0	0	0	0	0	10.2854	0	0	0	0	0	0	11.7601	0	0	0	0	0	0	0	0	0	0	0	0	0	71.1786	0	0
HMF003741A	Clear Cell Renal Cell Carcinoma	4.92481	0	0	0	0	0	0	0	0	0	0	0	0	0	0	0	0	6.46102	0	0	0	0	0	0	0	0	0	0	0	0	0	0	0	0	0	0	0	0	0	0	0	0	0	0	0	88.6142	0	0
HMF001660A	Clear Cell Renal Cell Carcinoma	0	0	0	0	0	0	0	0	0	0	0	0	0	0	0	0	0	0	0	0	0	0	0	0	39.5581	0	0	0	0	0	0	0	0	0	0	0	0	0	0	0	0	0	0	0	0	60.4419	0	0
HMF003119A	Clear Cell Renal Cell Carcinoma	5.27433	0	0	0	18.1469	0	0	0	0	0	0	0	0	0	0	0	0	0	0	0	0	0	0	0	0	0	0	0	0	0	0	0	0	0	0	0	0	0	0	0	0	0	0	0	7.00649	69.5722	0	0
HMF004063A	Clear Cell Renal Cell Carcinoma	6.12101	0	0	0	27.3929	0	0	0	0	0	9.23405	0	0	0	0	0	0	0	0	0	0	0	0	0	0	0	0	0	0	0	0	0	0	0	0	0	0	6.3973	0	0	0	0	0	0	0	50.8547	0	0
HMF002508A	Clear Cell Renal Cell Carcinoma	5.39582	0	0	0	0	0	0	0	0	0	0	0	0	0	0	0	0	0	0	0	0	0	0	0	0	0	0	0	0	0	0	0	0	0	0	0	0	0	0	0	0	0	0	0	0	84.0756	0	0
HMF003898A	Clear Cell Renal Cell Carcinoma	6.29638	3.59142	0	0	0	0	0	0	0	0	6.40205	0	0	0	0	0	0	0	4.16037	0	0	0	0	0	0	0	0	0	0	0	0	0	0	0	0	0	0	0	0	0	0	0	0	0	0	69.1348	0	0
HMF000131A	Clear Cell Renal Cell Carcinoma	0	0	0	0	0	8.37862	0	0	0	0	10.3112	0	0	0	0	0	0	0	0	0	0	0	0	0	0	0	0	0	0	0	0	0	0	0	0	0	0	0	0	0	0	0	0	0	0	81.3102	0	0
HMF002899A	Clear Cell Renal Cell Carcinoma	7.17728	0	0	0	0	0	0	0	0	0	9.0886	0	0	0	0	0	0	0	0	0	0	0	0	0	0	0	0	0	0	0	0	0	0	0	0	0	0	0	0	0	0	0	0	0	0	83.7341	0	0
HMF004175A	Clear Cell Renal Cell Carcinoma	4.92595	0	0	0	19.343	0	0	0	0	0	0	0	0	0	0	0	0	0	0	0	0	0	0	0	0	0	0	0	0	0	0	0	0	0	0	0	0	0	0	0	0	0	0	0	0	75.7311	0	0
HMF002718A	Clear Cell Renal Cell Carcinoma	0	0	0	0	45.5595	0	0	0	0	0	0	0	0	0	0	0	0	0	0	0	0	0	0	0	0	0	0	0	0	0	0	0	0	0	0	0	0	0	0	0	0	0	0	0	0	54.4405	0	0
HMF001886A	Clear Cell Renal Cell Carcinoma	6.56119	0	0	0	0	0	0	0	0	0	0	0	0	0	0	0	0	0	0	0	0	0	0	0	0	0	0	0	0	0	0	0	0	0	0	0	0	0	0	0	0	8.6202	0	0	0	84.8186	0	0
HMF000843A	Clear Cell Renal Cell Carcinoma	5.78803	0	0	0	0	0	0	0	0	0	11.1421	0	0	0	0	0	0	0	0	0	0	0	0	0	0	0	0	0	0	0	0	0	0	0	0	0	0	0	0	0	0	0	0	0	0	83.0698	0	0
HMF001431A	Clear Cell Renal Cell Carcinoma	0	4.71917	0	0	0	0	0	0	0	0	12.3068	12.5927	0	0	0	0	0	0	8.49337	0	0	0	0	0	10.6048	0	0	0	0	0	0	0	0	0	0	0	0	0	0	0	0	0	0	0	0	22.2551	0	0
HMF002108A	Clear Cell Renal Cell Carcinoma	4.76071	0	0	0	0	0	0	0	0	0	9.14435	0	0	0	0	0	0	0	0	0	0	0	0	0	0	0	0	0	0	0	0	0	0	0	0	0	0	0	0	0	0	0	0	0	0	80.1129	0	0
HMF000895A	Clear Cell Renal Cell Carcinoma	0	0	0	0	0	6.60587	0	0	0	0	9.29897	0	0	0	0	0	0	0	0	0	0	0	0	0	0	0	0	0	0	0	0	0	0	0	0	0	0	0	0	0	0	0	0	0	0	76.3379	0	0
HMF002362A	Clear Cell Renal Cell Carcinoma	7.42017	0	0	0	0	0	0	0	0	0	0	0	0	0	0	0	0	0	0	0	0	0	0	0	0	0	0	0	0	0	0	0	0	0	0	0	0	0	0	0	0	0	0	0	0	83.0286	0	0
HMF002068A	Clear Cell Renal Cell Carcinoma	5.52048	0	0	0	0	0	0	0	0	0	8.29764	0	0	0	0	0	0	0	0	0	0	0	0	0	0	0	0	0	0	0	0	0	0	0	0	0	0	0	0	0	0	0	0	0	0	71.5803	0	0
HMF002903A	Clear Cell Renal Cell Carcinoma	4.57939	0	0	0	0	0	0	0	0	0	0	0	0	0	0	0	0	0	0	0	0	0	0	0	17.6229	0	0	0	0	0	0	0	0	0	0	0	0	0	0	0	0	0	0	0	0	66.3145	0	0
HMF002388A	Clear Cell Renal Cell Carcinoma	5.32741	4.03595	12.9828	0	18.8863	0	0	0	0	0	0	7.16967	0	0	0	0	0	0	0	0	0	0	0	0	0	0	0	0	0	0	0	0	5.39203	0	0	0	0	0	0	0	0	0	0	0	0	46.2058	0	0
HMF003060A	Clear Cell Renal Cell Carcinoma	0	0	0	0	0	6.42644	0	0	0	0	0	0	0	0	0	0	0	0	0	0	0	0	0	0	0	0	0	0	0	0	0	0	7.44688	0	0	0	0	0	0	0	0	0	0	0	0	74.1975	0	0
HMF001771A	Clear Cell Renal Cell Carcinoma	5.84276	0	0	0	0	0	0	0	0	0	0	0	0	0	0	0	0	0	0	0	0	0	0	0	0	0	0	0	0	0	0	0	0	0	0	0	0	0	0	0	0	0	0	0	0	86.8184	0	0
HMF002487A	Clear Cell Renal Cell Carcinoma	5.2859	0	0	0	0	0	0	0	0	0	0	0	0	0	0	0	0	0	0	0	0	0	0	0	0	0	0	0	0	0	0	0	0	0	0	0	0	0	0	0	0	0	0	0	8.62923	86.0849	0	0
HMF002139A	Clear Cell Renal Cell Carcinoma	4.98499	0	0	0	28.1531	0	0	0	0	0	0	0	0	0	0	0	0	0	0	0	0	0	0	0	0	0	0	0	0	0	0	0	0	0	0	0	0	0	0	0	0	0	0	0	0	57.7498	0	0
HMF001953A	Clear Cell Renal Cell Carcinoma	7.82235	0	0	0	11.6696	0	0	0	0	0	0	0	0	0	8.40692	0	0	0	0	0	0	0	0	0	0	0	0	0	0	0	0	0	0	0	0	0	0	0	0	0	0	0	0	0	0	62.702	0	0
HMF002352A	Clear Cell Renal Cell Carcinoma	8.47549	0	0	0	0	0	5.0619	0	0	0	0	0	0	0	0	0	0	0	0	0	0	0	0	0	0	0	0	0	0	0	0	0	0	0	0	0	0	0	0	0	0	0	0	0	5.11277	74.8782	0	0
HMF001943A	Clear Cell Renal Cell Carcinoma	4.10189	3.49629	0	0	0	0	0	0	0	0	0	0	0	0	0	0	0	4.68701	4.65399	0	0	0	0	0	17.9013	0	0	0	4.23245	0	0	0	0	0	5.6181	0	0	3.77133	0	0	0	0	0	0	5.78203	45.7556	0	0
HMF001591A	Clear Cell Renal Cell Carcinoma	7.10962	0	0	0	0	0	0	0	0	0	0	0	0	0	0	0	0	0	0	0	0	0	0	0	0	0	0	0	0	0	0	0	0	0	0	0	0	0	0	0	0	0	0	0	0	92.8904	0	0
HMF002113A	Clear Cell Renal Cell Carcinoma	0	0	0	0	0	0	0	0	0	0	0	0	0	0	0	0	0	0	0	0	0	0	0	0	16.0153	0	0	0	0	0	0	0	0	0	0	0	0	0	0	0	0	0	0	0	0	83.9847	0	0
HMF001907A	Clear Cell Renal Cell Carcinoma	3.96339	0	0	0	0	0	0	0	0	0	0	0	0	0	0	0	0	0	0	0	0	0	0	0	0	0	0	0	0	0	0	15.5248	0	0	0	0	0	0	0	0	0	0	0	0	0	76.0376	0	0
HMF003166A	Clear Cell Renal Cell Carcinoma	5.96199	0	0	0	0	0	0	0	0	0	0	0	0	0	0	0	0	0	0	0	0	0	0	0	0	0	0	0	0	0	0	0	0	0	0	0	0	0	0	0	0	0	0	0	0	94.038	0	0
HMF001797A	Clear Cell Renal Cell Carcinoma	9.28073	0	0	0	0	0	0	0	0	0	0	0	0	0	0	0	0	0	0	0	0	0	0	0	0	0	0	15.1514	0	0	0	0	0	0	0	0	0	0	0	0	0	0	0	0	0	0	0	0
HMF001870A	Clear Cell Renal Cell Carcinoma	4.47393	0	0	0	0	0	0	0	0	0	0	0	0	0	0	0	0	0	0	0	0	0	0	0	0	0	0	0	5.18423	0	0	0	0	0	0	0	0	0	0	0	0	0	0	0	0	90.3418	0	0
HMF003621A	Clear Cell Renal Cell Carcinoma	4.4769	0	0	0	0	0	0	0	0	0	8.9237	0	0	0	0	0	0	0	0	0	0	0	0	0	9.17529	0	0	0	0	0	0	0	0	0	0	0	0	0	0	0	0	0	0	0	0	71.5199	0	0
HMF002563A	Clear Cell Renal Cell Carcinoma	5.36735	0	0	0	0	0	0	0	0	0	0	0	0	0	0	0	0	0	0	0	0	0	0	0	0	0	0	0	0	0	0	0	0	0	0	0	0	0	0	0	0	0	0	0	0	88.3132	0	0
HMF001686A	Clear Cell Renal Cell Carcinoma	8.80168	0	0	0	0	0	0	0	0	0	0	0	0	0	0	0	0	0	0	0	0	0	0	0	0	0	0	0	0	0	0	0	0	0	0	0	0	0	0	0	0	0	0	0	0	91.1983	0	0
HMF003170A	Clear Cell Renal Cell Carcinoma	4.48448	7.57969	12.6837	0	43.1246	0	0	0	0	0	0	0	0	0	0	0	0	0	12.0705	0	0	0	0	0	0	0	0	0	0	0	0	0	0	0	0	0	0	0	0	0	0	0	0	0	0	20.057	0	0
HMF000428A	Clear Cell Renal Cell Carcinoma	4.46926	0	0	0	0	0	0	0	0	0	0	0	0	0	0	0	0	6.69857	0	0	0	0	0	0	0	0	0	0	7.33417	0	0	0	0	0	0	0	0	0	0	0	0	0	0	0	0	76.721	0	0
HMF001616A	Clear Cell Renal Cell Carcinoma	0	0	0	0	0	0	0	0	0	0	0	0	0	0	0	0	0	0	0	0	0	0	0	0	0	0	0	0	0	0	0	0	0	0	0	0	0	0	0	0	0	0	0	0	0	85.9861	0	0
HMF003229A	Clear Cell Renal Cell Carcinoma	6.24986	0	0	0	0	0	0	0	0	0	0	0	0	0	0	0	0	0	0	0	0	0	0	0	0	0	0	0	0	0	0	0	0	0	0	0	0	0	0	0	0	0	0	0	8.99741	73.9672	0	0
HMF002837A	Clear Cell Renal Cell Carcinoma	0	0	0	0	0	7.83425	0	0	0	0	0	0	0	0	0	0	0	9.10174	0	0	0	0	0	0	0	0	0	0	0	0	0	13.182	0	0	0	0	0	0	0	0	0	0	0	0	0	60.5346	0	0
HMF002860A	Clear Cell Renal Cell Carcinoma	7.03523	0	0	0	0	0	0	0	0	0	0	0	0	0	0	0	0	0	0	0	0	0	0	0	0	0	0	0	0	0	0	0	0	0	0	0	0	0	0	0	0	0	0	0	0	76.5624	0	0
HMF002867A	Clear Cell Renal Cell Carcinoma	0	0	0	0	0	10.3652	0	0	0	0	0	0	0	0	0	0	0	0	0	0	0	0	0	0	0	0	0	0	0	0	0	0	0	0	0	0	0	0	0	0	0	0	0	0	0	89.6348	0	0
HMF003761A	Clear Cell Renal Cell Carcinoma	5.74601	0	0	0	0	0	0	0	0	0	0	0	0	0	0	0	0	0	0	0	0	0	0	0	0	0	0	0	0	0	0	0	0	0	0	0	0	0	0	0	0	0	0	0	0	94.254	0	0
HMF000934A	Clear Cell Renal Cell Carcinoma	0	0	0	0	0	11.1344	0	0	0	0	16.8644	0	0	0	0	0	0	0	0	0	0	0	0	0	0	0	0	0	0	0	0	0	0	0	0	0	0	0	0	0	0	0	0	0	0	72.0012	0	0
HMF003633A	Clear Cell Renal Cell Carcinoma	8.52388	0	0	0	0	0	0	0	0	0	0	0	0	0	0	0	0	0	0	0	0	0	0	0	0	0	0	0	0	0	0	0	0	0	0	0	0	0	0	0	0	0	0	0	0	91.4761	0	0
HMF003359A	Clear Cell Renal Cell Carcinoma	4.66367	0	0	0	0	0	0	0	0	0	0	0	0	0	0	0	0	0	0	0	0	0	0	0	0	0	0	0	0	0	0	0	0	0	0	0	0	0	0	0	0	0	0	0	0	89.4094	0	0
HMF002624A	Clear Cell Renal Cell Carcinoma	6.83614	0	0	0	0	0	0	0	0	0	0	0	0	0	0	0	0	0	0	0	0	0	0	0	0	0	0	0	0	0	0	0	0	0	0	0	0	0	0	0	0	0	0	0	0	79.5541	0	0
HMF001928A	Clear Cell Renal Cell Carcinoma	4.14184	0	0	0	0	0	0	0	0	0	0	0	0	0	0	0	0	0	0	0	0	0	0	0	12.676	0	0	0	0	0	0	0	0	0	0	0	0	0	0	0	0	0	0	0	0	65.6139	0	0
HMF000204A	Clear Cell Renal Cell Carcinoma	5.64652	0	0	0	0	0	0	0	0	0	16.3575	0	0	0	0	0	0	0	0	0	0	0	0	0	0	0	0	0	0	0	0	0	0	0	0	0	0	0	0	0	0	0	0	0	0	61.4355	0	0
HMF003395A	Clear Cell Renal Cell Carcinoma	7.97572	0	0	0	0	0	0	0	0	0	0	0	0	0	0	0	0	0	0	0	0	0	0	0	0	0	0	0	0	0	0	10.1046	0	0	0	0	0	0	0	0	0	0	0	0	0	81.9196	0	0
HMF003788A	Clear Cell Renal Cell Carcinoma	6.48043	0	0	0	0	0	0	0	0	0	0	0	0	0	0	0	0	0	0	0	0	0	0	0	0	0	0	0	0	0	0	0	0	0	0	0	0	0	0	0	0	0	0	0	0	84.8419	0	0
HMF001967B	Clear Cell Renal Cell Carcinoma	0	0	0	0	0	0	0	0	0	0	13.6943	0	0	0	0	0	0	0	0	0	0	0	0	0	0	0	0	0	0	0	0	0	0	0	0	0	0	0	0	0	0	9.29911	0	0	0	67.2202	0	0
HMF004198A	Clear Cell Renal Cell Carcinoma	5.21628	0	0	0	0	0	0	0	0	0	0	0	0	0	0	0	0	0	7.45062	0	0	0	0	0	0	0	0	0	0	0	0	0	0	0	0	0	0	0	0	0	0	0	0	0	0	66.2246	0	0
HMF004233A	Clear Cell Renal Cell Carcinoma	5.36454	0	0	0	0	0	0	0	0	0	0	0	0	0	0	0	0	0	0	0	0	0	0	0	0	0	0	0	0	0	0	0	0	0	0	0	0	0	0	0	0	0	0	0	0	94.6355	0	0
HMF004114A	Clear Cell Renal Cell Carcinoma	6.24389	0	0	8.48704	0	0	0	0	0	0	0	0	0	0	0	0	0	0	0	0	0	0	0	0	0	0	0	0	0	0	0	0	0	0	0	0	0	0	0	0	0	0	0	0	0	76.6674	0	0
HMF003947A	Clear Cell Renal Cell Carcinoma	0	0	0	0	0	10.6437	0	0	0	0	13.6581	0	0	0	0	0	0	0	0	0	0	0	0	0	0	0	0	0	0	0	0	0	0	0	0	0	0	0	0	0	0	0	0	0	0	63.7801	0	0
HMF004269A	Clear Cell Renal Cell Carcinoma	6.70783	0	0	0	0	0	0	0	0	0	0	0	0	0	0	0	0	0	0	0	0	0	0	0	0	0	0	0	0	0	0	0	0	0	0	0	0	0	0	0	0	0	0	0	0	85.6215	0	0
HMF004179A	Clear Cell Renal Cell Carcinoma	4.93793	0	0	0	0	0	0	0	0	0	6.21053	0	0	0	0	0	0	0	0	0	0	0	0	0	0	0	0	0	0	0	0	0	0	0	0	0	0	0	0	0	0	0	0	0	0	77.2837	0	5.03259
HMF003929A	Clear Cell Renal Cell Carcinoma	8.45201	0	0	0	0	0	0	0	0	0	0	0	0	0	0	0	0	0	0	0	0	0	0	0	0	0	0	0	0	0	0	0	0	0	0	0	0	0	0	0	0	0	0	0	0	91.548	0	0
HMF003724A	Clear Cell Renal Cell Carcinoma	7.30052	0	0	0	0	0	0	0	0	0	0	0	0	0	0	0	0	0	0	0	0	0	0	0	0	0	0	0	0	0	0	0	0	0	0	0	0	0	0	0	0	0	0	0	0	85.274	0	0
HMF002471A	Clear Cell Renal Cell Carcinoma	7.7738	0	0	0	0	0	0	0	0	0	0	0	0	0	0	0	0	0	0	0	0	0	0	0	0	0	0	0	0	0	0	0	0	0	0	0	0	0	0	0	0	0	0	0	0	92.2262	0	0
HMF002469A	Clear Cell Renal Cell Carcinoma	0	0	0	0	28.877	0	0	0	0	0	0	0	0	0	0	0	0	0	0	0	0	0	0	0	0	0	0	0	0	0	0	0	0	0	0	0	0	0	0	0	0	0	0	0	0	71.123	0	0
HMF000611A	Clear Cell Renal Cell Carcinoma	0	0	0	0	0	10.7664	0	0	0	0	11.016	0	0	0	0	0	0	0	0	0	0	0	0	0	0	0	0	0	0	0	0	0	0	0	0	0	0	0	0	0	0	0	0	0	0	78.2176	0	0
HMF001554A	Clear Cell Renal Cell Carcinoma	7.21364	0	0	0	24.6415	0	0	0	0	0	0	0	0	0	0	0	0	0	0	0	0	0	0	0	0	0	0	0	0	0	0	0	0	0	0	0	0	0	0	0	0	0	0	0	0	56.3257	0	0
HMF002531A	Clear Cell Renal Cell Carcinoma	5.4367	0	0	0	0	0	0	0	0	0	0	0	0	0	0	0	0	0	0	0	0	0	0	0	0	0	0	0	0	0	0	0	0	0	0	0	0	0	0	0	0	0	0	0	0	87.8063	0	0
HMF002486A	Clear Cell Renal Cell Carcinoma	0	0	0	0	0	12.4349	0	0	0	0	0	0	0	0	0	0	0	0	0	0	0	0	0	0	16.2324	0	0	0	0	0	0	0	0	0	0	0	0	0	0	0	0	0	0	0	0	71.3328	0	0
HMF000047A	Clear Cell Renal Cell Carcinoma	4.58631	0	0	0	0	0	0	0	0	0	0	0	0	0	0	0	0	0	0	0	0	0	0	0	0	0	0	0	0	0	0	0	0	0	0	0	0	0	0	0	0	5.61898	0	0	0	77.8133	0	0
HMF003525A	Clear Cell Renal Cell Carcinoma	7.79151	0	0	0	0	0	0	0	0	0	0	0	0	0	0	0	0	0	0	0	0	0	0	0	0	0	0	0	0	0	0	0	0	0	0	0	0	0	0	0	0	0	0	0	0	74.316	0	0
HMF003976A	Clear Cell Renal Cell Carcinoma	4.17757	0	0	0	0	0	0	0	0	0	0	0	0	0	0	0	0	4.59464	0	0	0	0	0	0	0	0	0	0	0	0	0	0	0	0	0	0	0	0	0	0	0	0	0	0	0	85.7599	0	5.46784
HMF003272A	Renal Cell Carcinoma, Subtype Not Further Defined	6.06498	0	0	0	0	0	0	0	0	0	0	0	0	0	0	0	0	0	0	0	0	0	0	0	0	0	0	0	0	0	0	0	0	0	0	0	0	0	0	0	0	0	0	0	0	93.935	0	0
HMF004356A	Renal Cell Carcinoma, Subtype Not Further Defined	0	0	0	0	0	7.51716	0	0	0	0	8.94743	0	0	0	0	0	0	0	0	0	0	0	0	0	0	0	0	0	0	0	0	0	0	0	0	0	0	0	0	0	0	0	0	0	0	61.061	0	0
HMF001356A	Renal Cell Carcinoma, Subtype Not Further Defined	4.63715	0	0	0	0	0	0	0	0	0	0	0	0	0	0	0	0	0	0	0	0	0	0	0	0	0	0	0	0	0	0	0	0	0	0	0	0	0	0	0	0	0	0	0	9.54615	85.8167	0	0
HMF000631A	Renal Cell Carcinoma, Subtype Not Further Defined	15.8739	0	0	0	0	0	0	0	0	0	0	0	0	0	0	0	0	16.8091	0	0	0	0	0	0	0	0	0	17.0451	0	0	0	0	0	0	0	0	0	0	0	0	0	0	0	0	0	0	0	0
HMF001464A	Renal Cell Carcinoma, Subtype Not Further Defined	6.71492	0	0	0	0	0	0	0	0	0	0	0	0	0	0	0	0	0	0	0	0	0	0	0	0	0	0	0	0	0	0	0	0	0	0	0	0	0	0	0	0	0	0	0	0	93.2851	0	0
HMF001936A	Renal Cell Carcinoma, Subtype Not Further Defined	8.73418	0	0	0	0	0	0	0	0	0	0	0	0	0	0	0	0	0	0	0	0	0	0	0	0	0	0	0	0	0	0	0	0	0	0	0	0	0	0	0	0	0	0	0	0	91.2658	0	0
HMF004241A	Renal Cell Carcinoma, Subtype Not Further Defined	4.50348	0	0	0	10.1039	0	0	0	0	0	0	0	0	0	0	0	0	0	8.97723	0	0	0	0	0	0	0	0	0	0	0	0	0	0	0	0	0	0	0	0	0	0	0	0	0	0	71.117	5.29844	0
HMF000944A	Papillary RCC	6.85133	0	0	0	24.8899	0	0	0	0	0	0	0	0	0	0	0	0	0	0	0	0	0	0	0	0	0	0	0	0	0	0	0	0	0	0	0	0	0	0	0	0	0	0	0	0	68.2587	0	0
HMF004389A	Papillary RCC	7.16365	0	0	0	0	0	0	0	0	0	0	0	0	0	0	0	0	0	0	0	0	0	0	0	0	0	0	0	0	0	0	0	10.8062	0	0	0	0	0	0	0	0	0	0	0	0	82.0301	0	0
HMF003506A	Papillary RCC	15.0432	0	0	0	33.4749	0	0	0	0	0	0	0	0	0	0	0	0	0	0	0	0	0	0	0	0	0	0	0	0	0	0	0	0	0	0	0	0	0	0	0	0	0	0	0	0	51.4819	0	0
HMF000213B	Papillary RCC	6.2799	0	0	0	0	0	0	0	0	0	0	0	0	0	0	0	0	0	0	0	0	0	0	0	0	0	0	0	0	0	0	0	0	0	0	0	0	0	0	0	0	0	0	0	0	64.0326	0	0
HMF000673A	Papillary RCC	9.30977	0	0	0	0	0	0	0	0	0	0	0	0	0	0	0	0	0	0	0	0	0	0	0	0	0	0	0	0	0	0	0	0	0	0	0	0	0	0	0	0	0	0	0	0	90.6902	0	0
HMF001843A	Papillary RCC	8.24115	0	0	0	0	0	0	0	0	0	0	0	0	0	0	0	0	13.6939	0	0	0	0	0	0	0	0	0	0	0	0	0	0	0	0	0	0	0	0	0	0	0	0	0	0	0	78.0649	0	0
HMF002892A	Papillary RCC	5.33777	0	0	0	0	0	0	0	0	0	0	0	0	0	0	0	0	0	0	0	0	0	0	0	0	0	0	0	0	0	0	0	0	0	0	0	0	0	0	0	0	0	0	0	0	89.0405	5.62175	0
HMF002797A	Papillary RCC	0	0	0	0	0	7.98485	0	0	0	0	0	0	0	0	0	0	0	0	0	0	0	0	0	0	0	0	0	0	0	0	0	12.6435	0	0	0	0	0	0	0	0	0	0	0	0	0	56.2289	0	0
HMF003715A	Papillary RCC	0	0	0	0	0	0	0	0	0	0	0	0	0	0	0	0	0	0	0	0	0	0	0	0	0	0	0	0	0	0	0	0	0	0	0	0	0	0	0	0	0	0	0	0	0	82.8437	0	0
HMF002819A	Chromophobe RCC	0	0	0	0	34.1103	0	0	0	0	0	0	0	0	0	0	0	0	0	0	0	0	0	0	0	0	0	0	0	9.30097	0	0	0	0	0	0	0	0	0	0	0	0	0	0	0	0	44.3818	0	0
HMF001576A	Tubulocystic RCC	0	0	0	0	0	0	36.7983	15.168	0	0	0	0	0	0	0	0	0	15.4049	0	0	0	0	0	0	0	0	0	0	0	0	0	0	0	0	0	0	0	0	0	0	0	0	0	0	0	0	0	0
[truncated: 12 more columns]

## Sheet: Fig3_significant
hmfSampleId	SYMBOL	Consequence.CNA	Consequence.Mut	Consequence.HGVSp	Consequence.SV	GISTIC2Peak	dNdS	sampleId	diagnosis
HMF000131A	BAP1	Deep Deletion	NA	NA	NA	NA	NA	CPCT02120177T	Clear Cell Renal Cell Carcinoma
HMF000131A	PBRM1	Deep Deletion	Missense variant	ENSP00000378307.3:p.Gly1168Asp	NA	NA	Significant	CPCT02120177T	Clear Cell Renal Cell Carcinoma
HMF000131A	SETD2	Deep Deletion	NA	NA	NA	NA	NA	CPCT02120177T	Clear Cell Renal Cell Carcinoma
HMF000131A	VHL	Deep Deletion	Frameshift variant	ENSP00000256474.2:p.Phe76SerfsTer83	NA	NA	Significant	CPCT02120177T	Clear Cell Renal Cell Carcinoma
HMF004389A	AKAP9	Deep Amplification	NA	NA	NA	NA	NA	CPCT02120176T	Papillary RCC
HMF004389A	CCSER1	Deep Amplification	NA	NA	NA	NA	NA	CPCT02120176T	Papillary RCC
HMF004389A	CDK6	Deep Amplification	NA	NA	NA	NA	NA	CPCT02120176T	Papillary RCC
HMF004389A	CDKN2A	Deep Deletion	NA	NA	NA	NA	NA	CPCT02120176T	Papillary RCC
HMF004389A	LRP1B	Deep Amplification	NA	NA	NA	NA	NA	CPCT02120176T	Papillary RCC
HMF004389A	PBRM1	Deep Deletion	NA	NA	NA	NA	NA	CPCT02120176T	Papillary RCC
HMF004389A	PTPRD	Deep Deletion	NA	NA	NA	NA	NA	CPCT02120176T	Papillary RCC
HMF004389A	TP53	Deep Amplification	NA	NA	NA	NA	NA	CPCT02120176T	Papillary RCC
HMF004175A	AKAP9	Amplification	NA	NA	NA	NA	NA	CPCT02190055T	Clear Cell Renal Cell Carcinoma
HMF004175A	BAP1	Deep Deletion	NA	NA	NA	NA	NA	CPCT02190055T	Clear Cell Renal Cell Carcinoma
HMF004175A	CCSER1	Deep Deletion	NA	NA	Structural Variant	Deletion Peak 6	NA	CPCT02190055T	Clear Cell Renal Cell Carcinoma
HMF004175A	CDK6	Amplification	NA	NA	NA	NA	NA	CPCT02190055T	Clear Cell Renal Cell Carcinoma
HMF004175A	CDKN2A	Deletion	NA	NA	NA	NA	NA	CPCT02190055T	Clear Cell Renal Cell Carcinoma
HMF004175A	GPHN	Deletion	NA	NA	NA	NA	NA	CPCT02190055T	Clear Cell Renal Cell Carcinoma
HMF004175A	LRP1B	Deep Deletion	Missense variant	ENSP00000374135.3:p.Lys2198Arg	Structural Variant	Deletion Peak 3	NA	CPCT02190055T	Clear Cell Renal Cell Carcinoma
HMF004175A	MACROD2	Amplification	NA	NA	NA	NA	NA	CPCT02190055T	Clear Cell Renal Cell Carcinoma
HMF004175A	NEGR1	Deep Amplification	NA	NA	Structural Variant	NA	NA	CPCT02190055T	Clear Cell Renal Cell Carcinoma
HMF004175A	PBRM1	Deep Deletion	Frameshift variant	ENSP00000378307.3:p.Pro1411AlafsTer98	NA	NA	Significant	CPCT02190055T	Clear Cell Renal Cell Carcinoma
HMF004175A	PIK3CA	Deep Amplification	Missense variant	ENSP00000263967.3:p.Glu545Lys	NA	NA	Significant	CPCT02190055T	Clear Cell Renal Cell Carcinoma
HMF004175A	PRKN	Deletion	NA	NA	NA	NA	NA	CPCT02190055T	Clear Cell Renal Cell Carcinoma
HMF004175A	PTPRD	Deletion	NA	NA	NA	NA	NA	CPCT02190055T	Clear Cell Renal Cell Carcinoma
HMF004175A	SETD2	Deletion	NA	NA	NA	NA	NA	CPCT02190055T	Clear Cell Renal Cell Carcinoma
HMF004175A	TP53	Deletion	NA	NA	NA	NA	NA	CPCT02190055T	Clear Cell Renal Cell Carcinoma
HMF004175A	VHL	Deletion	Frameshift variant	ENSP00000256474.2:p.Asp197ArgfsTer59	NA	NA	Significant	CPCT02190055T	Clear Cell Renal Cell Carcinoma
HMF002899A	BAP1	Deep Deletion	NA	NA	NA	NA	NA	CPCT02190050T	Clear Cell Renal Cell Carcinoma
HMF002899A	CCSER1	Deep Deletion	NA	NA	NA	NA	NA	CPCT02190050T	Clear Cell Renal Cell Carcinoma
HMF002899A	PBRM1	Deep Deletion	Frameshift variant	ENSP00000378307.3:p.Lys909Ter	NA	NA	Significant	CPCT02190050T	Clear Cell Renal Cell Carcinoma
HMF002899A	PRKN	Deep Deletion	NA	NA	NA	NA	NA	CPCT02190050T	Clear Cell Renal Cell Carcinoma
HMF002899A	PTEN	Deep Deletion	Frameshift variant	ENSP00000361021.3:p.Thr319Ter	NA	NA	Significant	CPCT02190050T	Clear Cell Renal Cell Carcinoma
HMF002899A	SETD2	Deep Deletion	Frameshift variant	ENSP00000386759.3:p.Cys1520LeufsTer3	NA	Deletion Peak 5	Significant	CPCT02190050T	Clear Cell Renal Cell Carcinoma
HMF002899A	VHL	Deep Deletion	Inframe deletion	ENSP00000256474.2:p.Phe76del	NA	NA	Significant	CPCT02190050T	Clear Cell Renal Cell Carcinoma
HMF000047A	AKAP9	Deep Amplification	NA	NA	NA	NA	NA	CPCT02020752T	Clear Cell Renal Cell Carcinoma
HMF000047A	BAP1	Deep Deletion	NA	NA	NA	NA	NA	CPCT02020752T	Clear Cell Renal Cell Carcinoma
HMF000047A	CCNE1	Amplification	NA	NA	NA	NA	NA	CPCT02020752T	Clear Cell Renal Cell Carcinoma
HMF000047A	CDK6	Deep Amplification	NA	NA	NA	NA	NA	CPCT02020752T	Clear Cell Renal Cell Carcinoma
HMF000047A	CDKN2A	Deep Deletion	NA	NA	NA	Deletion Peak 10	NA	CPCT02020752T	Clear Cell Renal Cell Carcinoma
HMF000047A	DNMT1	Amplification	NA	NA	NA	NA	NA	CPCT02020752T	Clear Cell Renal Cell Carcinoma
HMF000047A	GPHN	Deep Deletion	NA	NA	NA	NA	NA	CPCT02020752T	Clear Cell Renal Cell Carcinoma
HMF000047A	LRP1B	Deep Amplification	NA	NA	NA	NA	NA	CPCT02020752T	Clear Cell Renal Cell Carcinoma
HMF000047A	NEGR1	Deep Deletion	NA	NA	NA	NA	NA	CPCT02020752T	Clear Cell Renal Cell Carcinoma
HMF000047A	NF2	Amplification	NA	NA	NA	NA	NA	CPCT02020752T	Clear Cell Renal Cell Carcinoma
HMF000047A	PBRM1	Deep Deletion	NA	NA	NA	NA	NA	CPCT02020752T	Clear Cell Renal Cell Carcinoma
HMF000047A	PIK3CA	Deep Amplification	NA	NA	NA	NA	NA	CPCT02020752T	Clear Cell Renal Cell Carcinoma
HMF000047A	SETD2	Deep Deletion	Stop gained	ENSP00000386759.3:p.Glu777Ter	NA	Deletion Peak 5	Significant	CPCT02020752T	Clear Cell Renal Cell Carcinoma
HMF000047A	VHL	Deep Deletion	NA	NA	NA	NA	NA	CPCT02020752T	Clear Cell Renal Cell Carcinoma
HMF002486A	BAP1	Deep Deletion	Frameshift variant	ENSP00000417132.1:p.Asp608ArgfsTer6	NA	NA	Significant	CPCT02020764T	Clear Cell Renal Cell Carcinoma
HMF002486A	CDKN2A	Deep Deletion	NA	NA	NA	Deletion Peak 10	NA	CPCT02020764T	Clear Cell Renal Cell Carcinoma
HMF002486A	GPHN	Deep Deletion	NA	NA	NA	NA	NA	CPCT02020764T	Clear Cell Renal Cell Carcinoma
HMF002486A	PBRM1	Deep Deletion	NA	NA	NA	NA	NA	CPCT02020764T	Clear Cell Renal Cell Carcinoma
HMF002486A	PTEN	NA	Multiple coding mutations	ENSP00000361021.3:p.Ala39Val, NA	NA	NA	Significant	CPCT02020764T	Clear Cell Renal Cell Carcinoma
HMF002486A	SETD2	Deep Deletion	NA	NA	NA	NA	NA	CPCT02020764T	Clear Cell Renal Cell Carcinoma
HMF002486A	VHL	Deep Deletion	Missense variant	ENSP00000256474.2:p.Leu158Gln	NA	NA	Significant	CPCT02020764T	Clear Cell Renal Cell Carcinoma
HMF003898A	BAP1	Deletion	NA	NA	NA	NA	NA	CPCT02120195T	Clear Cell Renal Cell Carcinoma
HMF003898A	GPHN	Deep Deletion	NA	NA	NA	NA	NA	CPCT02120195T	Clear Cell Renal Cell Carcinoma
HMF003898A	NEGR1	Deletion	NA	NA	NA	NA	NA	CPCT02120195T	Clear Cell Renal Cell Carcinoma
HMF003898A	PBRM1	Deletion	Frameshift variant	ENSP00000378307.3:p.Arg324IlefsTer37	NA	NA	Significant	CPCT02120195T	Clear Cell Renal Cell Carcinoma
HMF003898A	PRKN	Deep Deletion	NA	NA	NA	NA	NA	CPCT02120195T	Clear Cell Renal Cell Carcinoma
HMF003898A	PTEN	NA	Multiple coding mutations	ENSP00000361021.3:p.Glu242Ter, ENSP00000361021.3:p.Asn323LysfsTer2	NA	NA	Significant	CPCT02120195T	Clear Cell Renal Cell Carcinoma
HMF003898A	SETD2	Deletion	NA	NA	NA	NA	NA	CPCT02120195T	Clear Cell Renal Cell Carcinoma
HMF003898A	VHL	Deletion	NA	NA	NA	NA	NA	CPCT02120195T	Clear Cell Renal Cell Carcinoma
HMF001843A	AKAP9	Deep Amplification	NA	NA	NA	NA	NA	CPCT02330047T	Papillary RCC
HMF001843A	CDK6	Deep Amplification	NA	NA	NA	NA	NA	CPCT02330047T	Papillary RCC
HMF001843A	TP53	Deep Amplification	NA	NA	NA	NA	NA	CPCT02330047T	Papillary RCC
HMF002139A	AKAP9	Deep Amplification	NA	NA	NA	NA	NA	CPCT02060050T	Clear Cell Renal Cell Carcinoma
HMF002139A	CDK6	Deep Amplification	NA	NA	NA	NA	NA	CPCT02060050T	Clear Cell Renal Cell Carcinoma
HMF002139A	MACROD2	Deep Amplification	NA	NA	NA	NA	NA	CPCT02060050T	Clear Cell Renal Cell Carcinoma
HMF002139A	NEGR1	Deep Amplification	NA	NA	NA	NA	NA	CPCT02060050T	Clear Cell Renal Cell Carcinoma
HMF002139A	PBRM1	NA	Stop gained	ENSP00000378307.3:p.Tyr144Ter	NA	NA	Significant	CPCT02060050T	Clear Cell Renal Cell Carcinoma
HMF002139A	SETD2	NA	Frameshift variant	ENSP00000386759.3:p.Leu2376GlyfsTer52	NA	NA	Significant	CPCT02060050T	Clear Cell Renal Cell Carcinoma
HMF001356A	BAP1	Deep Deletion	NA	NA	NA	NA	NA	CPCT02060067T	Renal Cell Carcinoma, Subtype Not Further Defined
HMF001356A	NF2	Deep Deletion	NA	NA	NA	NA	NA	CPCT02060067T	Renal Cell Carcinoma, Subtype Not Further Defined
HMF001356A	PBRM1	Deep Deletion	NA	NA	NA	NA	NA	CPCT02060067T	Renal Cell Carcinoma, Subtype Not Further Defined
HMF001356A	PRKN	Deep Deletion	NA	NA	NA	NA	NA	CPCT02060067T	Renal Cell Carcinoma, Subtype Not Further Defined
HMF001356A	SETD2	Deep Deletion	NA	NA	NA	NA	NA	CPCT02060067T	Renal Cell Carcinoma, Subtype Not Further Defined
HMF001356A	TP53	Deep Deletion	NA	NA	NA	NA	NA	CPCT02060067T	Renal Cell Carcinoma, Subtype Not Further Defined
HMF001356A	VHL	Deep Deletion	NA	NA	NA	NA	NA	CPCT02060067T	Renal Cell Carcinoma, Subtype Not Further Defined
HMF001771A	AKAP9	Deep Amplification	NA	NA	NA	NA	NA	CPCT02060039T	Clear Cell Renal Cell Carcinoma
HMF001771A	BAP1	Deep Deletion	NA	NA	NA	NA	NA	CPCT02060039T	Clear Cell Renal Cell Carcinoma
HMF001771A	CDK6	Deep Amplification	NA	NA	NA	NA	NA	CPCT02060039T	Clear Cell Renal Cell Carcinoma
HMF001771A	PBRM1	Deep Deletion	Stop gained	ENSP00000378307.3:p.Glu1155Ter	NA	NA	Significant	CPCT02060039T	Clear Cell Renal Cell Carcinoma
HMF001771A	PRKN	Deep Deletion	NA	NA	NA	NA	NA	CPCT02060039T	Clear Cell Renal Cell Carcinoma
HMF001771A	SETD2	Deep Deletion	NA	NA	NA	NA	NA	CPCT02060039T	Clear Cell Renal Cell Carcinoma
HMF001771A	VHL	Deep Deletion	Frameshift variant	ENSP00000256474.2:p.Cys162LeufsTer12	NA	NA	Significant	CPCT02060039T	Clear Cell Renal Cell Carcinoma
HMF003525A	AKAP9	NA	Frameshift variant	ENSP00000348573.3:p.Cys3864LeufsTer10	NA	NA	NA	CPCT02020866T	Clear Cell Renal Cell Carcinoma
HMF003525A	BAP1	Deep Deletion	NA	NA	NA	NA	NA	CPCT02020866T	Clear Cell Renal Cell Carcinoma
HMF003525A	CDKN2A	Deep Deletion	NA	NA	NA	NA	NA	CPCT02020866T	Clear Cell Renal Cell Carcinoma
HMF003525A	GPHN	Deep Deletion	NA	NA	NA	NA	NA	CPCT02020866T	Clear Cell Renal Cell Carcinoma
HMF003525A	PBRM1	Deep Deletion	Frameshift variant	ENSP00000378307.3:p.Pro1411AlafsTer98	NA	NA	Significant	CPCT02020866T	Clear Cell Renal Cell Carcinoma
HMF003525A	PIK3CA	Deep Deletion	NA	NA	NA	NA	NA	CPCT02020866T	Clear Cell Renal Cell Carcinoma
HMF003525A	PRKN	Deep Deletion	NA	NA	NA	NA	NA	CPCT02020866T	Clear Cell Renal Cell Carcinoma
HMF003525A	PTPRD	Deep Deletion	NA	NA	NA	NA	NA	CPCT02020866T	Clear Cell Renal Cell Carcinoma
HMF003525A	SETD2	Deep Deletion	NA	NA	NA	NA	NA	CPCT02020866T	Clear Cell Renal Cell Carcinoma
HMF003525A	VHL	Deep Deletion	Frameshift variant	ENSP00000256474.2:p.Leu169GlnfsTer33	NA	NA	Significant	CPCT02020866T	Clear Cell Renal Cell Carcinoma
HMF003715A	AKAP9	Deep Amplification	NA	NA	NA	NA	NA	CPCT02020865T	Papillary RCC
HMF003715A	CDK6	Deep Amplification	NA	NA	NA	NA	NA	CPCT02020865T	Papillary RCC
HMF003715A	MACROD2	Deep Amplification	NA	NA	NA	NA	NA	CPCT02020865T	Papillary RCC
HMF003715A	NF2	Deep Deletion	NA	NA	NA	NA	NA	CPCT02020865T	Papillary RCC
HMF003715A	PBRM1	NA	Splice donor variant	NA	NA	NA	NA	CPCT02020865T	Papillary RCC
HMF003715A	PTPRD	NA	Missense variant	ENSP00000370593.3:p.Arg1730Trp	NA	NA	NA	CPCT02020865T	Papillary RCC
HMF003715A	SETD2	NA	Missense variant	ENSP00000386759.3:p.Ile1824Ser	NA	NA	NA	CPCT02020865T	Papillary RCC
HMF003715A	TP53	Deep Amplification	NA	NA	NA	NA	NA	CPCT02020865T	Papillary RCC
HMF000673A	AKAP9	Deep Amplification	NA	NA	NA	NA	NA	CPCT02060029T	Papillary RCC
HMF000673A	CCSER1	Amplification	NA	NA	NA	NA	NA	CPCT02060029T	Papillary RCC
HMF000673A	CDK6	Deep Amplification	NA	NA	NA	NA	NA	CPCT02060029T	Papillary RCC
HMF000673A	CDKN2A	Deep Deletion	NA	NA	NA	NA	NA	CPCT02060029T	Papillary RCC
HMF000673A	MACROD2	Deep Amplification	NA	NA	NA	NA	NA	CPCT02060029T	Papillary RCC
HMF000673A	PIK3CA	Deep Amplification	Missense variant	ENSP00000263967.3:p.Cys403Ser	NA	NA	NA	CPCT02060029T	Papillary RCC
HMF000673A	TP53	Amplification	NA	NA	NA	NA	NA	CPCT02060029T	Papillary RCC
HMF003119A	AKAP9	Deep Amplification	NA	NA	NA	NA	NA	CPCT02120102T	Clear Cell Renal Cell Carcinoma
HMF003119A	BAP1	Deep Deletion	NA	NA	NA	NA	NA	CPCT02120102T	Clear Cell Renal Cell Carcinoma
HMF003119A	CCSER1	Deep Deletion	NA	NA	NA	NA	NA	CPCT02120102T	Clear Cell Renal Cell Carcinoma
HMF003119A	CDK6	Deep Amplification	NA	NA	NA	NA	NA	CPCT02120102T	Clear Cell Renal Cell Carcinoma
HMF003119A	CDKN2A	Deep Deletion	NA	NA	NA	NA	NA	CPCT02120102T	Clear Cell Renal Cell Carcinoma
HMF003119A	PBRM1	Deep Deletion	Frameshift variant	ENSP00000378307.3:p.Asn198SerfsTer7	NA	NA	Significant	CPCT02120102T	Clear Cell Renal Cell Carcinoma
HMF003119A	PIK3CA	Deep Amplification	NA	NA	NA	NA	NA	CPCT02120102T	Clear Cell Renal Cell Carcinoma
HMF003119A	PRKN	Deep Deletion	NA	NA	NA	NA	NA	CPCT02120102T	Clear Cell Renal Cell Carcinoma
HMF003119A	PTEN	Deletion	Splice donor variant	NA	NA	NA	Significant	CPCT02120102T	Clear Cell Renal Cell Carcinoma
HMF003119A	PTPRD	Deep Deletion	NA	NA	NA	NA	NA	CPCT02120102T	Clear Cell Renal Cell Carcinoma
HMF003119A	SETD2	Deep Deletion	NA	NA	NA	NA	NA	CPCT02120102T	Clear Cell Renal Cell Carcinoma
HMF003119A	VHL	Deep Deletion	NA	NA	NA	NA	NA	CPCT02120102T	Clear Cell Renal Cell Carcinoma
HMF004356A	AKAP9	Deep Amplification	NA	NA	NA	NA	NA	CPCT02210083T	Renal Cell Carcinoma, Subtype Not Further Defined
HMF004356A	BAP1	Deep Deletion	Stop gained	ENSP00000417132.1:p.Gln684Ter	NA	NA	NA	CPCT02210083T	Renal Cell Carcinoma, Subtype Not Further Defined
HMF004356A	CCSER1	Deep Deletion	NA	NA	NA	NA	NA	CPCT02210083T	Renal Cell Carcinoma, Subtype Not Further Defined
HMF004356A	CDK6	Deep Amplification	NA	NA	NA	NA	NA	CPCT02210083T	Renal Cell Carcinoma, Subtype Not Further Defined
HMF004356A	GPHN	Deep Deletion	NA	NA	NA	NA	NA	CPCT02210083T	Renal Cell Carcinoma, Subtype Not Further Defined
HMF004356A	LRP1B	Deep Deletion	NA	NA	NA	NA	NA	CPCT02210083T	Renal Cell Carcinoma, Subtype Not Further Defined
HMF004356A	PBRM1	Deep Deletion	NA	NA	NA	NA	NA	CPCT02210083T	Renal Cell Carcinoma, Subtype Not Further Defined
HMF004356A	PIK3CA	Amplification	NA	NA	NA	NA	NA	CPCT02210083T	Renal Cell Carcinoma, Subtype Not Further Defined
HMF004356A	PRKN	Deep Deletion	NA	NA	NA	NA	NA	CPCT02210083T	Renal Cell Carcinoma, Subtype Not Further Defined
HMF004356A	SETD2	Deep Deletion	NA	NA	NA	NA	NA	CPCT02210083T	Renal Cell Carcinoma, Subtype Not Further Defined
HMF004356A	VHL	Deep Deletion	Missense variant	ENSP00000256474.2:p.Ile151Ser	NA	NA	NA	CPCT02210083T	Renal Cell Carcinoma, Subtype Not Further Defined
HMF002860A	BAP1	Deep Deletion	NA	NA	NA	NA	NA	CPCT02040248T	Clear Cell Renal Cell Carcinoma
HMF002860A	CCSER1	Deep Deletion	NA	NA	NA	NA	NA	CPCT02040248T	Clear Cell Renal Cell Carcinoma
HMF002860A	CDKN2A	Deep Deletion	NA	NA	NA	Deletion Peak 10	NA	CPCT02040248T	Clear Cell Renal Cell Carcinoma
HMF002860A	GPHN	Deep Deletion	NA	NA	NA	Deletion Peak 12	NA	CPCT02040248T	Clear Cell Renal Cell Carcinoma
HMF002860A	MACROD2	Deep Deletion	NA	NA	NA	NA	NA	CPCT02040248T	Clear Cell Renal Cell Carcinoma
HMF002860A	NEGR1	Deep Deletion	NA	NA	Structural Variant	Deletion Peak 2	NA	CPCT02040248T	Clear Cell Renal Cell Carcinoma
HMF002860A	NF2	Deep Deletion	NA	NA	NA	NA	NA	CPCT02040248T	Clear Cell Renal Cell Carcinoma
HMF002860A	PBRM1	Deep Deletion	Inframe deletion	ENSP00000378307.3:p.Tyr718_Gln719del	NA	NA	Significant	CPCT02040248T	Clear Cell Renal Cell Carcinoma
HMF002860A	PRKN	Deep Deletion	NA	NA	NA	NA	NA	CPCT02040248T	Clear Cell Renal Cell Carcinoma
HMF002860A	PTPRD	Deep Deletion	NA	NA	Structural Variant	Deletion Peak 9	NA	CPCT02040248T	Clear Cell Renal Cell Carcinoma
HMF002860A	SETD2	Deep Deletion	Stop gained	ENSP00000386759.3:p.Glu2126Ter	NA	Deletion Peak 5	Significant	CPCT02040248T	Clear Cell Renal Cell Carcinoma
HMF002860A	VHL	Deep Deletion	Missense variant	ENSP00000256474.2:p.Cys162Tyr	NA	NA	Significant	CPCT02040248T	Clear Cell Renal Cell Carcinoma
HMF001660A	BAP1	Deep Deletion	NA	NA	NA	NA	NA	CPCT02120096T	Clear Cell Renal Cell Carcinoma
HMF001660A	CCSER1	Deep Deletion	NA	NA	NA	NA	NA	CPCT02120096T	Clear Cell Renal Cell Carcinoma
HMF001660A	GPHN	Deep Deletion	NA	NA	NA	NA	NA	CPCT02120096T	Clear Cell Renal Cell Carcinoma
HMF001660A	NEGR1	Deletion	NA	NA	NA	NA	NA	CPCT02120096T	Clear Cell Renal Cell Carcinoma
HMF001660A	PBRM1	Deep Deletion	Missense variant	ENSP00000378307.3:p.Glu1189Lys	NA	NA	Significant	CPCT02120096T	Clear Cell Renal Cell Carcinoma
HMF001660A	PRKN	Deletion	NA	NA	NA	NA	NA	CPCT02120096T	Clear Cell Renal Cell Carcinoma
HMF001660A	PTEN	Deletion	NA	NA	NA	NA	NA	CPCT02120096T	Clear Cell Renal Cell Carcinoma
HMF001660A	SETD2	Deep Deletion	NA	NA	NA	NA	NA	CPCT02120096T	Clear Cell Renal Cell Carcinoma
HMF001660A	TP53	Deletion	NA	NA	NA	NA	NA	CPCT02120096T	Clear Cell Renal Cell Carcinoma
HMF001660A	VHL	Deep Deletion	Splice donor variant	NA	NA	NA	Significant	CPCT02120096T	Clear Cell Renal Cell Carcinoma
HMF003741A	AKAP9	Deep Amplification	NA	NA	NA	NA	NA	CPCT02120090T	Clear Cell Renal Cell Carcinoma
HMF003741A	BAP1	Deep Deletion	NA	NA	NA	NA	NA	CPCT02120090T	Clear Cell Renal Cell Carcinoma
HMF003741A	CCNE1	Amplification	NA	NA	NA	NA	NA	CPCT02120090T	Clear Cell Renal Cell Carcinoma
HMF003741A	CDK6	Deep Amplification	NA	NA	NA	NA	NA	CPCT02120090T	Clear Cell Renal Cell Carcinoma
HMF003741A	CDKN2A	Deep Deletion	NA	NA	NA	Deletion Peak 10	NA	CPCT02120090T	Clear Cell Renal Cell Carcinoma
HMF003741A	GPHN	Deep Deletion	NA	NA	NA	NA	NA	CPCT02120090T	Clear Cell Renal Cell Carcinoma
HMF003741A	LRP1B	Deep Deletion	NA	NA	NA	NA	NA	CPCT02120090T	Clear Cell Renal Cell Carcinoma
HMF003741A	MACROD2	Deep Amplification	NA	NA	NA	NA	NA	CPCT02120090T	Clear Cell Renal Cell Carcinoma
HMF003741A	NEGR1	Deep Deletion	NA	NA	NA	NA	NA	CPCT02120090T	Clear Cell Renal Cell Carcinoma
HMF003741A	NF2	Deep Deletion	NA	NA	Structural Variant	Deletion Peak 16	NA	CPCT02120090T	Clear Cell Renal Cell Carcinoma
HMF003741A	PBRM1	Deep Deletion	Stop gained	ENSP00000378307.3:p.Cys396Ter	NA	NA	Significant	CPCT02120090T	Clear Cell Renal Cell Carcinoma
HMF003741A	PTEN	Deep Deletion	NA	NA	NA	NA	NA	CPCT02120090T	Clear Cell Renal Cell Carcinoma
HMF003741A	PTPRD	Deep Deletion	NA	NA	Structural Variant	Deletion Peak 9	NA	CPCT02120090T	Clear Cell Renal Cell Carcinoma
HMF003741A	SETD2	Deep Deletion	NA	NA	NA	NA	NA	CPCT02120090T	Clear Cell Renal Cell Carcinoma
HMF003741A	VHL	Deep Deletion	Frameshift variant	ENSP00000256474.2:p.Ile180ArgfsTer75	NA	NA	Significant	CPCT02120090T	Clear Cell Renal Cell Carcinoma
HMF002565A	AKAP9	Amplification	NA	NA	NA	NA	NA	CPCT02120085T	Clear Cell Renal Cell Carcinoma
HMF002565A	BAP1	Deep Deletion	NA	NA	NA	NA	NA	CPCT02120085T	Clear Cell Renal Cell Carcinoma
HMF002565A	CCSER1	Deep Deletion	NA	NA	NA	NA	NA	CPCT02120085T	Clear Cell Renal Cell Carcinoma
HMF002565A	CDK6	Amplification	NA	NA	NA	NA	NA	CPCT02120085T	Clear Cell Renal Cell Carcinoma
HMF002565A	CDKN2A	Deep Deletion	NA	NA	NA	Deletion Peak 10	NA	CPCT02120085T	Clear Cell Renal Cell Carcinoma
HMF002565A	GPHN	Deep Deletion	NA	NA	NA	NA	NA	CPCT02120085T	Clear Cell Renal Cell Carcinoma
HMF002565A	LRP1B	Deletion	NA	NA	NA	NA	NA	CPCT02120085T	Clear Cell Renal Cell Carcinoma
HMF002565A	MACROD2	Deep Deletion	NA	NA	NA	NA	NA	CPCT02120085T	Clear Cell Renal Cell Carcinoma
HMF002565A	NEGR1	Deep Deletion	NA	NA	Structural Variant	Deletion Peak 2	NA	CPCT02120085T	Clear Cell Renal Cell Carcinoma
HMF002565A	NF2	Deep Deletion	NA	NA	NA	Deletion Peak 16	NA	CPCT02120085T	Clear Cell Renal Cell Carcinoma
HMF002565A	PBRM1	Deep Deletion	Frameshift variant	ENSP00000378307.3:p.Glu1017AspfsTer117	NA	NA	Significant	CPCT02120085T	Clear Cell Renal Cell Carcinoma
HMF002565A	PTPRD	Deep Deletion	NA	NA	NA	NA	NA	CPCT02120085T	Clear Cell Renal Cell Carcinoma
HMF002565A	SETD2	Deep Deletion	Splice donor variant	NA	NA	Deletion Peak 5	Significant	CPCT02120085T	Clear Cell Renal Cell Carcinoma
HMF002565A	VHL	Deep Deletion	NA	NA	NA	NA	NA	CPCT02120085T	Clear Cell Renal Cell Carcinoma
HMF003947A	AKAP9	Deep Amplification	NA	NA	NA	NA	NA	CPCT02080302T	Clear Cell Renal Cell Carcinoma
HMF003947A	BAP1	Deep Deletion	NA	NA	NA	NA	NA	CPCT02080302T	Clear Cell Renal Cell Carcinoma
HMF003947A	CDK6	Deep Amplification	NA	NA	NA	NA	NA	CPCT02080302T	Clear Cell Renal Cell Carcinoma
HMF003947A	CDKN2A	Deep Deletion	NA	NA	NA	Deletion Peak 10	NA	CPCT02080302T	Clear Cell Renal Cell Carcinoma
HMF003947A	GPHN	Deep Deletion	NA	NA	NA	NA	NA	CPCT02080302T	Clear Cell Renal Cell Carcinoma
HMF003947A	MACROD2	Deep Amplification	NA	NA	NA	NA	NA	CPCT02080302T	Clear Cell Renal Cell Carcinoma
HMF003947A	PBRM1	Deep Deletion	Missense variant	ENSP00000378307.3:p.Gly1206Arg	NA	NA	Significant	CPCT02080302T	Clear Cell Renal Cell Carcinoma
HMF003947A	PRKN	Deep Deletion	NA	NA	NA	NA	NA	CPCT02080302T	Clear Cell Renal Cell Carcinoma
HMF003947A	PTPRD	Deep Deletion	NA	NA	NA	NA	NA	CPCT02080302T	Clear Cell Renal Cell Carcinoma
HMF003947A	SETD2	Deep Deletion	NA	NA	NA	NA	NA	CPCT02080302T	Clear Cell Renal Cell Carcinoma
HMF003947A	VHL	Deep Deletion	Frameshift variant	ENSP00000256474.2:p.Gly127AlafsTer4	NA	NA	Significant	CPCT02080302T	Clear Cell Renal Cell Carcinoma
HMF001886A	AKAP9	Deep Amplification	NA	NA	NA	NA	NA	CPCT02160024T	Clear Cell Renal Cell Carcinoma
HMF001886A	BAP1	Deletion	NA	NA	NA	NA	NA	CPCT02160024T	Clear Cell Renal Cell Carcinoma
HMF001886A	CCNE1	Amplification	NA	NA	NA	NA	NA	CPCT02160024T	Clear Cell Renal Cell Carcinoma
HMF001886A	CDK6	Deep Amplification	NA	NA	NA	NA	NA	CPCT02160024T	Clear Cell Renal Cell Carcinoma
HMF001886A	CDKN2A	Deletion	NA	NA	NA	NA	NA	CPCT02160024T	Clear Cell Renal Cell Carcinoma
HMF001886A	DNMT1	Amplification	NA	NA	NA	NA	NA	CPCT02160024T	Clear Cell Renal Cell Carcinoma
HMF001886A	GPHN	Deletion	NA	NA	NA	NA	NA	CPCT02160024T	Clear Cell Renal Cell Carcinoma
HMF001886A	MACROD2	Amplification	NA	NA	NA	NA	NA	CPCT02160024T	Clear Cell Renal Cell Carcinoma
HMF001886A	NF2	Deletion	NA	NA	NA	NA	NA	CPCT02160024T	Clear Cell Renal Cell Carcinoma
HMF001886A	PBRM1	Deletion	Frameshift variant	ENSP00000378307.3:p.Asn882MetfsTer33	NA	NA	Significant	CPCT02160024T	Clear Cell Renal Cell Carcinoma
HMF001886A	PIK3CA	Deletion	NA	NA	NA	NA	NA	CPCT02160024T	Clear Cell Renal Cell Carcinoma
HMF001886A	PRKN	Deletion	NA	NA	NA	NA	NA	CPCT02160024T	Clear Cell Renal Cell Carcinoma
HMF001886A	PTEN	Deletion	NA	NA	NA	NA	NA	CPCT02160024T	Clear Cell Renal Cell Carcinoma
HMF001886A	PTPRD	Deletion	NA	NA	NA	NA	NA	CPCT02160024T	Clear Cell Renal Cell Carcinoma
HMF001886A	SETD2	Deletion	NA	NA	NA	NA	NA	CPCT02160024T	Clear Cell Renal Cell Carcinoma
HMF001886A	VHL	Deletion	Multiple coding mutations	ENSP00000256474.2:p.Pro103ArgfsTer29, ENSP00000256474.2:p.Gly104HisfsTer27	NA	NA	Significant	CPCT02160024T	Clear Cell Renal Cell Carcinoma
HMF002624A	AKAP9	Deep Amplification	NA	NA	NA	NA	NA	CPCT02160052T	Clear Cell Renal Cell Carcinoma
HMF002624A	BAP1	Deletion	NA	NA	NA	NA	NA	CPCT02160052T	Clear Cell Renal Cell Carcinoma
HMF002624A	CCSER1	Deletion	NA	NA	NA	NA	NA	CPCT02160052T	Clear Cell Renal Cell Carcinoma
HMF002624A	CDK6	Deep Amplification	NA	NA	NA	NA	NA	CPCT02160052T	Clear Cell Renal Cell Carcinoma
HMF002624A	CDKN2A	Deletion	NA	NA	NA	NA	NA	CPCT02160052T	Clear Cell Renal Cell Carcinoma
HMF002624A	GPHN	Deletion	NA	NA	NA	NA	NA	CPCT02160052T	Clear Cell Renal Cell Carcinoma
HMF002624A	MACROD2	Amplification	NA	NA	NA	NA	NA	CPCT02160052T	Clear Cell Renal Cell Carcinoma
HMF002624A	NEGR1	Deep Deletion	NA	NA	Structural Variant	Deletion Peak 2	NA	CPCT02160052T	Clear Cell Renal Cell Carcinoma
HMF002624A	PBRM1	Deletion	Multiple coding mutations	ENSP00000378307.3:p.Ala635ValfsTer8, ENSP00000378307.3:p.Ala635Pro	NA	NA	Significant	CPCT02160052T	Clear Cell Renal Cell Carcinoma
HMF002624A	PIK3CA	NA	Missense variant	ENSP00000263967.3:p.His1047Arg	NA	NA	Significant	CPCT02160052T	Clear Cell Renal Cell Carcinoma
HMF002624A	PRKN	Deletion	NA	NA	NA	NA	NA	CPCT02160052T	Clear Cell Renal Cell Carcinoma
HMF002624A	PTPRD	Deletion	NA	NA	NA	NA	NA	CPCT02160052T	Clear Cell Renal Cell Carcinoma
HMF002624A	SETD2	Deletion	Missense variant	ENSP00000386759.3:p.Ala2009Pro	NA	Deletion Peak 5	Significant	CPCT02160052T	Clear Cell Renal Cell Carcinoma
HMF002624A	VHL	Deletion	Missense variant	ENSP00000256474.2:p.Ser65Leu	NA	NA	Significant	CPCT02160052T	Clear Cell Renal Cell Carcinoma
HMF002531A	BAP1	Deep Deletion	NA	NA	NA	NA	NA	CPCT02020718T	Clear Cell Renal Cell Carcinoma
HMF002531A	CDKN2A	Deep Deletion	NA	NA	NA	NA	NA	CPCT02020718T	Clear Cell Renal Cell Carcinoma
HMF002531A	GPHN	Deep Deletion	NA	NA	NA	NA	NA	CPCT02020718T	Clear Cell Renal Cell Carcinoma
HMF002531A	PBRM1	Deep Deletion	NA	NA	NA	NA	NA	CPCT02020718T	Clear Cell Renal Cell Carcinoma
HMF002531A	PIK3CA	NA	Missense variant	ENSP00000263967.3:p.Glu545Asp	NA	NA	Significant	CPCT02020718T	Clear Cell Renal Cell Carcinoma
HMF002531A	PTPRD	Deep Deletion	NA	NA	NA	NA	NA	CPCT02020718T	Clear Cell Renal Cell Carcinoma
HMF002531A	SETD2	Deep Deletion	NA	NA	NA	NA	NA	CPCT02020718T	Clear Cell Renal Cell Carcinoma
HMF002531A	VHL	Deep Deletion	NA	NA	NA	NA	NA	CPCT02020718T	Clear Cell Renal Cell Carcinoma
HMF003272A	AKAP9	Deep Amplification	NA	NA	NA	NA	NA	CPCT02120002T	Renal Cell Carcinoma, Subtype Not Further Defined
HMF003272A	BAP1	Deletion	Frameshift variant	ENSP00000417132.1:p.Asn547CysfsTer4	NA	NA	NA	CPCT02120002T	Renal Cell Carcinoma, Subtype Not Further Defined
HMF003272A	CCSER1	Deletion	NA	NA	NA	NA	NA	CPCT02120002T	Renal Cell Carcinoma, Subtype Not Further Defined
HMF003272A	CDK6	Deep Amplification	NA	NA	NA	NA	NA	CPCT02120002T	Renal Cell Carcinoma, Subtype Not Further Defined
HMF003272A	CDKN2A	Deep Deletion	NA	NA	NA	NA	NA	CPCT02120002T	Renal Cell Carcinoma, Subtype Not Further Defined
HMF003272A	GPHN	Deletion	NA	NA	NA	NA	NA	CPCT02120002T	Renal Cell Carcinoma, Subtype Not Further Defined
HMF003272A	MACROD2	Deep Amplification	NA	NA	NA	NA	NA	CPCT02120002T	Renal Cell Carcinoma, Subtype Not Further Defined
HMF003272A	NEGR1	Deletion	NA	NA	NA	NA	NA	CPCT02120002T	Renal Cell Carcinoma, Subtype Not Further Defined
HMF003272A	PBRM1	Deletion	Stop gained	ENSP00000378307.3:p.Lys644Ter	NA	NA	NA	CPCT02120002T	Renal Cell Carcinoma, Subtype Not Further Defined
HMF003272A	PIK3CA	Deep Amplification	NA	NA	NA	NA	NA	CPCT02120002T	Renal Cell Carcinoma, Subtype Not Further Defined
HMF003272A	PRKN	Amplification	NA	NA	NA	NA	NA	CPCT02120002T	Renal Cell Carcinoma, Subtype Not Further Defined
HMF003272A	PTEN	Deletion	Stop gained	ENSP00000361021.3:p.Gln110Ter	NA	NA	NA	CPCT02120002T	Renal Cell Carcinoma, Subtype Not Further Defined
HMF003272A	PTPRD	Deletion	NA	NA	NA	NA	NA	CPCT02120002T	Renal Cell Carcinoma, Subtype Not Further Defined
HMF003272A	SETD2	Deletion	NA	NA	NA	NA	NA	CPCT02120002T	Renal Cell Carcinoma, Subtype Not Further Defined
HMF003272A	VHL	Deletion	Frameshift variant	ENSP00000256474.2:p.Glu70AlafsTer61	NA	NA	NA	CPCT02120002T	Renal Cell Carcinoma, Subtype Not Further Defined
HMF001484A	AKAP9	Deep Amplification	NA	NA	NA	NA	NA	CPCT02120014T	Clear Cell Renal Cell Carcinoma
HMF001484A	CCNE1	Deep Amplification	NA	NA	NA	NA	NA	CPCT02120014T	Clear Cell Renal Cell Carcinoma
HMF001484A	CDK6	Deep Amplification	NA	NA	NA	NA	NA	CPCT02120014T	Clear Cell Renal Cell Carcinoma
HMF001484A	DNMT1	Deep Amplification	NA	NA	NA	NA	NA	CPCT02120014T	Clear Cell Renal Cell Carcinoma
HMF001484A	GPHN	Deep Deletion	NA	NA	Structural Variant	Deletion Peak 12	NA	CPCT02120014T	Clear Cell Renal Cell Carcinoma
HMF001484A	LRP1B	Deep Amplification	NA	NA	NA	NA	NA	CPCT02120014T	Clear Cell Renal Cell Carcinoma
HMF001484A	MACROD2	Deep Deletion	NA	NA	NA	NA	NA	CPCT02120014T	Clear Cell Renal Cell Carcinoma
HMF001484A	NEGR1	Deep Deletion	NA	NA	Structural Variant	Deletion Peak 2	NA	CPCT02120014T	Clear Cell Renal Cell Carcinoma
HMF001484A	PBRM1	NA	Missense variant	ENSP00000378307.3:p.Asn258Ser	NA	NA	Significant	CPCT02120014T	Clear Cell Renal Cell Carcinoma
HMF001484A	PIK3CA	Deep Amplification	NA	NA	NA	NA	NA	CPCT02120014T	Clear Cell Renal Cell Carcinoma
HMF001484A	PTEN	Deep Deletion	NA	NA	NA	NA	NA	CPCT02120014T	Clear Cell Renal Cell Carcinoma
HMF001484A	PTPRD	Deep Deletion	NA	NA	Structural Variant	Deletion Peak 9	NA	CPCT02120014T	Clear Cell Renal Cell Carcinoma
HMF001484A	SETD2	NA	Missense variant	ENSP00000386759.3:p.Cys1520Phe	NA	NA	Significant	CPCT02120014T	Clear Cell Renal Cell Carcinoma
HMF001484A	VHL	NA	Missense variant	ENSP00000256474.2:p.Asp121Tyr	NA	NA	Significant	CPCT02120014T	Clear Cell Renal Cell Carcinoma
HMF000895A	BAP1	Deep Deletion	NA	NA	NA	NA	NA	CPCT02070169T	Clear Cell Renal Cell Carcinoma
HMF000895A	CCSER1	Deep Deletion	NA	NA	NA	NA	NA	CPCT02070169T	Clear Cell Renal Cell Carcinoma
HMF000895A	GPHN	Deep Deletion	NA	NA	NA	NA	NA	CPCT02070169T	Clear Cell Renal Cell Carcinoma
HMF000895A	PBRM1	Deep Deletion	Frameshift variant	ENSP00000378307.3:p.Glu191LysfsTer3	NA	NA	Significant	CPCT02070169T	Clear Cell Renal Cell Carcinoma
HMF000895A	PTPRD	Deletion	NA	NA	NA	NA	NA	CPCT02070169T	Clear Cell Renal Cell Carcinoma
HMF000895A	SETD2	Deep Deletion	NA	NA	NA	NA	NA	CPCT02070169T	Clear Cell Renal Cell Carcinoma
HMF000895A	VHL	Deep Deletion	NA	NA	NA	NA	NA	CPCT02070169T	Clear Cell Renal Cell Carcinoma
HMF003506A	AKAP9	Deep Amplification	NA	NA	NA	NA	NA	CPCT02180003T	Papillary RCC
HMF003506A	CDK6	Deep Amplification	NA	NA	NA	NA	NA	CPCT02180003T	Papillary RCC
HMF003359A	BAP1	Deep Deletion	Stop gained	ENSP00000417132.1:p.Glu54Ter	NA	NA	Significant	CPCT02180067T	Clear Cell Renal Cell Carcinoma
HMF003359A	GPHN	Deep Deletion	NA	NA	NA	NA	NA	CPCT02180067T	Clear Cell Renal Cell Carcinoma
HMF003359A	NEGR1	Deep Deletion	NA	NA	NA	NA	NA	CPCT02180067T	Clear Cell Renal Cell Carcinoma
HMF003359A	PBRM1	Deep Deletion	NA	NA	NA	NA	NA	CPCT02180067T	Clear Cell Renal Cell Carcinoma
HMF003359A	SETD2	Deep Deletion	NA	NA	NA	NA	NA	CPCT02180067T	Clear Cell Renal Cell Carcinoma
HMF003359A	VHL	Deep Deletion	Frameshift variant	ENSP00000256474.2:p.Asn90ThrfsTer69	NA	NA	Significant	CPCT02180067T	Clear Cell Renal Cell Carcinoma
HMF002867A	AKAP9	Deep Amplification	NA	NA	NA	NA	NA	CPCT02180064T	Clear Cell Renal Cell Carcinoma
HMF002867A	BAP1	Deep Deletion	NA	NA	NA	NA	NA	CPCT02180064T	Clear Cell Renal Cell Carcinoma
HMF002867A	CDK6	Deep Amplification	NA	NA	NA	NA	NA	CPCT02180064T	Clear Cell Renal Cell Carcinoma
HMF002867A	PBRM1	Deep Deletion	Stop gained	ENSP00000378307.3:p.Gln660Ter	NA	NA	Significant	CPCT02180064T	Clear Cell Renal Cell Carcinoma
HMF002867A	SETD2	Deep Deletion	NA	NA	NA	NA	NA	CPCT02180064T	Clear Cell Renal Cell Carcinoma
HMF002867A	VHL	Deep Deletion	Missense variant	ENSP00000256474.2:p.Pro86Leu	NA	NA	Significant	CPCT02180064T	Clear Cell Renal Cell Carcinoma
HMF000843A	BAP1	Deep Deletion	NA	NA	NA	NA	NA	CPCT02090021T	Clear Cell Renal Cell Carcinoma
HMF000843A	NEGR1	Deletion	NA	NA	NA	NA	NA	CPCT02090021T	Clear Cell Renal Cell Carcinoma
HMF000843A	PBRM1	Deep Deletion	NA	NA	NA	NA	NA	CPCT02090021T	Clear Cell Renal Cell Carcinoma
HMF000843A	SETD2	Deep Deletion	NA	NA	NA	NA	NA	CPCT02090021T	Clear Cell Renal Cell Carcinoma
HMF000843A	VHL	Deep Deletion	Missense variant	ENSP00000256474.2:p.Val74Asp	NA	NA	Significant	CPCT02090021T	Clear Cell Renal Cell Carcinoma
HMF004114A	AKAP9	Deep Amplification	NA	NA	NA	NA	NA	CPCT02180078T	Clear Cell Renal Cell Carcinoma
HMF004114A	BAP1	Deep Deletion	Stop gained	ENSP00000417132.1:p.Glu125Ter	NA	NA	Significant	CPCT02180078T	Clear Cell Renal Cell Carcinoma
HMF004114A	CDK6	Deep Amplification	NA	NA	NA	NA	NA	CPCT02180078T	Clear Cell Renal Cell Carcinoma
HMF004114A	DNMT1	Deletion	NA	NA	NA	NA	NA	CPCT02180078T	Clear Cell Renal Cell Carcinoma
HMF004114A	LRP1B	Deep Amplification	NA	NA	NA	NA	NA	CPCT02180078T	Clear Cell Renal Cell Carcinoma
HMF004114A	MACROD2	Deep Amplification	NA	NA	NA	NA	NA	CPCT02180078T	Clear Cell Renal Cell Carcinoma
HMF004114A	PBRM1	Deep Deletion	NA	NA	NA	NA	NA	CPCT02180078T	Clear Cell Renal Cell Carcinoma
HMF004114A	PIK3CA	Amplification	NA	NA	NA	NA	NA	CPCT02180078T	Clear Cell Renal Cell Carcinoma
HMF004114A	SETD2	Deep Deletion	Splice acceptor variant	NA	NA	Deletion Peak 5	Significant	CPCT02180078T	Clear Cell Renal Cell Carcinoma
HMF004114A	TP53	Deletion	NA	NA	NA	NA	NA	CPCT02180078T	Clear Cell Renal Cell Carcinoma
HMF004114A	VHL	Deep Deletion	Stop gained	ENSP00000256474.2:p.Trp117Ter	NA	NA	Significant	CPCT02180078T	Clear Cell Renal Cell Carcinoma
HMF003788A	AKAP9	Deep Amplification	NA	NA	NA	NA	NA	CPCT02180076T	Clear Cell Renal Cell Carcinoma
HMF003788A	BAP1	Deep Deletion	NA	NA	NA	NA	NA	CPCT02180076T	Clear Cell Renal Cell Carcinoma
HMF003788A	CCNE1	Deep Amplification	NA	NA	NA	Amplification Peak 7	NA	CPCT02180076T	Clear Cell Renal Cell Carcinoma
HMF003788A	CDK6	Deep Amplification	NA	NA	NA	NA	NA	CPCT02180076T	Clear Cell Renal Cell Carcinoma
HMF003788A	CDKN2A	Deep Deletion	NA	NA	NA	NA	NA	CPCT02180076T	Clear Cell Renal Cell Carcinoma
HMF003788A	DNMT1	Deep Amplification	NA	NA	NA	Amplification Peak 6	NA	CPCT02180076T	Clear Cell Renal Cell Carcinoma
HMF003788A	GPHN	Deep Deletion	NA	NA	NA	NA	NA	CPCT02180076T	Clear Cell Renal Cell Carcinoma
HMF003788A	LRP1B	Deep Amplification	NA	NA	NA	NA	NA	CPCT02180076T	Clear Cell Renal Cell Carcinoma
HMF003788A	PBRM1	Deep Deletion	Stop gained	ENSP00000378307.3:p.Tyr1450Ter	NA	NA	Significant	CPCT02180076T	Clear Cell Renal Cell Carcinoma
HMF003788A	PIK3CA	Deep Amplification	NA	NA	NA	NA	NA	CPCT02180076T	Clear Cell Renal Cell Carcinoma
HMF003788A	PTPRD	Deep Deletion	NA	NA	NA	NA	NA	CPCT02180076T	Clear Cell Renal Cell Carcinoma
HMF003788A	SETD2	Deep Deletion	NA	NA	NA	NA	NA	CPCT02180076T	Clear Cell Renal Cell Carcinoma
HMF003788A	VHL	Deep Deletion	Missense variant	ENSP00000256474.2:p.Leu178Pro	NA	NA	Significant	CPCT02180076T	Clear Cell Renal Cell Carcinoma
HMF001953A	AKAP9	Amplification	NA	NA	NA	NA	NA	CPCT02180022T	Clear Cell Renal Cell Carcinoma
HMF001953A	BAP1	Amplification	NA	NA	NA	NA	NA	CPCT02180022T	Clear Cell Renal Cell Carcinoma
HMF001953A	CCSER1	Deletion	NA	NA	NA	NA	NA	CPCT02180022T	Clear Cell Renal Cell Carcinoma
HMF001953A	CDK6	Amplification	NA	NA	NA	NA	NA	CPCT02180022T	Clear Cell Renal Cell Carcinoma
HMF001953A	CDKN2A	Deep Deletion	NA	NA	NA	Deletion Peak 10	NA	CPCT02180022T	Clear Cell Renal Cell Carcinoma
HMF001953A	GPHN	Deletion	NA	NA	NA	NA	NA	CPCT02180022T	Clear Cell Renal Cell Carcinoma
HMF001953A	LRP1B	Amplification	NA	NA	NA	NA	NA	CPCT02180022T	Clear Cell Renal Cell Carcinoma
HMF001953A	NF2	Deletion	NA	NA	NA	NA	NA	CPCT02180022T	Clear Cell Renal Cell Carcinoma
HMF001953A	PBRM1	Amplification	NA	NA	NA	NA	NA	CPCT02180022T	Clear Cell Renal Cell Carcinoma
HMF001953A	PIK3CA	Amplification	NA	NA	NA	NA	NA	CPCT02180022T	Clear Cell Renal Cell Carcinoma
HMF001953A	PTEN	Amplification	Splice donor variant	NA	NA	NA	Significant	CPCT02180022T	Clear Cell Renal Cell Carcinoma
HMF001953A	PTPRD	Amplification	NA	NA	NA	NA	NA	CPCT02180022T	Clear Cell Renal Cell Carcinoma
HMF001953A	SETD2	Amplification	NA	NA	NA	NA	NA	CPCT02180022T	Clear Cell Renal Cell Carcinoma
HMF001953A	TP53	Amplification	NA	NA	NA	NA	NA	CPCT02180022T	Clear Cell Renal Cell Carcinoma
HMF001953A	VHL	Amplification	NA	NA	NA	NA	NA	CPCT02180022T	Clear Cell Renal Cell Carcinoma
HMF000631A	AKAP9	Amplification	NA	NA	NA	NA	NA	CPCT02180033T	Renal Cell Carcinoma, Subtype Not Further Defined
HMF000631A	BAP1	Deep Deletion	NA	NA	NA	NA	NA	CPCT02180033T	Renal Cell Carcinoma, Subtype Not Further Defined
HMF000631A	CCSER1	Deep Deletion	NA	NA	NA	NA	NA	CPCT02180033T	Renal Cell Carcinoma, Subtype Not Further Defined
HMF000631A	CDK6	Amplification	NA	NA	NA	NA	NA	CPCT02180033T	Renal Cell Carcinoma, Subtype Not Further Defined
HMF000631A	MACROD2	NA	Splice region variant	NA	NA	NA	NA	CPCT02180033T	Renal Cell Carcinoma, Subtype Not Further Defined
HMF000631A	PBRM1	Deep Deletion	Splice region variant	NA	NA	NA	NA	CPCT02180033T	Renal Cell Carcinoma, Subtype Not Further Defined
HMF000631A	PIK3CA	Amplification	NA	NA	NA	NA	NA	CPCT02180033T	Renal Cell Carcinoma, Subtype Not Further Defined
HMF000631A	PRKN	Deep Deletion	NA	NA	NA	NA	NA	CPCT02180033T	Renal Cell Carcinoma, Subtype Not Further Defined
HMF000631A	SETD2	Deep Deletion	Frameshift variant	ENSP00000386759.3:p.Asp2064ProfsTer8	NA	NA	NA	CPCT02180033T	Renal Cell Carcinoma, Subtype Not Further Defined
HMF000631A	VHL	Deep Deletion	Missense variant	ENSP00000256474.2:p.Leu158Val	NA	NA	NA	CPCT02180033T	Renal Cell Carcinoma, Subtype Not Further Defined
HMF001686A	AKAP9	Deep Amplification	NA	NA	NA	NA	NA	CPCT02180055T	Clear Cell Renal Cell Carcinoma
HMF001686A	BAP1	Deep Deletion	NA	NA	NA	NA	NA	CPCT02180055T	Clear Cell Renal Cell Carcinoma
HMF001686A	CDK6	Deep Amplification	NA	NA	NA	NA	NA	CPCT02180055T	Clear Cell Renal Cell Carcinoma
HMF001686A	DNMT1	Deletion	NA	NA	NA	NA	NA	CPCT02180055T	Clear Cell Renal Cell Carcinoma
HMF001686A	MACROD2	Deep Amplification	NA	NA	NA	NA	NA	CPCT02180055T	Clear Cell Renal Cell Carcinoma
HMF001686A	PBRM1	Deep Deletion	NA	NA	NA	NA	NA	CPCT02180055T	Clear Cell Renal Cell Carcinoma
HMF001686A	PTPRD	Deletion	NA	NA	NA	NA	NA	CPCT02180055T	Clear Cell Renal Cell Carcinoma
HMF001686A	SETD2	Deep Deletion	NA	NA	NA	NA	NA	CPCT02180055T	Clear Cell Renal Cell Carcinoma
HMF001686A	VHL	Deep Deletion	Missense variant	ENSP00000256474.2:p.Val74Asp	NA	NA	Significant	CPCT02180055T	Clear Cell Renal Cell Carcinoma
HMF004269A	AKAP9	Amplification	NA	NA	NA	NA	NA	CPCT02070470T	Clear Cell Renal Cell Carcinoma
HMF004269A	CDK6	Amplification	NA	NA	NA	NA	NA	CPCT02070470T	Clear Cell Renal Cell Carcinoma
HMF004269A	CDKN2A	Deletion	NA	NA	NA	NA	NA	CPCT02070470T	Clear Cell Renal Cell Carcinoma
HMF004269A	MACROD2	Amplification	NA	NA	NA	NA	NA	CPCT02070470T	Clear Cell Renal Cell Carcinoma
HMF004269A	NEGR1	Deletion	NA	NA	NA	NA	NA	CPCT02070470T	Clear Cell Renal Cell Carcinoma
HMF004269A	NF2	Amplification	NA	NA	NA	NA	NA	CPCT02070470T	Clear Cell Renal Cell Carcinoma
HMF004269A	PBRM1	NA	Splice acceptor variant	NA	NA	NA	Significant	CPCT02070470T	Clear Cell Renal Cell Carcinoma
HMF004269A	PTEN	Deep Deletion	NA	NA	NA	NA	NA	CPCT02070470T	Clear Cell Renal Cell Carcinoma
HMF004269A	VHL	NA	Missense variant	ENSP00000256474.2:p.Pro86Leu	NA	NA	Significant	CPCT02070470T	Clear Cell Renal Cell Carcinoma
HMF000204A	BAP1	Deep Deletion	NA	NA	NA	NA	NA	CPCT02060269T	Clear Cell Renal Cell Carcinoma
HMF000204A	CCSER1	Amplification	NA	NA	NA	NA	NA	CPCT02060269T	Clear Cell Renal Cell Carcinoma
HMF000204A	GPHN	Deep Deletion	NA	NA	NA	NA	NA	CPCT02060269T	Clear Cell Renal Cell Carcinoma
HMF000204A	NEGR1	Deletion	NA	NA	NA	NA	NA	CPCT02060269T	Clear Cell Renal Cell Carcinoma
HMF000204A	PBRM1	Deep Deletion	Splice region variant	NA	NA	NA	Significant	CPCT02060269T	Clear Cell Renal Cell Carcinoma
HMF000204A	SETD2	Deep Deletion	NA	NA	NA	NA	NA	CPCT02060269T	Clear Cell Renal Cell Carcinoma
HMF000204A	VHL	Deep Deletion	Frameshift variant	ENSP00000256474.2:p.Ile147AsnfsTer27	NA	NA	Significant	CPCT02060269T	Clear Cell Renal Cell Carcinoma
HMF004198A	BAP1	Deletion	NA	NA	NA	NA	NA	CPCT02340107T	Clear Cell Renal Cell Carcinoma
HMF004198A	CCNE1	Amplification	NA	NA	NA	NA	NA	CPCT02340107T	Clear Cell Renal Cell Carcinoma
HMF004198A	CCSER1	Deep Deletion	NA	NA	NA	NA	NA	CPCT02340107T	Clear Cell Renal Cell Carcinoma
HMF004198A	CDKN2A	Deep Deletion	NA	NA	NA	Deletion Peak 10	NA	CPCT02340107T	Clear Cell Renal Cell Carcinoma
HMF004198A	DNMT1	Amplification	NA	NA	NA	NA	NA	CPCT02340107T	Clear Cell Renal Cell Carcinoma
HMF004198A	GPHN	Deletion	NA	NA	NA	NA	NA	CPCT02340107T	Clear Cell Renal Cell Carcinoma
HMF004198A	LRP1B	Amplification	NA	NA	NA	NA	NA	CPCT02340107T	Clear Cell Renal Cell Carcinoma
HMF004198A	MACROD2	Amplification	NA	NA	NA	NA	NA	CPCT02340107T	Clear Cell Renal Cell Carcinoma
HMF004198A	NEGR1	Deep Deletion	NA	NA	Structural Variant	Deletion Peak 2	NA	CPCT02340107T	Clear Cell Renal Cell Carcinoma
HMF004198A	PBRM1	Deletion	NA	NA	NA	NA	NA	CPCT02340107T	Clear Cell Renal Cell Carcinoma
HMF004198A	PIK3CA	Amplification	NA	NA	NA	NA	NA	CPCT02340107T	Clear Cell Renal Cell Carcinoma
HMF004198A	PRKN	Deletion	NA	NA	NA	NA	NA	CPCT02340107T	Clear Cell Renal Cell Carcinoma
HMF004198A	PTPRD	Deletion	NA	NA	NA	NA	NA	CPCT02340107T	Clear Cell Renal Cell Carcinoma
HMF004198A	SETD2	Deletion	NA	NA	NA	NA	NA	CPCT02340107T	Clear Cell Renal Cell Carcinoma
HMF004198A	VHL	Deletion	Frameshift variant	ENSP00000256474.2:p.Phe148LeufsTer11	NA	NA	Significant	CPCT02340107T	Clear Cell Renal Cell Carcinoma
HMF002068A	AKAP9	Deep Amplification	NA	NA	NA	NA	NA	CPCT02110007T	Clear Cell Renal Cell Carcinoma
HMF002068A	BAP1	Deep Deletion	NA	NA	NA	NA	NA	CPCT02110007T	Clear Cell Renal Cell Carcinoma
HMF002068A	CDK6	Deep Amplification	NA	NA	NA	NA	NA	CPCT02110007T	Clear Cell Renal Cell Carcinoma
HMF002068A	CDKN2A	Deletion	NA	NA	NA	NA	NA	CPCT02110007T	Clear Cell Renal Cell Carcinoma
HMF002068A	LRP1B	Deletion	NA	NA	NA	NA	NA	CPCT02110007T	Clear Cell Renal Cell Carcinoma
HMF002068A	NF2	Deletion	NA	NA	NA	NA	NA	CPCT02110007T	Clear Cell Renal Cell Carcinoma
HMF002068A	PBRM1	Deep Deletion	NA	NA	NA	NA	NA	CPCT02110007T	Clear Cell Renal Cell Carcinoma
HMF002068A	PIK3CA	NA	Missense variant	ENSP00000263967.3:p.Gln546Arg	NA	NA	Significant	CPCT02110007T	Clear Cell Renal Cell Carcinoma
HMF002068A	PRKN	Deep Deletion	NA	NA	NA	NA	NA	CPCT02110007T	Clear Cell Renal Cell Carcinoma
HMF002068A	PTEN	Deep Deletion	Missense variant	ENSP00000361021.3:p.Tyr27Asp	NA	NA	Significant	CPCT02110007T	Clear Cell Renal Cell Carcinoma
HMF002068A	PTPRD	Deep Deletion	NA	NA	NA	NA	NA	CPCT02110007T	Clear Cell Renal Cell Carcinoma
HMF002068A	SETD2	Deep Deletion	Frameshift variant	ENSP00000386759.3:p.Gln2342ArgfsTer26	NA	Deletion Peak 5	Significant	CPCT02110007T	Clear Cell Renal Cell Carcinoma
HMF002068A	TP53	Deep Deletion	Missense variant	ENSP00000269305.4:p.Leu194Arg	NA	Deletion Peak 14	Significant	CPCT02110007T	Clear Cell Renal Cell Carcinoma
HMF002068A	VHL	Deep Deletion	Frameshift variant	ENSP00000256474.2:p.Trp88GlyfsTer71	NA	NA	Significant	CPCT02110007T	Clear Cell Renal Cell Carcinoma
HMF000428A	AKAP9	Amplification	NA	NA	NA	NA	NA	CPCT02300034T	Clear Cell Renal Cell Carcinoma
HMF000428A	BAP1	Deletion	NA	NA	NA	NA	NA	CPCT02300034T	Clear Cell Renal Cell Carcinoma
HMF000428A	CCSER1	Deletion	NA	NA	NA	NA	NA	CPCT02300034T	Clear Cell Renal Cell Carcinoma
HMF000428A	CDK6	Amplification	NA	NA	NA	NA	NA	CPCT02300034T	Clear Cell Renal Cell Carcinoma
HMF000428A	CDKN2A	Deletion	NA	NA	NA	NA	NA	CPCT02300034T	Clear Cell Renal Cell Carcinoma
HMF000428A	GPHN	Deletion	NA	NA	NA	NA	NA	CPCT02300034T	Clear Cell Renal Cell Carcinoma
HMF000428A	LRP1B	Amplification	NA	NA	NA	NA	NA	CPCT02300034T	Clear Cell Renal Cell Carcinoma
HMF000428A	MACROD2	Amplification	NA	NA	NA	NA	NA	CPCT02300034T	Clear Cell Renal Cell Carcinoma
HMF000428A	NEGR1	Deep Deletion	NA	NA	Structural Variant	Deletion Peak 2	NA	CPCT02300034T	Clear Cell Renal Cell Carcinoma
HMF000428A	NF2	Deletion	Splice donor variant	NA	NA	Deletion Peak 16	NA	CPCT02300034T	Clear Cell Renal Cell Carcinoma
HMF000428A	PBRM1	Deletion	NA	NA	NA	NA	NA	CPCT02300034T	Clear Cell Renal Cell Carcinoma
HMF000428A	PIK3CA	Amplification	NA	NA	NA	NA	NA	CPCT02300034T	Clear Cell Renal Cell Carcinoma
HMF000428A	PRKN	Deletion	NA	NA	NA	NA	NA	CPCT02300034T	Clear Cell Renal Cell Carcinoma
HMF000428A	PTEN	Deletion	NA	NA	NA	NA	NA	CPCT02300034T	Clear Cell Renal Cell Carcinoma
HMF000428A	PTPRD	Deletion	NA	NA	NA	NA	NA	CPCT02300034T	Clear Cell Renal Cell Carcinoma
HMF000428A	SETD2	Deletion	Frameshift variant	ENSP00000386759.3:p.Phe1209LeufsTer27	NA	Deletion Peak 5	Significant	CPCT02300034T	Clear Cell Renal Cell Carcinoma
HMF000428A	VHL	Deletion	NA	NA	NA	NA	NA	CPCT02300034T	Clear Cell Renal Cell Carcinoma
HMF001870A	BAP1	Deep Deletion	Multiple coding mutations	ENSP00000417132.1:p.Pro195LeufsTer41, ENSP00000417132.1:p.Pro195Ser	NA	NA	Significant	CPCT02300027T	Clear Cell Renal Cell Carcinoma
HMF001870A	CDKN2A	Deep Deletion	NA	NA	NA	Deletion Peak 10	NA	CPCT02300027T	Clear Cell Renal Cell Carcinoma
HMF001870A	GPHN	Deep Deletion	NA	NA	NA	NA	NA	CPCT02300027T	Clear Cell Renal Cell Carcinoma
HMF001870A	PBRM1	Deep Deletion	NA	NA	NA	NA	NA	CPCT02300027T	Clear Cell Renal Cell Carcinoma
HMF001870A	PRKN	Deep Deletion	NA	NA	NA	NA	NA	CPCT02300027T	Clear Cell Renal Cell Carcinoma
HMF001870A	PTPRD	Deep Deletion	Splice region variant	NA	NA	Deletion Peak 9	NA	CPCT02300027T	Clear Cell Renal Cell Carcinoma
HMF001870A	SETD2	Deep Deletion	NA	NA	NA	NA	NA	CPCT02300027T	Clear Cell Renal Cell Carcinoma
HMF001870A	TP53	Deep Deletion	NA	NA	NA	NA	NA	CPCT02300027T	Clear Cell Renal Cell Carcinoma
HMF001870A	VHL	Deep Deletion	Stop gained	ENSP00000256474.2:p.Gln164Ter	NA	NA	Significant	CPCT02300027T	Clear Cell Renal Cell Carcinoma
HMF004063A	BAP1	Deep Deletion	NA	NA	NA	NA	NA	CPCT02120200T	Clear Cell Renal Cell Carcinoma
HMF004063A	PBRM1	Deep Deletion	Splice acceptor variant	NA	NA	NA	Significant	CPCT02120200T	Clear Cell Renal Cell Carcinoma
HMF004063A	PTPRD	Deep Deletion	NA	NA	NA	NA	NA	CPCT02120200T	Clear Cell Renal Cell Carcinoma
HMF004063A	SETD2	Deep Deletion	Missense variant	ENSP00000386759.3:p.Gly1690Arg	NA	Deletion Peak 5	Significant	CPCT02120200T	Clear Cell Renal Cell Carcinoma
HMF004063A	VHL	Deep Deletion	Inframe deletion	ENSP00000256474.2:p.Pro61_Val66del	NA	NA	Significant	CPCT02120200T	Clear Cell Renal Cell Carcinoma
HMF003976A	BAP1	Deep Deletion	Missense variant	ENSP00000417132.1:p.Thr677Pro	NA	NA	Significant	CPCT02020955T	Clear Cell Renal Cell Carcinoma
HMF003976A	CDKN2A	Deep Deletion	NA	NA	NA	Deletion Peak 10	NA	CPCT02020955T	Clear Cell Renal Cell Carcinoma
HMF003976A	GPHN	Deep Deletion	NA	NA	NA	NA	NA	CPCT02020955T	Clear Cell Renal Cell Carcinoma
HMF003976A	LRP1B	Deep Deletion	NA	NA	NA	NA	NA	CPCT02020955T	Clear Cell Renal Cell Carcinoma
HMF003976A	NEGR1	Deletion	NA	NA	NA	NA	NA	CPCT02020955T	Clear Cell Renal Cell Carcinoma
HMF003976A	PBRM1	Deep Deletion	Frameshift variant	ENSP00000378307.3:p.Ser1332ValfsTer10	NA	NA	Significant	CPCT02020955T	Clear Cell Renal Cell Carcinoma
HMF003976A	SETD2	Deep Deletion	Frameshift variant	ENSP00000386759.3:p.Ala175GlnfsTer2	NA	Deletion Peak 5	Significant	CPCT02020955T	Clear Cell Renal Cell Carcinoma
HMF003976A	VHL	Deletion	Missense variant	ENSP00000256474.2:p.Leu89His	NA	NA	Significant	CPCT02020955T	Clear Cell Renal Cell Carcinoma
HMF004241A	BAP1	Deep Deletion	NA	NA	NA	NA	NA	CPCT02020965T	Renal Cell Carcinoma, Subtype Not Further Defined
HMF004241A	CCSER1	Deep Deletion	NA	NA	Structural Variant	NA	NA	CPCT02020965T	Renal Cell Carcinoma, Subtype Not Further Defined
HMF004241A	CDKN2A	Deep Deletion	NA	NA	NA	NA	NA	CPCT02020965T	Renal Cell Carcinoma, Subtype Not Further Defined
HMF004241A	GPHN	Deep Deletion	NA	NA	NA	NA	NA	CPCT02020965T	Renal Cell Carcinoma, Subtype Not Further Defined
HMF004241A	LRP1B	Deep Deletion	NA	NA	Structural Variant	NA	NA	CPCT02020965T	Renal Cell Carcinoma, Subtype Not Further Defined
HMF004241A	MACROD2	Deep Deletion	NA	NA	NA	NA	NA	CPCT02020965T	Renal Cell Carcinoma, Subtype Not Further Defined
HMF004241A	NEGR1	Deep Deletion	NA	NA	Structural Variant	NA	NA	CPCT02020965T	Renal Cell Carcinoma, Subtype Not Further Defined
HMF004241A	NF2	Deep Deletion	NA	NA	Structural Variant	NA	NA	CPCT02020965T	Renal Cell Carcinoma, Subtype Not Further Defined
HMF004241A	PBRM1	Deep Deletion	NA	NA	NA	NA	NA	CPCT02020965T	Renal Cell Carcinoma, Subtype Not Further Defined
HMF004241A	PIK3CA	Deep Amplification	NA	NA	NA	NA	NA	CPCT02020965T	Renal Cell Carcinoma, Subtype Not Further Defined
HMF004241A	PTPRD	Deep Deletion	NA	NA	NA	NA	NA	CPCT02020965T	Renal Cell Carcinoma, Subtype Not Further Defined
HMF004241A	SETD2	Deep Deletion	NA	NA	NA	NA	NA	CPCT02020965T	Renal Cell Carcinoma, Subtype Not Further Defined
HMF004241A	TP53	Deep Deletion	NA	NA	NA	NA	NA	CPCT02020965T	Renal Cell Carcinoma, Subtype Not Further Defined
HMF004241A	VHL	Deep Deletion	NA	NA	NA	NA	NA	CPCT02020965T	Renal Cell Carcinoma, Subtype Not Further Defined
HMF002892A	BAP1	NA	Multiple coding mutations	ENSP00000417132.1:p.Ser395Ter, ENSP00000417132.1:p.Ile353LeufsTer9	NA	NA	NA	CPCT02060138T	Papillary RCC
HMF002892A	CDKN2A	Deep Deletion	Frameshift variant	ENSP00000418915.1:p.Thr18ArgfsTer8	NA	NA	NA	CPCT02060138T	Papillary RCC
HMF002892A	NF2	Deep Deletion	NA	NA	NA	NA	NA	CPCT02060138T	Papillary RCC
HMF002892A	PTPRD	Deep Deletion	NA	NA	NA	NA	NA	CPCT02060138T	Papillary RCC
HMF003724A	AKAP9	Deep Amplification	NA	NA	NA	NA	NA	CPCT02020340T	Clear Cell Renal Cell Carcinoma
HMF003724A	BAP1	Deep Deletion	NA	NA	NA	NA	NA	CPCT02020340T	Clear Cell Renal Cell Carcinoma
HMF003724A	CDK6	Deep Amplification	NA	NA	NA	NA	NA	CPCT02020340T	Clear Cell Renal Cell Carcinoma
HMF003724A	GPHN	Deep Deletion	NA	NA	NA	NA	NA	CPCT02020340T	Clear Cell Renal Cell Carcinoma
HMF003724A	PBRM1	Deep Deletion	NA	NA	NA	NA	NA	CPCT02020340T	Clear Cell Renal Cell Carcinoma
HMF003724A	PIK3CA	NA	Missense variant	ENSP00000263967.3:p.Glu545Lys	NA	NA	Significant	CPCT02020340T	Clear Cell Renal Cell Carcinoma
HMF003724A	PRKN	Deep Deletion	NA	NA	NA	NA	NA	CPCT02020340T	Clear Cell Renal Cell Carcinoma
HMF003724A	PTPRD	NA	Splice region variant	NA	NA	NA	NA	CPCT02020340T	Clear Cell Renal Cell Carcinoma
HMF003724A	SETD2	Deep Deletion	NA	NA	NA	NA	NA	CPCT02020340T	Clear Cell Renal Cell Carcinoma
HMF003724A	VHL	Deep Deletion	Missense variant	ENSP00000256474.2:p.Ser80Asn	NA	NA	Significant	CPCT02020340T	Clear Cell Renal Cell Carcinoma
HMF002113A	AKAP9	Deep Amplification	NA	NA	NA	NA	NA	CPCT02100107T	Clear Cell Renal Cell Carcinoma
HMF002113A	BAP1	Deep Deletion	NA	NA	NA	NA	NA	CPCT02100107T	Clear Cell Renal Cell Carcinoma
HMF002113A	CCSER1	Deep Deletion	NA	NA	NA	NA	NA	CPCT02100107T	Clear Cell Renal Cell Carcinoma
HMF002113A	CDK6	Deep Amplification	NA	NA	NA	NA	NA	CPCT02100107T	Clear Cell Renal Cell Carcinoma
HMF002113A	CDKN2A	Deep Deletion	NA	NA	NA	NA	NA	CPCT02100107T	Clear Cell Renal Cell Carcinoma
HMF002113A	GPHN	Deep Deletion	NA	NA	NA	NA	NA	CPCT02100107T	Clear Cell Renal Cell Carcinoma
HMF002113A	LRP1B	Deep Deletion	NA	NA	Structural Variant	Deletion Peak 3	NA	CPCT02100107T	Clear Cell Renal Cell Carcinoma
HMF002113A	MACROD2	Deep Amplification	NA	NA	NA	NA	NA	CPCT02100107T	Clear Cell Renal Cell Carcinoma
HMF002113A	NEGR1	Deep Deletion	NA	NA	NA	NA	NA	CPCT02100107T	Clear Cell Renal Cell Carcinoma
HMF002113A	PBRM1	Deep Deletion	NA	NA	Structural Variant	NA	NA	CPCT02100107T	Clear Cell Renal Cell Carcinoma
HMF002113A	PIK3CA	Deep Amplification	NA	NA	NA	NA	NA	CPCT02100107T	Clear Cell Renal Cell Carcinoma
HMF002113A	PTPRD	Deep Deletion	NA	NA	NA	NA	NA	CPCT02100107T	Clear Cell Renal Cell Carcinoma
HMF002113A	SETD2	Deep Deletion	NA	NA	NA	Deletion Peak 5	NA	CPCT02100107T	Clear Cell Renal Cell Carcinoma
HMF002113A	TP53	Deep Deletion	Stop gained	ENSP00000269305.4:p.Tyr236Ter	NA	Deletion Peak 14	Significant	CPCT02100107T	Clear Cell Renal Cell Carcinoma
HMF002113A	VHL	Deep Deletion	Missense variant	ENSP00000256474.2:p.Ser65Thr	NA	NA	Significant	CPCT02100107T	Clear Cell Renal Cell Carcinoma
HMF003621A	AKAP9	Deep Amplification	NA	NA	NA	NA	NA	CPCT02100138T	Clear Cell Renal Cell Carcinoma
HMF003621A	BAP1	Amplification	NA	NA	NA	NA	NA	CPCT02100138T	Clear Cell Renal Cell Carcinoma
HMF003621A	CCSER1	Deletion	NA	NA	NA	NA	NA	CPCT02100138T	Clear Cell Renal Cell Carcinoma
HMF003621A	CDK6	Deep Amplification	NA	NA	NA	NA	NA	CPCT02100138T	Clear Cell Renal Cell Carcinoma
HMF003621A	CDKN2A	Deep Deletion	NA	NA	NA	Deletion Peak 10	NA	CPCT02100138T	Clear Cell Renal Cell Carcinoma
HMF003621A	GPHN	Deletion	NA	NA	NA	NA	NA	CPCT02100138T	Clear Cell Renal Cell Carcinoma
HMF003621A	LRP1B	Deep Deletion	NA	NA	Structural Variant	Deletion Peak 3	NA	CPCT02100138T	Clear Cell Renal Cell Carcinoma
HMF003621A	MACROD2	Amplification	NA	NA	NA	NA	NA	CPCT02100138T	Clear Cell Renal Cell Carcinoma
HMF003621A	NEGR1	Deletion	NA	NA	NA	NA	NA	CPCT02100138T	Clear Cell Renal Cell Carcinoma
HMF003621A	NF2	Deletion	NA	NA	NA	NA	NA	CPCT02100138T	Clear Cell Renal Cell Carcinoma
HMF003621A	PBRM1	Deletion	NA	NA	NA	NA	NA	CPCT02100138T	Clear Cell Renal Cell Carcinoma
HMF003621A	PIK3CA	Amplification	NA	NA	NA	NA	NA	CPCT02100138T	Clear Cell Renal Cell Carcinoma
HMF003621A	PRKN	Deletion	NA	NA	NA	NA	NA	CPCT02100138T	Clear Cell Renal Cell Carcinoma
HMF003621A	PTEN	Deletion	NA	NA	NA	NA	NA	CPCT02100138T	Clear Cell Renal Cell Carcinoma
HMF003621A	PTPRD	Deletion	NA	NA	NA	NA	NA	CPCT02100138T	Clear Cell Renal Cell Carcinoma
HMF003621A	SETD2	Deletion	Frameshift variant	ENSP00000386759.3:p.Ile2355SerfsTer13	NA	Deletion Peak 5	Significant	CPCT02100138T	Clear Cell Renal Cell Carcinoma
HMF003621A	TP53	Deletion	NA	NA	NA	NA	NA	CPCT02100138T	Clear Cell Renal Cell Carcinoma
HMF003621A	VHL	Deletion	Missense variant	ENSP00000256474.2:p.Ser80Arg	NA	NA	Significant	CPCT02100138T	Clear Cell Renal Cell Carcinoma
HMF003761A	AKAP9	Deep Amplification	NA	NA	NA	NA	NA	CPCT02440012T	Clear Cell Renal Cell Carcinoma
HMF003761A	BAP1	Deep Deletion	NA	NA	NA	NA	NA	CPCT02440012T	Clear Cell Renal Cell Carcinoma
HMF003761A	CDK6	Deep Amplification	NA	NA	NA	NA	NA	CPCT02440012T	Clear Cell Renal Cell Carcinoma
HMF003761A	CDKN2A	Deep Deletion	NA	NA	NA	Deletion Peak 10	NA	CPCT02440012T	Clear Cell Renal Cell Carcinoma
HMF003761A	GPHN	Deep Deletion	NA	NA	NA	NA	NA	CPCT02440012T	Clear Cell Renal Cell Carcinoma
HMF003761A	MACROD2	Deep Amplification	NA	NA	NA	NA	NA	CPCT02440012T	Clear Cell Renal Cell Carcinoma
HMF003761A	PBRM1	Deep Deletion	NA	NA	NA	NA	NA	CPCT02440012T	Clear Cell Renal Cell Carcinoma
HMF003761A	PIK3CA	Deep Amplification	NA	NA	NA	NA	NA	CPCT02440012T	Clear Cell Renal Cell Carcinoma
HMF003761A	SETD2	Deep Deletion	NA	NA	NA	NA	NA	CPCT02440012T	Clear Cell Renal Cell Carcinoma
HMF003761A	VHL	Deep Deletion	Missense variant	ENSP00000256474.2:p.Leu163His	NA	NA	Significant	CPCT02440012T	Clear Cell Renal Cell Carcinoma
HMF004233A	AKAP9	Deep Amplification	NA	NA	NA	NA	NA	CPCT02440023T	Clear Cell Renal Cell Carcinoma
HMF004233A	BAP1	Deletion	NA	NA	NA	NA	NA	CPCT02440023T	Clear Cell Renal Cell Carcinoma
HMF004233A	CCNE1	Deep Amplification	NA	NA	NA	NA	NA	CPCT02440023T	Clear Cell Renal Cell Carcinoma
HMF004233A	CCSER1	Deep Deletion	NA	NA	NA	NA	NA	CPCT02440023T	Clear Cell Renal Cell Carcinoma
HMF004233A	CDK6	Deep Amplification	NA	NA	NA	NA	NA	CPCT02440023T	Clear Cell Renal Cell Carcinoma
HMF004233A	CDKN2A	Deep Deletion	NA	NA	NA	NA	NA	CPCT02440023T	Clear Cell Renal Cell Carcinoma
HMF004233A	GPHN	Deletion	Missense variant	ENSP00000417901.1:p.Arg381Pro	NA	Deletion Peak 12	NA	CPCT02440023T	Clear Cell Renal Cell Carcinoma
HMF004233A	LRP1B	Deep Deletion	NA	NA	Structural Variant	Deletion Peak 3	NA	CPCT02440023T	Clear Cell Renal Cell Carcinoma
HMF004233A	MACROD2	Deep Amplification	NA	NA	NA	NA	NA	CPCT02440023T	Clear Cell Renal Cell Carcinoma
HMF004233A	NEGR1	Deep Deletion	NA	NA	Structural Variant	Deletion Peak 2	NA	CPCT02440023T	Clear Cell Renal Cell Carcinoma
HMF004233A	NF2	Deep Amplification	NA	NA	NA	NA	NA	CPCT02440023T	Clear Cell Renal Cell Carcinoma
HMF004233A	PBRM1	Deletion	NA	NA	NA	NA	NA	CPCT02440023T	Clear Cell Renal Cell Carcinoma
HMF004233A	PRKN	Deep Deletion	NA	NA	NA	NA	NA	CPCT02440023T	Clear Cell Renal Cell Carcinoma
HMF004233A	PTPRD	Deep Deletion	NA	NA	NA	Deletion Peak 9	NA	CPCT02440023T	Clear Cell Renal Cell Carcinoma
HMF004233A	SETD2	Deletion	Frameshift variant	ENSP00000386759.3:p.Asp386ValfsTer98	NA	Deletion Peak 5	Significant	CPCT02440023T	Clear Cell Renal Cell Carcinoma
HMF004233A	TP53	NA	Missense variant	ENSP00000269305.4:p.Asp281Tyr	NA	NA	Significant	CPCT02440023T	Clear Cell Renal Cell Carcinoma
HMF004233A	VHL	Deletion	Inframe deletion	ENSP00000256474.2:p.Val84del	NA	NA	Significant	CPCT02440023T	Clear Cell Renal Cell Carcinoma
HMF003229A	AKAP9	Amplification	NA	NA	NA	NA	NA	CPCT02100174T	Clear Cell Renal Cell Carcinoma
HMF003229A	BAP1	Deletion	NA	NA	NA	NA	NA	CPCT02100174T	Clear Cell Renal Cell Carcinoma
HMF003229A	CCNE1	Deletion	NA	NA	NA	NA	NA	CPCT02100174T	Clear Cell Renal Cell Carcinoma
HMF003229A	CCSER1	Deletion	NA	NA	NA	NA	NA	CPCT02100174T	Clear Cell Renal Cell Carcinoma
HMF003229A	CDK6	Amplification	NA	NA	NA	NA	NA	CPCT02100174T	Clear Cell Renal Cell Carcinoma
HMF003229A	CDKN2A	Deletion	NA	NA	NA	NA	NA	CPCT02100174T	Clear Cell Renal Cell Carcinoma
HMF003229A	DNMT1	Deletion	NA	NA	NA	NA	NA	CPCT02100174T	Clear Cell Renal Cell Carcinoma
HMF003229A	GPHN	Deletion	NA	NA	NA	NA	NA	CPCT02100174T	Clear Cell Renal Cell Carcinoma
HMF003229A	PBRM1	Deletion	Stop gained	ENSP00000378307.3:p.Gln90Ter	NA	NA	Significant	CPCT02100174T	Clear Cell Renal Cell Carcinoma
HMF003229A	PIK3CA	Amplification	NA	NA	NA	NA	NA	CPCT02100174T	Clear Cell Renal Cell Carcinoma
HMF003229A	PRKN	Deletion	NA	NA	NA	NA	NA	CPCT02100174T	Clear Cell Renal Cell Carcinoma
HMF003229A	PTEN	Deletion	Splice donor variant	NA	NA	NA	Significant	CPCT02100174T	Clear Cell Renal Cell Carcinoma
HMF003229A	PTPRD	Deep Deletion	NA	NA	NA	NA	NA	CPCT02100174T	Clear Cell Renal Cell Carcinoma
HMF003229A	SETD2	Deletion	NA	NA	NA	NA	NA	CPCT02100174T	Clear Cell Renal Cell Carcinoma
HMF003229A	TP53	Deletion	Missense variant	ENSP00000269305.4:p.Ile232Thr	NA	Deletion Peak 14	Significant	CPCT02100174T	Clear Cell Renal Cell Carcinoma
HMF003229A	VHL	Deletion	NA	NA	NA	NA	NA	CPCT02100174T	Clear Cell Renal Cell Carcinoma
HMF001464A	AKAP9	Deletion	NA	NA	NA	NA	NA	CPCT02100190T	Renal Cell Carcinoma, Subtype Not Further Defined
HMF001464A	BAP1	Deletion	NA	NA	NA	NA	NA	CPCT02100190T	Renal Cell Carcinoma, Subtype Not Further Defined
HMF001464A	CCNE1	Deletion	NA	NA	NA	NA	NA	CPCT02100190T	Renal Cell Carcinoma, Subtype Not Further Defined
HMF001464A	CCSER1	Deletion	NA	NA	NA	NA	NA	CPCT02100190T	Renal Cell Carcinoma, Subtype Not Further Defined
HMF001464A	CDK6	Deletion	NA	NA	NA	NA	NA	CPCT02100190T	Renal Cell Carcinoma, Subtype Not Further Defined
HMF001464A	CDKN2A	Deep Deletion	NA	NA	NA	NA	NA	CPCT02100190T	Renal Cell Carcinoma, Subtype Not Further Defined
HMF001464A	DNMT1	Deletion	NA	NA	NA	NA	NA	CPCT02100190T	Renal Cell Carcinoma, Subtype Not Further Defined
HMF001464A	GPHN	Deletion	NA	NA	NA	NA	NA	CPCT02100190T	Renal Cell Carcinoma, Subtype Not Further Defined
HMF001464A	MACROD2	Amplification	NA	NA	NA	NA	NA	CPCT02100190T	Renal Cell Carcinoma, Subtype Not Further Defined
HMF001464A	NF2	Deletion	Missense variant	ENSP00000344666.4:p.Ala211Asp	NA	NA	NA	CPCT02100190T	Renal Cell Carcinoma, Subtype Not Further Defined
HMF001464A	PBRM1	Deletion	NA	NA	NA	NA	NA	CPCT02100190T	Renal Cell Carcinoma, Subtype Not Further Defined
HMF001464A	PRKN	Deep Amplification	NA	NA	NA	NA	NA	CPCT02100190T	Renal Cell Carcinoma, Subtype Not Further Defined
HMF001464A	SETD2	Deletion	NA	NA	NA	NA	NA	CPCT02100190T	Renal Cell Carcinoma, Subtype Not Further Defined
HMF001464A	TP53	Deep Amplification	Multiple coding mutations	ENSP00000269305.4:p.Arg306Ter, ENSP00000269305.4:p.Arg273Cys	NA	NA	NA	CPCT02100190T	Renal Cell Carcinoma, Subtype Not Further Defined
HMF001464A	VHL	Deletion	NA	NA	NA	NA	NA	CPCT02100190T	Renal Cell Carcinoma, Subtype Not Further Defined
HMF000425A	CDKN2A	Deep Deletion	NA	NA	NA	NA	NA	CPCT02020376T	Collecting Duct Carcinoma
HMF000425A	LRP1B	NA	Splice donor variant	NA	NA	NA	NA	CPCT02020376T	Collecting Duct Carcinoma
HMF000425A	NEGR1	Deep Deletion	NA	NA	NA	NA	NA	CPCT02020376T	Collecting Duct Carcinoma
HMF000425A	NF2	Deep Deletion	NA	NA	NA	NA	NA	CPCT02020376T	Collecting Duct Carcinoma
HMF000425A	PRKN	Deep Deletion	NA	NA	NA	NA	NA	CPCT02020376T	Collecting Duct Carcinoma
HMF003929A	BAP1	Deep Deletion	NA	NA	NA	NA	NA	CPCT02140106T	Clear Cell Renal Cell Carcinoma
HMF003929A	PBRM1	Deep Deletion	Missense variant	ENSP00000378307.3:p.Phe728Ser	NA	NA	Significant	CPCT02140106T	Clear Cell Renal Cell Carcinoma
HMF003929A	SETD2	Deep Deletion	Frameshift variant	ENSP00000386759.3:p.Ser278ProfsTer23	NA	Deletion Peak 5	Significant	CPCT02140106T	Clear Cell Renal Cell Carcinoma
HMF003929A	VHL	Deep Deletion	Splice region variant	NA	NA	NA	Significant	CPCT02140106T	Clear Cell Renal Cell Carcinoma
HMF002352A	BAP1	Deep Deletion	NA	NA	NA	NA	NA	CPCT02050087T	Clear Cell Renal Cell Carcinoma
HMF002352A	CCSER1	Deep Deletion	NA	NA	NA	NA	NA	CPCT02050087T	Clear Cell Renal Cell Carcinoma
HMF002352A	CDKN2A	Deep Deletion	NA	NA	NA	NA	NA	CPCT02050087T	Clear Cell Renal Cell Carcinoma
HMF002352A	DNMT1	Deletion	NA	NA	NA	NA	NA	CPCT02050087T	Clear Cell Renal Cell Carcinoma
HMF002352A	GPHN	Deep Deletion	NA	NA	NA	NA	NA	CPCT02050087T	Clear Cell Renal Cell Carcinoma
HMF002352A	PBRM1	Deep Deletion	Stop gained	ENSP00000378307.3:p.Glu603Ter	NA	NA	Significant	CPCT02050087T	Clear Cell Renal Cell Carcinoma
HMF002352A	PTPRD	Deep Deletion	NA	NA	NA	NA	NA	CPCT02050087T	Clear Cell Renal Cell Carcinoma
HMF002352A	SETD2	Deep Deletion	NA	NA	NA	NA	NA	CPCT02050087T	Clear Cell Renal Cell Carcinoma
HMF002352A	TP53	Deep Deletion	Missense variant	ENSP00000269305.4:p.Pro278Arg	NA	Deletion Peak 14	Significant	CPCT02050087T	Clear Cell Renal Cell Carcinoma
HMF002352A	VHL	Deep Deletion	NA	NA	NA	NA	NA	CPCT02050087T	Clear Cell Renal Cell Carcinoma
HMF002487A	AKAP9	Deep Amplification	NA	NA	NA	NA	NA	CPCT02050077T	Clear Cell Renal Cell Carcinoma
HMF002487A	BAP1	Deep Deletion	NA	NA	NA	NA	NA	CPCT02050077T	Clear Cell Renal Cell Carcinoma
HMF002487A	CCNE1	Deep Deletion	NA	NA	NA	NA	NA	CPCT02050077T	Clear Cell Renal Cell Carcinoma
HMF002487A	CCSER1	Deep Deletion	NA	NA	NA	NA	NA	CPCT02050077T	Clear Cell Renal Cell Carcinoma
HMF002487A	CDK6	Deep Amplification	NA	NA	NA	NA	NA	CPCT02050077T	Clear Cell Renal Cell Carcinoma
HMF002487A	CDKN2A	Deep Deletion	NA	NA	NA	NA	NA	CPCT02050077T	Clear Cell Renal Cell Carcinoma
HMF002487A	DNMT1	Deep Deletion	NA	NA	NA	NA	NA	CPCT02050077T	Clear Cell Renal Cell Carcinoma
HMF002487A	GPHN	Deep Deletion	NA	NA	NA	NA	NA	CPCT02050077T	Clear Cell Renal Cell Carcinoma
HMF002487A	PBRM1	Deep Deletion	Stop gained	ENSP00000378307.3:p.Tyr1264Ter	NA	NA	Significant	CPCT02050077T	Clear Cell Renal Cell Carcinoma
HMF002487A	PRKN	Deep Deletion	NA	NA	NA	NA	NA	CPCT02050077T	Clear Cell Renal Cell Carcinoma
HMF002487A	PTPRD	Deep Deletion	NA	NA	NA	NA	NA	CPCT02050077T	Clear Cell Renal Cell Carcinoma
HMF002487A	SETD2	Deep Deletion	NA	NA	NA	NA	NA	CPCT02050077T	Clear Cell Renal Cell Carcinoma
HMF002487A	TP53	Deep Deletion	Missense variant	ENSP00000269305.4:p.Ala138Val	NA	Deletion Peak 14	Significant	CPCT02050077T	Clear Cell Renal Cell Carcinoma
HMF002487A	VHL	Deep Deletion	Missense variant	ENSP00000256474.2:p.Asn78Lys	NA	NA	Significant	CPCT02050077T	Clear Cell Renal Cell Carcinoma
HMF002903A	AKAP9	Amplification	NA	NA	NA	NA	NA	CPCT02050051T	Clear Cell Renal Cell Carcinoma
HMF002903A	BAP1	Deep Deletion	NA	NA	NA	NA	NA	CPCT02050051T	Clear Cell Renal Cell Carcinoma
HMF002903A	CCNE1	Deletion	NA	NA	NA	NA	NA	CPCT02050051T	Clear Cell Renal Cell Carcinoma
HMF002903A	CDK6	Amplification	NA	NA	NA	NA	NA	CPCT02050051T	Clear Cell Renal Cell Carcinoma
HMF002903A	CDKN2A	Deep Deletion	NA	NA	NA	NA	NA	CPCT02050051T	Clear Cell Renal Cell Carcinoma
HMF002903A	GPHN	Deep Deletion	NA	NA	NA	NA	NA	CPCT02050051T	Clear Cell Renal Cell Carcinoma
HMF002903A	LRP1B	Deletion	NA	NA	NA	NA	NA	CPCT02050051T	Clear Cell Renal Cell Carcinoma
HMF002903A	NEGR1	Deep Deletion	NA	NA	Structural Variant	Deletion Peak 2	NA	CPCT02050051T	Clear Cell Renal Cell Carcinoma
HMF002903A	NF2	Deep Deletion	NA	NA	NA	Deletion Peak 16	NA	CPCT02050051T	Clear Cell Renal Cell Carcinoma
HMF002903A	PBRM1	Deep Deletion	NA	NA	NA	NA	NA	CPCT02050051T	Clear Cell Renal Cell Carcinoma
HMF002903A	PIK3CA	Deep Amplification	NA	NA	NA	NA	NA	CPCT02050051T	Clear Cell Renal Cell Carcinoma
HMF002903A	PTPRD	Deep Deletion	NA	NA	Structural Variant	Deletion Peak 9	NA	CPCT02050051T	Clear Cell Renal Cell Carcinoma
HMF002903A	SETD2	Deep Deletion	NA	NA	Structural Variant	Deletion Peak 5	NA	CPCT02050051T	Clear Cell Renal Cell Carcinoma
HMF002903A	VHL	Deep Deletion	Stop gained	ENSP00000256474.2:p.Tyr98Ter	NA	NA	Significant	CPCT02050051T	Clear Cell Renal Cell Carcinoma
HMF002108A	BAP1	Deep Deletion	NA	NA	NA	NA	NA	CPCT02140010T	Clear Cell Renal Cell Carcinoma
HMF002108A	CDKN2A	Deep Deletion	NA	NA	NA	NA	NA	CPCT02140010T	Clear Cell Renal Cell Carcinoma
HMF002108A	PBRM1	Deep Deletion	Splice donor variant	NA	NA	NA	Significant	CPCT02140010T	Clear Cell Renal Cell Carcinoma
HMF002108A	PTPRD	Deep Deletion	NA	NA	NA	NA	NA	CPCT02140010T	Clear Cell Renal Cell Carcinoma
HMF002108A	SETD2	Deep Deletion	Missense variant	ENSP00000386759.3:p.Cys1499Phe	NA	Deletion Peak 5	Significant	CPCT02140010T	Clear Cell Renal Cell Carcinoma
HMF002108A	VHL	Deep Deletion	NA	NA	NA	NA	NA	CPCT02140010T	Clear Cell Renal Cell Carcinoma
HMF002362A	AKAP9	Deep Amplification	NA	NA	NA	NA	NA	CPCT02140015T	Clear Cell Renal Cell Carcinoma
HMF002362A	BAP1	Deep Deletion	NA	NA	NA	NA	NA	CPCT02140015T	Clear Cell Renal Cell Carcinoma
HMF002362A	CDK6	Deep Amplification	NA	NA	NA	NA	NA	CPCT02140015T	Clear Cell Renal Cell Carcinoma
HMF002362A	CDKN2A	Deep Deletion	NA	NA	NA	NA	NA	CPCT02140015T	Clear Cell Renal Cell Carcinoma
HMF002362A	NF2	Deep Deletion	NA	NA	NA	NA	NA	CPCT02140015T	Clear Cell Renal Cell Carcinoma
HMF002362A	PBRM1	Deep Deletion	Stop gained	ENSP00000378307.3:p.Ser1315_Lys1317delinsTer	NA	NA	Significant	CPCT02140015T	Clear Cell Renal Cell Carcinoma
HMF002362A	PIK3CA	NA	Missense variant	ENSP00000263967.3:p.Ile112Phe	NA	NA	Significant	CPCT02140015T	Clear Cell Renal Cell Carcinoma
HMF002362A	PTEN	Deep Deletion	Stop gained	ENSP00000361021.3:p.Gln298Ter	NA	NA	Significant	CPCT02140015T	Clear Cell Renal Cell Carcinoma
HMF002362A	PTPRD	Deep Deletion	NA	NA	NA	NA	NA	CPCT02140015T	Clear Cell Renal Cell Carcinoma
HMF002362A	SETD2	Deep Deletion	NA	NA	NA	NA	NA	CPCT02140015T	Clear Cell Renal Cell Carcinoma
HMF002362A	TP53	NA	Multiple coding mutations	NA, ENSP00000269305.4:p.His179Gln	NA	NA	Significant	CPCT02140015T	Clear Cell Renal Cell Carcinoma
HMF002362A	VHL	Deep Deletion	NA	NA	NA	NA	NA	CPCT02140015T	Clear Cell Renal Cell Carcinoma
HMF000213B	AKAP9	Deep Amplification	NA	NA	NA	NA	NA	CPCT02140017T	Papillary RCC
HMF000213B	CCSER1	Deep Amplification	NA	NA	NA	NA	NA	CPCT02140017T	Papillary RCC
HMF000213B	CDK6	Deep Amplification	NA	NA	NA	NA	NA	CPCT02140017T	Papillary RCC
HMF000213B	CDKN2A	Deep Deletion	NA	NA	NA	NA	NA	CPCT02140017T	Papillary RCC
HMF000213B	MACROD2	Deep Amplification	NA	NA	NA	NA	NA	CPCT02140017T	Papillary RCC
HMF000213B	TP53	Deep Amplification	NA	NA	NA	NA	NA	CPCT02140017T	Papillary RCC
HMF001616A	BAP1	Deep Deletion	NA	NA	NA	NA	NA	CPCT02140059T	Clear Cell Renal Cell Carcinoma
HMF001616A	CDKN2A	Deep Deletion	NA	NA	NA	NA	NA	CPCT02140059T	Clear Cell Renal Cell Carcinoma
HMF001616A	GPHN	Deep Deletion	NA	NA	NA	NA	NA	CPCT02140059T	Clear Cell Renal Cell Carcinoma
HMF001616A	NF2	Deep Deletion	NA	NA	NA	NA	NA	CPCT02140059T	Clear Cell Renal Cell Carcinoma
HMF001616A	PBRM1	Deep Deletion	Stop gained	ENSP00000378307.3:p.Lys912Ter	NA	NA	Significant	CPCT02140059T	Clear Cell Renal Cell Carcinoma
HMF001616A	PIK3CA	Amplification	NA	NA	NA	NA	NA	CPCT02140059T	Clear Cell Renal Cell Carcinoma
HMF001616A	PTPRD	Deep Deletion	NA	NA	NA	NA	NA	CPCT02140059T	Clear Cell Renal Cell Carcinoma
HMF001616A	SETD2	Deep Deletion	Stop gained	ENSP00000386759.3:p.Arg1322Ter	NA	Deletion Peak 5	Significant	CPCT02140059T	Clear Cell Renal Cell Carcinoma
HMF001616A	TP53	Deep Deletion	Frameshift variant	ENSP00000269305.4:p.Leu35CysfsTer9	NA	Deletion Peak 14	Significant	CPCT02140059T	Clear Cell Renal Cell Carcinoma
HMF001616A	VHL	Deep Deletion	NA	NA	NA	NA	NA	CPCT02140059T	Clear Cell Renal Cell Carcinoma
HMF002388A	BAP1	Deep Deletion	Frameshift variant	ENSP00000417132.1:p.Asn695LysfsTer41	NA	NA	Significant	CPCT02140042T	Clear Cell Renal Cell Carcinoma
HMF002388A	CCSER1	Deep Deletion	NA	NA	NA	NA	NA	CPCT02140042T	Clear Cell Renal Cell Carcinoma
HMF002388A	CDK6	Deletion	NA	NA	NA	NA	NA	CPCT02140042T	Clear Cell Renal Cell Carcinoma
HMF002388A	CDKN2A	Deep Deletion	NA	NA	NA	Deletion Peak 10	NA	CPCT02140042T	Clear Cell Renal Cell Carcinoma
HMF002388A	GPHN	Deep Deletion	NA	NA	NA	NA	NA	CPCT02140042T	Clear Cell Renal Cell Carcinoma
HMF002388A	LRP1B	Deep Deletion	NA	NA	Structural Variant	Deletion Peak 3	NA	CPCT02140042T	Clear Cell Renal Cell Carcinoma
HMF002388A	MACROD2	Deep Deletion	NA	NA	NA	NA	NA	CPCT02140042T	Clear Cell Renal Cell Carcinoma
HMF002388A	NEGR1	Deep Deletion	NA	NA	NA	NA	NA	CPCT02140042T	Clear Cell Renal Cell Carcinoma
HMF002388A	NF2	Deep Deletion	NA	NA	NA	NA	NA	CPCT02140042T	Clear Cell Renal Cell Carcinoma
HMF002388A	PBRM1	Deep Deletion	NA	NA	NA	NA	NA	CPCT02140042T	Clear Cell Renal Cell Carcinoma
HMF002388A	PRKN	Deep Deletion	NA	NA	NA	NA	NA	CPCT02140042T	Clear Cell Renal Cell Carcinoma
HMF002388A	PTPRD	Deep Deletion	NA	NA	NA	NA	NA	CPCT02140042T	Clear Cell Renal Cell Carcinoma
HMF002388A	SETD2	Deep Deletion	NA	NA	NA	NA	NA	CPCT02140042T	Clear Cell Renal Cell Carcinoma
HMF002388A	TP53	Deep Deletion	Missense variant	ENSP00000269305.4:p.His214Arg	NA	Deletion Peak 14	Significant	CPCT02140042T	Clear Cell Renal Cell Carcinoma
HMF002388A	VHL	Deep Deletion	Frameshift variant	ENSP00000256474.2:p.Leu153AlafsTer20	NA	NA	Significant	CPCT02140042T	Clear Cell Renal Cell Carcinoma
HMF001943A	AKAP9	Deep Amplification	NA	NA	NA	NA	NA	CPCT02140046T	Clear Cell Renal Cell Carcinoma
HMF001943A	CCSER1	Deep Deletion	NA	NA	Structural Variant	Deletion Peak 6	NA	CPCT02140046T	Clear Cell Renal Cell Carcinoma
HMF001943A	CDK6	Deep Amplification	NA	NA	NA	NA	NA	CPCT02140046T	Clear Cell Renal Cell Carcinoma
HMF001943A	CDKN2A	Deletion	NA	NA	NA	NA	NA	CPCT02140046T	Clear Cell Renal Cell Carcinoma
HMF001943A	LRP1B	Deep Deletion	NA	NA	Structural Variant	Deletion Peak 3	NA	CPCT02140046T	Clear Cell Renal Cell Carcinoma
HMF001943A	MACROD2	Deep Amplification	NA	NA	NA	NA	NA	CPCT02140046T	Clear Cell Renal Cell Carcinoma
HMF001943A	NEGR1	Deep Deletion	NA	NA	NA	NA	NA	CPCT02140046T	Clear Cell Renal Cell Carcinoma
HMF001943A	PBRM1	NA	Missense variant	ENSP00000378307.3:p.Leu752Gln	NA	NA	Significant	CPCT02140046T	Clear Cell Renal Cell Carcinoma
HMF001943A	PIK3CA	Deep Amplification	NA	NA	NA	NA	NA	CPCT02140046T	Clear Cell Renal Cell Carcinoma
HMF001943A	PTPRD	Deep Deletion	NA	NA	Structural Variant	Deletion Peak 9	NA	CPCT02140046T	Clear Cell Renal Cell Carcinoma
HMF001943A	SETD2	NA	Frameshift variant	ENSP00000386759.3:p.Thr896AsnfsTer20	NA	NA	Significant	CPCT02140046T	Clear Cell Renal Cell Carcinoma
HMF001943A	TP53	Deep Deletion	NA	NA	NA	NA	NA	CPCT02140046T	Clear Cell Renal Cell Carcinoma
HMF001943A	VHL	NA	Frameshift variant	ENSP00000256474.2:p.Arg107AlafsTer52	NA	NA	Significant	CPCT02140046T	Clear Cell Renal Cell Carcinoma
HMF000944A	AKAP9	Amplification	NA	NA	NA	NA	NA	CPCT02290045T	Papillary RCC
HMF000944A	BAP1	Deletion	NA	NA	NA	NA	NA	CPCT02290045T	Papillary RCC
HMF000944A	CDK6	Amplification	NA	NA	NA	NA	NA	CPCT02290045T	Papillary RCC
HMF000944A	CDKN2A	Deletion	Frameshift variant	ENSP00000418915.1:p.Met53AsnfsTer67	NA	NA	NA	CPCT02290045T	Papillary RCC
HMF000944A	MACROD2	Amplification	NA	NA	NA	NA	NA	CPCT02290045T	Papillary RCC
HMF000944A	NEGR1	Deletion	NA	NA	NA	NA	NA	CPCT02290045T	Papillary RCC
HMF000944A	NF2	Deletion	NA	NA	NA	NA	NA	CPCT02290045T	Papillary RCC
HMF000944A	PBRM1	Deletion	NA	NA	NA	NA	NA	CPCT02290045T	Papillary RCC
HMF000944A	PIK3CA	Deletion	NA	NA	NA	NA	NA	CPCT02290045T	Papillary RCC
HMF000944A	PRKN	Deletion	NA	NA	NA	NA	NA	CPCT02290045T	Papillary RCC
HMF000944A	PTPRD	Deletion	NA	NA	NA	NA	NA	CPCT02290045T	Papillary RCC
HMF000944A	SETD2	Deletion	NA	NA	NA	NA	NA	CPCT02290045T	Papillary RCC
HMF000944A	VHL	Deletion	NA	NA	NA	NA	NA	CPCT02290045T	Papillary RCC
HMF001967B	BAP1	Deep Deletion	NA	NA	NA	NA	NA	CPCT02140095T	Clear Cell Renal Cell Carcinoma
HMF001967B	CDKN2A	Deep Deletion	NA	NA	NA	NA	NA	CPCT02140095T	Clear Cell Renal Cell Carcinoma
HMF001967B	GPHN	Deep Deletion	NA	NA	NA	NA	NA	CPCT02140095T	Clear Cell Renal Cell Carcinoma
HMF001967B	LRP1B	NA	Frameshift variant	ENSP00000374135.3:p.Ile3739ThrfsTer12	NA	NA	NA	CPCT02140095T	Clear Cell Renal Cell Carcinoma
HMF001967B	NEGR1	Deletion	NA	NA	NA	NA	NA	CPCT02140095T	Clear Cell Renal Cell Carcinoma
HMF001967B	PBRM1	Deep Deletion	NA	NA	NA	NA	NA	CPCT02140095T	Clear Cell Renal Cell Carcinoma
HMF001967B	PTEN	Deletion	NA	NA	NA	NA	NA	CPCT02140095T	Clear Cell Renal Cell Carcinoma
HMF001967B	SETD2	Deep Deletion	Stop gained	ENSP00000386759.3:p.Lys556Ter	NA	Deletion Peak 5	Significant	CPCT02140095T	Clear Cell Renal Cell Carcinoma
HMF001967B	VHL	Deep Deletion	Missense variant	ENSP00000256474.2:p.Val155Leu	NA	NA	Significant	CPCT02140095T	Clear Cell Renal Cell Carcinoma
HMF003633A	AKAP9	Deep Amplification	NA	NA	NA	NA	NA	CPCT02140074T	Clear Cell Renal Cell Carcinoma
HMF003633A	BAP1	Deletion	NA	NA	NA	NA	NA	CPCT02140074T	Clear Cell Renal Cell Carcinoma
HMF003633A	CCNE1	Amplification	NA	NA	NA	NA	NA	CPCT02140074T	Clear Cell Renal Cell Carcinoma
HMF003633A	CCSER1	Deletion	NA	NA	NA	NA	NA	CPCT02140074T	Clear Cell Renal Cell Carcinoma
HMF003633A	CDK6	Deep Amplification	NA	NA	NA	NA	NA	CPCT02140074T	Clear Cell Renal Cell Carcinoma
HMF003633A	CDKN2A	Deletion	NA	NA	NA	NA	NA	CPCT02140074T	Clear Cell Renal Cell Carcinoma
HMF003633A	DNMT1	Amplification	NA	NA	NA	NA	NA	CPCT02140074T	Clear Cell Renal Cell Carcinoma
HMF003633A	GPHN	Deletion	NA	NA	NA	NA	NA	CPCT02140074T	Clear Cell Renal Cell Carcinoma
HMF003633A	MACROD2	Amplification	NA	NA	NA	NA	NA	CPCT02140074T	Clear Cell Renal Cell Carcinoma
HMF003633A	NEGR1	Deep Deletion	NA	NA	NA	NA	NA	CPCT02140074T	Clear Cell Renal Cell Carcinoma
HMF003633A	PBRM1	Deletion	Stop gained	ENSP00000378307.3:p.Glu70Ter	NA	NA	Significant	CPCT02140074T	Clear Cell Renal Cell Carcinoma
HMF003633A	PIK3CA	Amplification	Missense variant	ENSP00000263967.3:p.Thr1025Ile	NA	NA	Significant	CPCT02140074T	Clear Cell Renal Cell Carcinoma
HMF003633A	PTPRD	Deep Deletion	NA	NA	Structural Variant	Deletion Peak 9	NA	CPCT02140074T	Clear Cell Renal Cell Carcinoma
HMF003633A	SETD2	Deletion	Frameshift variant	ENSP00000386759.3:p.Ser1730Ter	NA	Deletion Peak 5	Significant	CPCT02140074T	Clear Cell Renal Cell Carcinoma
HMF003633A	VHL	Deletion	Frameshift variant	ENSP00000256474.2:p.Phe148LeufsTer11	NA	NA	Significant	CPCT02140074T	Clear Cell Renal Cell Carcinoma
HMF001928A	AKAP9	Deep Amplification	NA	NA	NA	NA	NA	CPCT02140080T	Clear Cell Renal Cell Carcinoma
HMF001928A	BAP1	Deep Deletion	NA	NA	NA	NA	NA	CPCT02140080T	Clear Cell Renal Cell Carcinoma
HMF001928A	CCSER1	Deep Deletion	NA	NA	NA	NA	NA	CPCT02140080T	Clear Cell Renal Cell Carcinoma
HMF001928A	CDK6	Deep Amplification	NA	NA	NA	NA	NA	CPCT02140080T	Clear Cell Renal Cell Carcinoma
HMF001928A	CDKN2A	Deep Deletion	Stop gained	ENSP00000418915.1:p.Tyr129Ter	NA	Deletion Peak 10	NA	CPCT02140080T	Clear Cell Renal Cell Carcinoma
HMF001928A	GPHN	Deep Deletion	NA	NA	NA	NA	NA	CPCT02140080T	Clear Cell Renal Cell Carcinoma
HMF001928A	MACROD2	Deep Amplification	NA	NA	NA	NA	NA	CPCT02140080T	Clear Cell Renal Cell Carcinoma
HMF001928A	NEGR1	Deep Deletion	NA	NA	NA	NA	NA	CPCT02140080T	Clear Cell Renal Cell Carcinoma
HMF001928A	PBRM1	Deep Deletion	NA	NA	NA	NA	NA	CPCT02140080T	Clear Cell Renal Cell Carcinoma
HMF001928A	PTEN	Deep Deletion	NA	NA	NA	NA	NA	CPCT02140080T	Clear Cell Renal Cell Carcinoma
HMF001928A	PTPRD	Deep Deletion	NA	NA	Structural Variant	Deletion Peak 9	NA	CPCT02140080T	Clear Cell Renal Cell Carcinoma
HMF001928A	SETD2	Deep Deletion	NA	NA	NA	NA	NA	CPCT02140080T	Clear Cell Renal Cell Carcinoma
HMF001928A	VHL	Deep Deletion	Splice donor variant	NA	NA	NA	Significant	CPCT02140080T	Clear Cell Renal Cell Carcinoma
HMF000934A	BAP1	Deep Deletion	NA	NA	NA	NA	NA	CPCT02140071T	Clear Cell Renal Cell Carcinoma
HMF000934A	CDKN2A	Deep Deletion	NA	NA	NA	NA	NA	CPCT02140071T	Clear Cell Renal Cell Carcinoma
HMF000934A	PBRM1	Deep Deletion	Stop gained	ENSP00000378307.3:p.Glu206Ter	NA	NA	Significant	CPCT02140071T	Clear Cell Renal Cell Carcinoma
HMF000934A	PTPRD	Deep Deletion	NA	NA	NA	NA	NA	CPCT02140071T	Clear Cell Renal Cell Carcinoma
HMF000934A	SETD2	Deep Deletion	Frameshift variant	ENSP00000386759.3:p.Arg1686GlyfsTer19	NA	Deletion Peak 5	Significant	CPCT02140071T	Clear Cell Renal Cell Carcinoma
HMF000934A	VHL	Deep Deletion	Missense variant	ENSP00000256474.2:p.Leu188Pro	NA	NA	Significant	CPCT02140071T	Clear Cell Renal Cell Carcinoma
HMF002837A	LRP1B	Deletion	NA	NA	NA	NA	NA	CPCT02140070T	Clear Cell Renal Cell Carcinoma
HMF002837A	MACROD2	Deep Amplification	NA	NA	NA	NA	NA	CPCT02140070T	Clear Cell Renal Cell Carcinoma
HMF002837A	PRKN	Deep Deletion	NA	NA	Structural Variant	Deletion Peak 7	NA	CPCT02140070T	Clear Cell Renal Cell Carcinoma
HMF002837A	PTEN	Deep Deletion	NA	NA	NA	NA	NA	CPCT02140070T	Clear Cell Renal Cell Carcinoma
HMF002837A	TP53	Deep Deletion	NA	NA	NA	NA	NA	CPCT02140070T	Clear Cell Renal Cell Carcinoma
HMF000611A	AKAP9	Amplification	NA	NA	NA	NA	NA	CPCT02020580T	Clear Cell Renal Cell Carcinoma
HMF000611A	CCNE1	Amplification	NA	NA	NA	NA	NA	CPCT02020580T	Clear Cell Renal Cell Carcinoma
HMF000611A	CCSER1	Deletion	NA	NA	NA	NA	NA	CPCT02020580T	Clear Cell Renal Cell Carcinoma
HMF000611A	CDK6	Amplification	NA	NA	NA	NA	NA	CPCT02020580T	Clear Cell Renal Cell Carcinoma
HMF000611A	CDKN2A	Deletion	NA	NA	NA	NA	NA	CPCT02020580T	Clear Cell Renal Cell Carcinoma
HMF000611A	GPHN	Deletion	NA	NA	NA	NA	NA	CPCT02020580T	Clear Cell Renal Cell Carcinoma
HMF000611A	NEGR1	Amplification	NA	NA	NA	NA	NA	CPCT02020580T	Clear Cell Renal Cell Carcinoma
HMF000611A	NF2	Amplification	NA	NA	NA	NA	NA	CPCT02020580T	Clear Cell Renal Cell Carcinoma
HMF000611A	PBRM1	NA	Frameshift variant	ENSP00000378307.3:p.Asn399LysfsTer4	NA	NA	Significant	CPCT02020580T	Clear Cell Renal Cell Carcinoma
HMF000611A	PIK3CA	Deep Amplification	NA	NA	NA	NA	NA	CPCT02020580T	Clear Cell Renal Cell Carcinoma
HMF000611A	PTEN	NA	Missense variant	ENSP00000361021.3:p.Cys136Arg	NA	NA	Significant	CPCT02020580T	Clear Cell Renal Cell Carcinoma
HMF000611A	PTPRD	Deep Deletion	NA	NA	Structural Variant	Deletion Peak 9	NA	CPCT02020580T	Clear Cell Renal Cell Carcinoma
HMF000611A	TP53	Deletion	Missense variant	ENSP00000269305.4:p.Tyr163His	NA	Deletion Peak 14	Significant	CPCT02020580T	Clear Cell Renal Cell Carcinoma
HMF000611A	VHL	NA	Splice acceptor variant	NA	NA	NA	Significant	CPCT02020580T	Clear Cell Renal Cell Carcinoma
HMF003166A	AKAP9	Deep Amplification	NA	NA	NA	NA	NA	CPCT02040181T	Clear Cell Renal Cell Carcinoma
HMF003166A	CCNE1	Amplification	NA	NA	NA	NA	NA	CPCT02040181T	Clear Cell Renal Cell Carcinoma
HMF003166A	CDK6	Deep Amplification	NA	NA	NA	NA	NA	CPCT02040181T	Clear Cell Renal Cell Carcinoma
HMF003166A	CDKN2A	Deep Deletion	NA	NA	Structural Variant	Deletion Peak 10	NA	CPCT02040181T	Clear Cell Renal Cell Carcinoma
HMF003166A	DNMT1	Amplification	NA	NA	NA	NA	NA	CPCT02040181T	Clear Cell Renal Cell Carcinoma
HMF003166A	MACROD2	Amplification	NA	NA	NA	NA	NA	CPCT02040181T	Clear Cell Renal Cell Carcinoma
HMF003166A	PBRM1	NA	Missense variant	ENSP00000378307.3:p.Leu526Phe	NA	NA	Significant	CPCT02040181T	Clear Cell Renal Cell Carcinoma
HMF003166A	PRKN	Deletion	NA	NA	NA	NA	NA	CPCT02040181T	Clear Cell Renal Cell Carcinoma
HMF003166A	PTEN	Deletion	NA	NA	NA	NA	NA	CPCT02040181T	Clear Cell Renal Cell Carcinoma
HMF003166A	PTPRD	Deletion	NA	NA	NA	NA	NA	CPCT02040181T	Clear Cell Renal Cell Carcinoma
HMF001797A	AKAP9	Deep Amplification	NA	NA	NA	NA	NA	CPCT02360007T	Clear Cell Renal Cell Carcinoma
HMF001797A	BAP1	Deep Deletion	NA	NA	NA	NA	NA	CPCT02360007T	Clear Cell Renal Cell Carcinoma
HMF001797A	CCSER1	Deep Deletion	NA	NA	Structural Variant	Deletion Peak 6	NA	CPCT02360007T	Clear Cell Renal Cell Carcinoma
HMF001797A	CDK6	Deep Amplification	NA	NA	NA	NA	NA	CPCT02360007T	Clear Cell Renal Cell Carcinoma
HMF001797A	CDKN2A	Deep Deletion	NA	NA	NA	NA	NA	CPCT02360007T	Clear Cell Renal Cell Carcinoma
HMF001797A	GPHN	Deep Deletion	NA	NA	Structural Variant	Deletion Peak 12	NA	CPCT02360007T	Clear Cell Renal Cell Carcinoma
HMF001797A	LRP1B	Deep Deletion	Missense variant	ENSP00000374135.3:p.Asp2829Asn	NA	Deletion Peak 3	NA	CPCT02360007T	Clear Cell Renal Cell Carcinoma
HMF001797A	MACROD2	Deep Deletion	NA	NA	NA	NA	NA	CPCT02360007T	Clear Cell Renal Cell Carcinoma
HMF001797A	NEGR1	Deep Deletion	NA	NA	Structural Variant	Deletion Peak 2	NA	CPCT02360007T	Clear Cell Renal Cell Carcinoma
HMF001797A	PBRM1	Deep Deletion	Splice region variant	NA	NA	NA	Significant	CPCT02360007T	Clear Cell Renal Cell Carcinoma
HMF001797A	PIK3CA	Deep Amplification	Missense variant	ENSP00000263967.3:p.Lys111Glu	NA	NA	Significant	CPCT02360007T	Clear Cell Renal Cell Carcinoma
HMF001797A	PTEN	Deep Deletion	NA	NA	NA	NA	NA	CPCT02360007T	Clear Cell Renal Cell Carcinoma
HMF001797A	PTPRD	Deep Deletion	NA	NA	Structural Variant	Deletion Peak 9	NA	CPCT02360007T	Clear Cell Renal Cell Carcinoma
HMF001797A	SETD2	Deep Deletion	Missense variant	ENSP00000386759.3:p.Thr1652Ile	NA	Deletion Peak 5	Significant	CPCT02360007T	Clear Cell Renal Cell Carcinoma
HMF001797A	TP53	Deep Deletion	Missense variant	ENSP00000269305.4:p.Pro152Leu	NA	Deletion Peak 14	Significant	CPCT02360007T	Clear Cell Renal Cell Carcinoma
HMF001797A	VHL	Deep Deletion	Frameshift variant	ENSP00000256474.2:p.Val170SerfsTer4	NA	NA	Significant	CPCT02360007T	Clear Cell Renal Cell Carcinoma
HMF001554A	BAP1	Deep Deletion	NA	NA	NA	NA	NA	CPCT02020592T	Clear Cell Renal Cell Carcinoma
HMF001554A	GPHN	Deep Deletion	NA	NA	NA	NA	NA	CPCT02020592T	Clear Cell Renal Cell Carcinoma
HMF001554A	PBRM1	Deep Deletion	NA	NA	NA	NA	NA	CPCT02020592T	Clear Cell Renal Cell Carcinoma
HMF001554A	PIK3CA	Deep Amplification	NA	NA	NA	NA	NA	CPCT02020592T	Clear Cell Renal Cell Carcinoma
HMF001554A	SETD2	Deep Deletion	NA	NA	NA	NA	NA	CPCT02020592T	Clear Cell Renal Cell Carcinoma
HMF001554A	VHL	Deep Deletion	NA	NA	NA	NA	NA	CPCT02020592T	Clear Cell Renal Cell Carcinoma
HMF003395A	AKAP9	Amplification	NA	NA	NA	NA	NA	CPCT02050407T	Clear Cell Renal Cell Carcinoma
HMF003395A	BAP1	Deletion	NA	NA	NA	NA	NA	CPCT02050407T	Clear Cell Renal Cell Carcinoma
HMF003395A	CCNE1	Amplification	NA	NA	NA	NA	NA	CPCT02050407T	Clear Cell Renal Cell Carcinoma
HMF003395A	CDK6	Amplification	NA	NA	NA	NA	NA	CPCT02050407T	Clear Cell Renal Cell Carcinoma
HMF003395A	CDKN2A	Deletion	NA	NA	NA	NA	NA	CPCT02050407T	Clear Cell Renal Cell Carcinoma
HMF003395A	DNMT1	Amplification	NA	NA	NA	NA	NA	CPCT02050407T	Clear Cell Renal Cell Carcinoma
HMF003395A	GPHN	Deletion	NA	NA	NA	NA	NA	CPCT02050407T	Clear Cell Renal Cell Carcinoma
HMF003395A	LRP1B	Amplification	NA	NA	NA	NA	NA	CPCT02050407T	Clear Cell Renal Cell Carcinoma
HMF003395A	MACROD2	Amplification	NA	NA	NA	NA	NA	CPCT02050407T	Clear Cell Renal Cell Carcinoma
HMF003395A	NF2	Amplification	NA	NA	NA	NA	NA	CPCT02050407T	Clear Cell Renal Cell Carcinoma
HMF003395A	PBRM1	Deletion	NA	NA	NA	NA	NA	CPCT02050407T	Clear Cell Renal Cell Carcinoma
HMF003395A	PIK3CA	Amplification	NA	NA	NA	NA	NA	CPCT02050407T	Clear Cell Renal Cell Carcinoma
HMF003395A	PTPRD	Deletion	NA	NA	NA	NA	NA	CPCT02050407T	Clear Cell Renal Cell Carcinoma
HMF003395A	SETD2	Deletion	Frameshift variant	ENSP00000386759.3:p.Asp2049AlafsTer9	NA	Deletion Peak 5	Significant	CPCT02050407T	Clear Cell Renal Cell Carcinoma
HMF003395A	TP53	Deletion	NA	NA	NA	NA	NA	CPCT02050407T	Clear Cell Renal Cell Carcinoma
HMF003395A	VHL	Deletion	Frameshift variant	ENSP00000256474.2:p.Arg182SerfsTer20	NA	NA	Significant	CPCT02050407T	Clear Cell Renal Cell Carcinoma
HMF001591A	BAP1	Deep Deletion	NA	NA	NA	NA	NA	CPCT02230015T	Clear Cell Renal Cell Carcinoma
HMF001591A	CDKN2A	Deep Deletion	NA	NA	NA	Deletion Peak 10	NA	CPCT02230015T	Clear Cell Renal Cell Carcinoma
HMF001591A	DNMT1	Deletion	NA	NA	NA	NA	NA	CPCT02230015T	Clear Cell Renal Cell Carcinoma
HMF001591A	MACROD2	Deep Deletion	NA	NA	Structural Variant	Deletion Peak 15	NA	CPCT02230015T	Clear Cell Renal Cell Carcinoma
HMF001591A	PBRM1	Deep Deletion	Frameshift variant	ENSP00000378307.3:p.Phe732LeufsTer13	NA	NA	Significant	CPCT02230015T	Clear Cell Renal Cell Carcinoma
HMF001591A	PRKN	Deep Deletion	NA	NA	NA	NA	NA	CPCT02230015T	Clear Cell Renal Cell Carcinoma
HMF001591A	PTPRD	Deep Deletion	NA	NA	NA	NA	NA	CPCT02230015T	Clear Cell Renal Cell Carcinoma
HMF001591A	SETD2	Deep Deletion	NA	NA	NA	NA	NA	CPCT02230015T	Clear Cell Renal Cell Carcinoma
HMF001591A	TP53	Deep Deletion	Frameshift variant	ENSP00000269305.4:p.Ser37ProfsTer7	NA	Deletion Peak 14	Significant	CPCT02230015T	Clear Cell Renal Cell Carcinoma
HMF001591A	VHL	Deep Deletion	Splice donor variant	NA	NA	NA	Significant	CPCT02230015T	Clear Cell Renal Cell Carcinoma
HMF002718A	AKAP9	Deep Deletion	NA	NA	NA	NA	NA	CPCT02230033T	Clear Cell Renal Cell Carcinoma
HMF002718A	CDK6	Deep Amplification	NA	NA	NA	NA	NA	CPCT02230033T	Clear Cell Renal Cell Carcinoma
HMF002718A	CDKN2A	Deep Deletion	NA	NA	NA	Deletion Peak 10	NA	CPCT02230033T	Clear Cell Renal Cell Carcinoma
HMF002718A	PIK3CA	Deep Amplification	NA	NA	NA	NA	NA	CPCT02230033T	Clear Cell Renal Cell Carcinoma
HMF002718A	PTPRD	Deep Deletion	NA	NA	NA	NA	NA	CPCT02230033T	Clear Cell Renal Cell Carcinoma
HMF001907A	AKAP9	Deep Amplification	NA	NA	NA	NA	NA	CPCT02230059T	Clear Cell Renal Cell Carcinoma
HMF001907A	BAP1	Deep Deletion	NA	NA	NA	NA	NA	CPCT02230059T	Clear Cell Renal Cell Carcinoma
HMF001907A	CDK6	Deep Amplification	NA	NA	NA	NA	NA	CPCT02230059T	Clear Cell Renal Cell Carcinoma
HMF001907A	CDKN2A	Deep Deletion	NA	NA	NA	NA	NA	CPCT02230059T	Clear Cell Renal Cell Carcinoma
HMF001907A	NEGR1	Deletion	NA	NA	NA	NA	NA	CPCT02230059T	Clear Cell Renal Cell Carcinoma
HMF001907A	NF2	Deletion	NA	NA	NA	NA	NA	CPCT02230059T	Clear Cell Renal Cell Carcinoma
HMF001907A	PBRM1	Deep Deletion	Missense variant	ENSP00000378307.3:p.Tyr1236Phe	NA	NA	Significant	CPCT02230059T	Clear Cell Renal Cell Carcinoma
HMF001907A	PTPRD	Deletion	NA	NA	NA	NA	NA	CPCT02230059T	Clear Cell Renal Cell Carcinoma
HMF001907A	SETD2	Deep Deletion	NA	NA	NA	Deletion Peak 5	NA	CPCT02230059T	Clear Cell Renal Cell Carcinoma
HMF001907A	VHL	Deep Deletion	Splice acceptor variant	NA	NA	NA	Significant	CPCT02230059T	Clear Cell Renal Cell Carcinoma
HMF002797A	CDKN2A	Deep Deletion	NA	NA	NA	NA	NA	CPCT02230096T	Papillary RCC
HMF002797A	PRKN	Deep Amplification	NA	NA	NA	NA	NA	CPCT02230096T	Papillary RCC
HMF002508A	BAP1	Deep Deletion	NA	NA	NA	NA	NA	CPCT02130164T	Clear Cell Renal Cell Carcinoma
HMF002508A	PBRM1	Deep Deletion	Multiple coding mutations	ENSP00000378307.3:p.Phe546Ter, ENSP00000378307.3:p.Phe546Ile	NA	NA	Significant	CPCT02130164T	Clear Cell Renal Cell Carcinoma
HMF002508A	PRKN	Deep Deletion	NA	NA	NA	NA	NA	CPCT02130164T	Clear Cell Renal Cell Carcinoma
HMF002508A	SETD2	Deep Deletion	Frameshift variant	ENSP00000386759.3:p.Cys786AlafsTer12	NA	Deletion Peak 5	Significant	CPCT02130164T	Clear Cell Renal Cell Carcinoma
HMF002508A	VHL	Deep Deletion	Stop gained	ENSP00000256474.2:p.Trp88Ter	NA	NA	Significant	CPCT02130164T	Clear Cell Renal Cell Carcinoma
HMF003060A	CCSER1	Deep Deletion	NA	NA	NA	NA	NA	CPCT02040048T	Clear Cell Renal Cell Carcinoma
HMF003060A	DNMT1	Deep Deletion	NA	NA	NA	NA	NA	CPCT02040048T	Clear Cell Renal Cell Carcinoma
HMF003060A	GPHN	Deep Deletion	NA	NA	NA	NA	NA	CPCT02040048T	Clear Cell Renal Cell Carcinoma
HMF003060A	MACROD2	Deep Amplification	NA	NA	NA	NA	NA	CPCT02040048T	Clear Cell Renal Cell Carcinoma
HMF003060A	NEGR1	Deep Deletion	NA	NA	NA	NA	NA	CPCT02040048T	Clear Cell Renal Cell Carcinoma
HMF003060A	NF2	Deep Deletion	Splice donor variant	NA	NA	Deletion Peak 16	NA	CPCT02040048T	Clear Cell Renal Cell Carcinoma
HMF003060A	PRKN	Deep Deletion	NA	NA	NA	NA	NA	CPCT02040048T	Clear Cell Renal Cell Carcinoma
HMF001936A	BAP1	Deep Deletion	NA	NA	NA	NA	NA	CPCT02020447T	Renal Cell Carcinoma, Subtype Not Further Defined
HMF001936A	GPHN	Deep Deletion	NA	NA	NA	NA	NA	CPCT02020447T	Renal Cell Carcinoma, Subtype Not Further Defined
HMF001936A	PBRM1	Deep Deletion	NA	NA	NA	NA	NA	CPCT02020447T	Renal Cell Carcinoma, Subtype Not Further Defined
HMF001936A	SETD2	Deep Deletion	NA	NA	NA	NA	NA	CPCT02020447T	Renal Cell Carcinoma, Subtype Not Further Defined
HMF001936A	VHL	Deep Deletion	NA	NA	NA	NA	NA	CPCT02020447T	Renal Cell Carcinoma, Subtype Not Further Defined
HMF004179A	BAP1	Deep Deletion	NA	NA	NA	NA	NA	CPCT02100200T	Clear Cell Renal Cell Carcinoma
HMF004179A	CDKN2A	Deletion	NA	NA	NA	NA	NA	CPCT02100200T	Clear Cell Renal Cell Carcinoma
HMF004179A	PBRM1	Deep Deletion	Frameshift variant	ENSP00000378307.3:p.Leu1195TrpfsTer7	NA	NA	Significant	CPCT02100200T	Clear Cell Renal Cell Carcinoma
HMF004179A	PTPRD	Deletion	NA	NA	NA	NA	NA	CPCT02100200T	Clear Cell Renal Cell Carcinoma
HMF004179A	SETD2	Deep Deletion	Splice acceptor variant	NA	Structural Variant	Deletion Peak 5	Significant	CPCT02100200T	Clear Cell Renal Cell Carcinoma
HMF004179A	VHL	Deep Deletion	Multiple coding mutations	ENSP00000256474.2:p.Tyr156IlefsTer3, ENSP00000256474.2:p.Tyr156Asn	NA	NA	Significant	CPCT02100200T	Clear Cell Renal Cell Carcinoma
HMF004266A	BAP1	NA	Missense variant	ENSP00000417132.1:p.Pro12Thr	NA	NA	Significant	CPCT02220075T	Clear Cell Renal Cell Carcinoma
HMF004266A	CDKN2A	Deep Deletion	NA	NA	NA	Deletion Peak 10	NA	CPCT02220075T	Clear Cell Renal Cell Carcinoma
HMF004266A	LRP1B	Deep Amplification	Frameshift variant	ENSP00000374135.3:p.Arg465GlufsTer76	NA	NA	NA	CPCT02220075T	Clear Cell Renal Cell Carcinoma
HMF004266A	MACROD2	Amplification	NA	NA	NA	NA	NA	CPCT02220075T	Clear Cell Renal Cell Carcinoma
HMF004266A	NF2	Deep Amplification	NA	NA	NA	NA	NA	CPCT02220075T	Clear Cell Renal Cell Carcinoma
HMF004266A	PTPRD	Deep Amplification	NA	NA	NA	NA	NA	CPCT02220075T	Clear Cell Renal Cell Carcinoma
HMF004266A	VHL	NA	Missense variant	ENSP00000256474.2:p.Trp88Arg	NA	NA	Significant	CPCT02220075T	Clear Cell Renal Cell Carcinoma
HMF002471A	AKAP9	Deep Amplification	NA	NA	NA	Amplification Peak 3	NA	CPCT02020414T	Clear Cell Renal Cell Carcinoma
HMF002471A	BAP1	Deletion	NA	NA	NA	NA	NA	CPCT02020414T	Clear Cell Renal Cell Carcinoma
HMF002471A	CCNE1	Deep Amplification	NA	NA	NA	NA	NA	CPCT02020414T	Clear Cell Renal Cell Carcinoma
HMF002471A	CCSER1	Deletion	NA	NA	NA	NA	NA	CPCT02020414T	Clear Cell Renal Cell Carcinoma
HMF002471A	CDK6	Deep Amplification	NA	NA	NA	Amplification Peak 3	NA	CPCT02020414T	Clear Cell Renal Cell Carcinoma
HMF002471A	LRP1B	Amplification	NA	NA	NA	NA	NA	CPCT02020414T	Clear Cell Renal Cell Carcinoma
HMF002471A	MACROD2	Deep Amplification	NA	NA	NA	NA	NA	CPCT02020414T	Clear Cell Renal Cell Carcinoma
HMF002471A	NF2	Amplification	NA	NA	NA	NA	NA	CPCT02020414T	Clear Cell Renal Cell Carcinoma
HMF002471A	PBRM1	Deletion	Frameshift variant	ENSP00000378307.3:p.Asp1080GlufsTer53	NA	NA	Significant	CPCT02020414T	Clear Cell Renal Cell Carcinoma
HMF002471A	PIK3CA	Amplification	NA	NA	NA	NA	NA	CPCT02020414T	Clear Cell Renal Cell Carcinoma
HMF002471A	PTEN	Deletion	NA	NA	NA	NA	NA	CPCT02020414T	Clear Cell Renal Cell Carcinoma
HMF002471A	SETD2	Deletion	Frameshift variant	ENSP00000386759.3:p.His646MetfsTer7	NA	Deletion Peak 5	Significant	CPCT02020414T	Clear Cell Renal Cell Carcinoma
HMF002471A	TP53	Deletion	Frameshift variant	ENSP00000269305.4:p.Pro72ArgfsTer76	NA	Deletion Peak 14	Significant	CPCT02020414T	Clear Cell Renal Cell Carcinoma
HMF002471A	VHL	Deletion	Frameshift variant	ENSP00000256474.2:p.Tyr156LeufsTer2	NA	NA	Significant	CPCT02020414T	Clear Cell Renal Cell Carcinoma
HMF002469A	BAP1	Deep Deletion	NA	NA	NA	NA	NA	CPCT02020480T	Clear Cell Renal Cell Carcinoma
HMF002469A	PBRM1	Deep Deletion	Frameshift variant	ENSP00000378307.3:p.Ile570Ter	NA	NA	Significant	CPCT02020480T	Clear Cell Renal Cell Carcinoma
HMF002469A	SETD2	Deep Deletion	NA	NA	NA	NA	NA	CPCT02020480T	Clear Cell Renal Cell Carcinoma
HMF002469A	VHL	Deep Deletion	Frameshift variant	ENSP00000256474.2:p.Glu204HisfsTer50	NA	NA	Significant	CPCT02020480T	Clear Cell Renal Cell Carcinoma
HMF002563A	AKAP9	Deep Amplification	NA	NA	NA	NA	NA	CPCT02080177T	Clear Cell Renal Cell Carcinoma
HMF002563A	BAP1	Deep Deletion	Frameshift variant	ENSP00000417132.1:p.Ser571AspfsTer67	NA	NA	Significant	CPCT02080177T	Clear Cell Renal Cell Carcinoma
HMF002563A	CCNE1	Deletion	NA	NA	NA	NA	NA	CPCT02080177T	Clear Cell Renal Cell Carcinoma
HMF002563A	CCSER1	Deletion	NA	NA	NA	NA	NA	CPCT02080177T	Clear Cell Renal Cell Carcinoma
HMF002563A	CDK6	Deep Amplification	NA	NA	NA	NA	NA	CPCT02080177T	Clear Cell Renal Cell Carcinoma
HMF002563A	CDKN2A	Deep Deletion	NA	NA	NA	Deletion Peak 10	NA	CPCT02080177T	Clear Cell Renal Cell Carcinoma
HMF002563A	DNMT1	Deletion	NA	NA	NA	NA	NA	CPCT02080177T	Clear Cell Renal Cell Carcinoma
HMF002563A	GPHN	Deep Deletion	NA	NA	NA	NA	NA	CPCT02080177T	Clear Cell Renal Cell Carcinoma
HMF002563A	MACROD2	Deep Deletion	NA	NA	NA	NA	NA	CPCT02080177T	Clear Cell Renal Cell Carcinoma
HMF002563A	NEGR1	Deletion	NA	NA	NA	NA	NA	CPCT02080177T	Clear Cell Renal Cell Carcinoma
HMF002563A	NF2	Deletion	NA	NA	NA	NA	NA	CPCT02080177T	Clear Cell Renal Cell Carcinoma
HMF002563A	PBRM1	Deep Deletion	NA	NA	NA	NA	NA	CPCT02080177T	Clear Cell Renal Cell Carcinoma
HMF002563A	PTPRD	Deep Deletion	NA	NA	NA	NA	NA	CPCT02080177T	Clear Cell Renal Cell Carcinoma
HMF002563A	SETD2	Deep Deletion	NA	NA	NA	NA	NA	CPCT02080177T	Clear Cell Renal Cell Carcinoma
HMF002563A	TP53	Deep Deletion	NA	NA	NA	NA	NA	CPCT02080177T	Clear Cell Renal Cell Carcinoma
HMF002563A	VHL	Deep Deletion	Splice acceptor variant	NA	NA	NA	Significant	CPCT02080177T	Clear Cell Renal Cell Carcinoma
HMF001431A	BAP1	Deletion	NA	NA	NA	NA	NA	CPCT02080111T	Clear Cell Renal Cell Carcinoma
HMF001431A	CCSER1	Deletion	NA	NA	NA	NA	NA	CPCT02080111T	Clear Cell Renal Cell Carcinoma
HMF001431A	CDKN2A	Deep Deletion	NA	NA	NA	Deletion Peak 10	NA	CPCT02080111T	Clear Cell Renal Cell Carcinoma
HMF001431A	GPHN	Deletion	NA	NA	NA	NA	NA	CPCT02080111T	Clear Cell Renal Cell Carcinoma
HMF001431A	LRP1B	NA	Frameshift variant	ENSP00000374135.3:p.Glu4596AspfsTer58	NA	NA	NA	CPCT02080111T	Clear Cell Renal Cell Carcinoma
HMF001431A	NEGR1	Deep Deletion	NA	NA	NA	NA	NA	CPCT02080111T	Clear Cell Renal Cell Carcinoma
HMF001431A	NF2	Deep Deletion	NA	NA	NA	Deletion Peak 16	NA	CPCT02080111T	Clear Cell Renal Cell Carcinoma
HMF001431A	PBRM1	Deletion	NA	NA	NA	NA	NA	CPCT02080111T	Clear Cell Renal Cell Carcinoma
HMF001431A	PRKN	Deletion	NA	NA	NA	NA	NA	CPCT02080111T	Clear Cell Renal Cell Carcinoma
HMF001431A	PTPRD	Deletion	NA	NA	NA	NA	NA	CPCT02080111T	Clear Cell Renal Cell Carcinoma
HMF001431A	SETD2	Deletion	NA	NA	NA	NA	NA	CPCT02080111T	Clear Cell Renal Cell Carcinoma
HMF001431A	TP53	Deep Deletion	NA	NA	NA	NA	NA	CPCT02080111T	Clear Cell Renal Cell Carcinoma
HMF001431A	VHL	Deletion	Missense variant	ENSP00000256474.2:p.Arg167Gln	NA	NA	Significant	CPCT02080111T	Clear Cell Renal Cell Carcinoma
HMF003170A	AKAP9	Deep Amplification	NA	NA	NA	NA	NA	CPCT02050317T	Clear Cell Renal Cell Carcinoma
HMF003170A	BAP1	Deletion	NA	NA	NA	NA	NA	CPCT02050317T	Clear Cell Renal Cell Carcinoma
HMF003170A	CCNE1	Deletion	NA	NA	NA	NA	NA	CPCT02050317T	Clear Cell Renal Cell Carcinoma
HMF003170A	CDK6	Deep Amplification	NA	NA	NA	NA	NA	CPCT02050317T	Clear Cell Renal Cell Carcinoma
HMF003170A	DNMT1	Amplification	NA	NA	NA	NA	NA	CPCT02050317T	Clear Cell Renal Cell Carcinoma
HMF003170A	GPHN	Deletion	NA	NA	NA	NA	NA	CPCT02050317T	Clear Cell Renal Cell Carcinoma
HMF003170A	NF2	Amplification	NA	NA	NA	NA	NA	CPCT02050317T	Clear Cell Renal Cell Carcinoma
HMF003170A	PBRM1	Deletion	NA	NA	NA	NA	NA	CPCT02050317T	Clear Cell Renal Cell Carcinoma
HMF003170A	PIK3CA	Deletion	NA	NA	NA	NA	NA	CPCT02050317T	Clear Cell Renal Cell Carcinoma
HMF003170A	PRKN	Amplification	NA	NA	NA	NA	NA	CPCT02050317T	Clear Cell Renal Cell Carcinoma
HMF003170A	SETD2	Deletion	NA	NA	NA	NA	NA	CPCT02050317T	Clear Cell Renal Cell Carcinoma
HMF003170A	TP53	Deletion	Missense variant	ENSP00000269305.4:p.Val203Glu	NA	Deletion Peak 14	Significant	CPCT02050317T	Clear Cell Renal Cell Carcinoma
HMF003170A	VHL	Deletion	NA	NA	NA	NA	NA	CPCT02050317T	Clear Cell Renal Cell Carcinoma

## Sheet: Fig3_selectedgenes
hmfSampleId	SYMBOL	Consequence.CNA	Consequence.Mut	Consequence.HGVSp	Consequence.SV	diagnosis	germline
HMF004266A	KDM5C	NA	Frameshift variant	ENSP00000364550.3:p.Val674CysfsTer90	NA	Clear Cell Renal Cell Carcinoma	NA
HMF001484A	ATM	NA	Multiple coding mutations	ENSP00000278616.4:p.Leu1936CysfsTer23, ENSP00000278616.4:p.Lys1943ArgfsTer22	NA	Clear Cell Renal Cell Carcinoma	NA
HMF003741A	KEAP1	NA	Frameshift variant	ENSP00000171111.4:p.Tyr329Ter	NA	Clear Cell Renal Cell Carcinoma	NA
HMF003741A	KMT2C	Deep Amplification	Stop gained	ENSP00000262189.6:p.Lys2802Ter	NA	Clear Cell Renal Cell Carcinoma	NA
HMF004063A	MTOR	NA	Missense variant	ENSP00000354558.4:p.Val2006Phe	NA	Clear Cell Renal Cell Carcinoma	NA
HMF004063A	TERT	NA	Promoter variant	NA	NA	Clear Cell Renal Cell Carcinoma	NA
HMF003898A	CUL3	Deep Deletion	Missense variant	ENSP00000264414.4:p.Arg128Cys	NA	Clear Cell Renal Cell Carcinoma	NA
HMF003898A	KMT2A	NA	Splice region variant	NA	NA	Clear Cell Renal Cell Carcinoma	NA
HMF000131A	KMT2B	NA	Missense variant	ENSP00000222270.6:p.Arg145Pro	NA	Clear Cell Renal Cell Carcinoma	NA
HMF002899A	KMT2B	NA	Missense variant	ENSP00000222270.6:p.Pro571Gln	NA	Clear Cell Renal Cell Carcinoma	NA
HMF004175A	CCDC168	Amplification	Multiple coding mutations	ENSP00000320232.2:p.Gly1117GlnfsTer52, ENSP00000320232.2:p.Leu1116Val, ENSP00000320232.2:p.Thr1115Pro	NA	Clear Cell Renal Cell Carcinoma	NA
HMF004175A	KMT2D	Amplification	Inframe deletion	ENSP00000301067.7:p.Gln3863del	NA	Clear Cell Renal Cell Carcinoma	NA
HMF002718A	TERT	NA	Promoter variant	NA	NA	Clear Cell Renal Cell Carcinoma	NA
HMF001886A	ARID1A	Deletion	Stop gained	ENSP00000320485.7:p.Arg693Ter	NA	Clear Cell Renal Cell Carcinoma	NA
HMF001886A	MTOR	Deletion	Missense variant	ENSP00000354558.4:p.Ser2215Phe	NA	Clear Cell Renal Cell Carcinoma	NA
HMF001431A	ATM	Deletion	Missense variant	ENSP00000278616.4:p.Asn3003Ser	NA	Clear Cell Renal Cell Carcinoma	NA
HMF002108A	ATM	NA	Splice donor variant	NA	NA	Clear Cell Renal Cell Carcinoma	NA
HMF002108A	MTOR	NA	Missense variant	ENSP00000354558.4:p.Leu2427Arg	NA	Clear Cell Renal Cell Carcinoma	NA
HMF002108A	TERT	NA	Promoter variant	NA	NA	Clear Cell Renal Cell Carcinoma	NA
HMF000895A	ARID1A	NA	Frameshift variant	ENSP00000320485.7:p.Ala35ArgfsTer16	NA	Clear Cell Renal Cell Carcinoma	NA
HMF000895A	KMT2C	NA	Missense variant	ENSP00000262189.6:p.Ser3647Asn	NA	Clear Cell Renal Cell Carcinoma	NA
HMF002362A	KDM5C	NA	Stop gained	ENSP00000364550.3:p.Glu1157Ter	NA	Clear Cell Renal Cell Carcinoma	NA
HMF002068A	ARID1A	NA	Missense variant	ENSP00000320485.7:p.Leu632His	NA	Clear Cell Renal Cell Carcinoma	NA
HMF002068A	KDM5C	NA	Frameshift variant	ENSP00000364550.3:p.Val674GlyfsTer91	NA	Clear Cell Renal Cell Carcinoma	NA
HMF002388A	CUL3	NA	Frameshift variant	ENSP00000264414.4:p.Arg78LeufsTer6	NA	Clear Cell Renal Cell Carcinoma	NA
HMF003060A	KEAP1	Deep Deletion	NA	NA	Structural Variant	Clear Cell Renal Cell Carcinoma	NA
HMF001771A	KDM5C	NA	Frameshift variant	ENSP00000364550.3:p.Arg638SerfsTer21	NA	Clear Cell Renal Cell Carcinoma	NA
HMF002487A	KMT2C	Deep Amplification	Missense variant	ENSP00000262189.6:p.Thr943Lys	NA	Clear Cell Renal Cell Carcinoma	NA
HMF002487A	MTOR	NA	Missense variant	ENSP00000354558.4:p.Ser2215Tyr	NA	Clear Cell Renal Cell Carcinoma	NA
HMF002487A	TERT	Deep Amplification	Promoter variant	NA	NA	Clear Cell Renal Cell Carcinoma	NA
HMF002139A	CNOT1	NA	Missense variant	ENSP00000320949.5:p.Ser531Phe	NA	Clear Cell Renal Cell Carcinoma	NA
HMF002139A	TRIO	NA	Missense variant	ENSP00000339299.4:p.His413Gln	NA	Clear Cell Renal Cell Carcinoma	NA
HMF001943A	PLEC	Deep Amplification	Missense variant	ENSP00000323856.4:p.Ala2423Ser	NA	Clear Cell Renal Cell Carcinoma	NA
HMF001591A	ATM	NA	Splice region variant	NA	NA	Clear Cell Renal Cell Carcinoma	NA
HMF001591A	TERT	NA	Promoter variant	NA	NA	Clear Cell Renal Cell Carcinoma	NA
HMF001591A	TSC1	Deep Deletion	Frameshift variant	ENSP00000298552.3:p.Arg593SerfsTer12	NA	Clear Cell Renal Cell Carcinoma	NA
HMF001907A	ATM	NA	Missense variant	ENSP00000278616.4:p.Glu642Gln	NA	Clear Cell Renal Cell Carcinoma	NA
HMF001907A	MITF	Deep Deletion	NA	NA	NA	Clear Cell Renal Cell Carcinoma	NA
HMF001907A	TERT	Amplification	Promoter variant	NA	NA	Clear Cell Renal Cell Carcinoma	NA
HMF003166A	ARID1A	NA	Frameshift variant	ENSP00000320485.7:p.Arg750GlufsTer83	NA	Clear Cell Renal Cell Carcinoma	NA
HMF001797A	ARID2	NA	Inframe deletion	ENSP00000335044.6:p.Arg80del	NA	Clear Cell Renal Cell Carcinoma	NA
HMF001797A	COL9A3	NA	Frameshift variant	ENSP00000341640.3:p.Met532Ter	NA	Clear Cell Renal Cell Carcinoma	NA
HMF001797A	FLCN	Deep Deletion	Frameshift variant	ENSP00000285071.4:p.His429ProfsTer27	NA	Clear Cell Renal Cell Carcinoma	NA
HMF001797A	KMT2D	NA	Missense variant	ENSP00000301067.7:p.His3782Arg	NA	Clear Cell Renal Cell Carcinoma	NA
HMF001797A	SDHA	NA	Missense variant	ENSP00000264932.6:p.Glu218Asp	NA	Clear Cell Renal Cell Carcinoma	NA
HMF001870A	KDM5C	NA	Stop gained	ENSP00000364550.3:p.Ser509Ter	NA	Clear Cell Renal Cell Carcinoma	NA
HMF003621A	ARID1A	Deletion	Frameshift variant	ENSP00000320485.7:p.Gln766SerfsTer67	NA	Clear Cell Renal Cell Carcinoma	NA
HMF003621A	KEAP1	NA	Missense variant	ENSP00000171111.4:p.Ile137Thr	NA	Clear Cell Renal Cell Carcinoma	NA
HMF003621A	TERT	NA	Frameshift variant	ENSP00000309572.5:p.Leu289TrpfsTer52	NA	Clear Cell Renal Cell Carcinoma	NA
HMF001686A	ARID1A	Deletion	Frameshift variant	ENSP00000320485.7:p.Ala339LeufsTer24	NA	Clear Cell Renal Cell Carcinoma	NA
HMF003170A	CHEK2	Amplification	Missense variant	ENSP00000372023.2:p.Leu381Val	NA	Clear Cell Renal Cell Carcinoma	NA
HMF001616A	CHEK2	Deep Deletion	NA	NA	NA	Clear Cell Renal Cell Carcinoma	NA
HMF001616A	TSC1	Deep Deletion	Stop gained	ENSP00000298552.3:p.Glu864Ter	NA	Clear Cell Renal Cell Carcinoma	NA
HMF001616A	USP32	NA	Splice region variant	NA	NA	Clear Cell Renal Cell Carcinoma	NA
HMF003229A	ARID1A	NA	Stop gained	ENSP00000320485.7:p.Glu1895Ter	NA	Clear Cell Renal Cell Carcinoma	NA
HMF002860A	KDM5C	Deep Deletion	NA	NA	NA	Clear Cell Renal Cell Carcinoma	NA
HMF002860A	KMT2C	NA	Frameshift variant	ENSP00000262189.6:p.Lys3722ArgfsTer23	NA	Clear Cell Renal Cell Carcinoma	NA
HMF002867A	TERT	NA	Promoter variant	NA	NA	Clear Cell Renal Cell Carcinoma	NA
HMF000934A	FLCN	NA	Frameshift variant	ENSP00000285071.4:p.Gly479AlafsTer5	NA	Clear Cell Renal Cell Carcinoma	NA
HMF000934A	KMT2D	NA	Missense variant	ENSP00000301067.7:p.Pro2613Leu	NA	Clear Cell Renal Cell Carcinoma	NA
HMF003633A	ARID1A	Deletion	Frameshift variant	ENSP00000320485.7:p.Gly285GlufsTer78	NA	Clear Cell Renal Cell Carcinoma	NA
HMF003633A	PLEC	NA	Missense variant	ENSP00000323856.4:p.Ala2107Val	NA	Clear Cell Renal Cell Carcinoma	NA
HMF003633A	RADIL	Deep Amplification	Frameshift variant	ENSP00000382492.3:p.Glu477AsnfsTer2	NA	Clear Cell Renal Cell Carcinoma	NA
HMF003359A	ARID2	NA	Missense variant	ENSP00000335044.6:p.Ile968Leu	NA	Clear Cell Renal Cell Carcinoma	NA
HMF002624A	TERT	Deep Amplification	Missense variant	ENSP00000309572.5:p.Gly406Arg	NA	Clear Cell Renal Cell Carcinoma	NA
HMF000204A	MTOR	Deletion	Missense variant	ENSP00000354558.4:p.Pro2241His	NA	Clear Cell Renal Cell Carcinoma	NA
HMF003395A	KDM5C	NA	Missense variant	ENSP00000364550.3:p.Ser717Pro	NA	Clear Cell Renal Cell Carcinoma	NA
HMF003395A	KMT2A	NA	Missense variant	ENSP00000436786.1:p.Ala3964Thr	NA	Clear Cell Renal Cell Carcinoma	NA
HMF003395A	MTOR	NA	Missense variant	ENSP00000354558.4:p.Leu2427Arg	NA	Clear Cell Renal Cell Carcinoma	NA
HMF003395A	PLEC	Amplification	Missense variant	ENSP00000323856.4:p.Met3755Val	NA	Clear Cell Renal Cell Carcinoma	NA
HMF003788A	KDM5C	Deep Amplification	Frameshift variant	ENSP00000364550.3:p.Cys353Ter	NA	Clear Cell Renal Cell Carcinoma	NA
HMF004198A	ATM	Deletion	Splice acceptor variant	NA	NA	Clear Cell Renal Cell Carcinoma	NA
HMF003947A	ARID1A	NA	Frameshift variant	ENSP00000320485.7:p.Ala1628CysfsTer20	NA	Clear Cell Renal Cell Carcinoma	NA
HMF003947A	CYP21A2	NA	Missense variant	ENSP00000408860.2:p.Pro155Arg	NA	Clear Cell Renal Cell Carcinoma	NA
HMF003947A	MED13	NA	Missense variant	ENSP00000380888.2:p.Met957Ile	NA	Clear Cell Renal Cell Carcinoma	NA
HMF004179A	TSC1	Deletion	Frameshift variant	ENSP00000298552.3:p.Thr252MetfsTer2	NA	Clear Cell Renal Cell Carcinoma	NA
HMF003724A	TERT	Deep Amplification	Promoter variant	NA	NA	Clear Cell Renal Cell Carcinoma	NA
HMF000611A	KDM5C	NA	Splice region variant	NA	NA	Clear Cell Renal Cell Carcinoma	NA
HMF001554A	KMT2D	NA	Missense variant	ENSP00000301067.7:p.Gln3524Glu	NA	Clear Cell Renal Cell Carcinoma	NA
HMF001554A	TERT	Deep Deletion	Promoter variant	NA	NA	Clear Cell Renal Cell Carcinoma	NA
HMF002531A	CUBN	NA	Missense variant	ENSP00000367064.4:p.Ser2992Val	NA	Clear Cell Renal Cell Carcinoma	NA
HMF002486A	PLEC	NA	Missense variant	ENSP00000323856.4:p.Arg571Gln	NA	Clear Cell Renal Cell Carcinoma	NA
HMF000047A	ATM	NA	Frameshift variant	ENSP00000278616.4:p.Ile1393GlnfsTer5	NA	Clear Cell Renal Cell Carcinoma	NA
HMF003976A	TERT	NA	Promoter variant	NA	NA	Clear Cell Renal Cell Carcinoma	NA
HMF004389A	TERT	NA	Promoter variant	NA	NA	Papillary RCC	NA
HMF003506A	KDM5C	Deep Amplification	NA	NA	NA	Papillary RCC	NA
HMF000213B	ARID1A	NA	Frameshift variant	ENSP00000320485.7:p.Tyr462MetfsTer157	NA	Papillary RCC	NA
HMF000673A	MET	Deep Amplification	Missense variant	ENSP00000317272.6:p.Val1110Ile	NA	Papillary RCC	NA
HMF001843A	MET	Deep Amplification	NA	NA	NA	Papillary RCC	NA
HMF001843A	TERT	NA	Promoter variant	NA	NA	Papillary RCC	NA
HMF002892A	CUL3	NA	Splice region variant	ENSP00000264414.4:p.Lys459=	NA	Papillary RCC	NA
HMF002892A	USP32	Deep Amplification	NA	NA	Structural Variant	Papillary RCC	NA
HMF002797A	ARID1A	NA	Frameshift variant	ENSP00000320485.7:p.Gly797LysfsTer27	NA	Papillary RCC	NA
HMF002797A	KMT2D	Amplification	Missense variant	ENSP00000301067.7:p.Arg1903Gln	NA	Papillary RCC	NA
HMF003715A	CUBN	NA	Inframe insertion	ENSP00000367064.4:p.Ile1923_Gly1924insTyr	NA	Papillary RCC	NA
HMF001356A	KMT2C	NA	Stop gained	ENSP00000262189.6:p.Ser3175Ter	NA	Renal Cell Carcinoma, Subtype Not Further Defined	NA
HMF000631A	CNOT1	NA	Missense variant	ENSP00000320949.5:p.Ala1496Thr	NA	Renal Cell Carcinoma, Subtype Not Further Defined	NA
HMF000631A	FLCN	NA	Frameshift variant	ENSP00000285071.4:p.His429ThrfsTer39	NA	Renal Cell Carcinoma, Subtype Not Further Defined	NA
HMF000631A	KDM5C	NA	Stop gained	ENSP00000364550.3:p.Trp528Ter	NA	Renal Cell Carcinoma, Subtype Not Further Defined	NA
HMF000631A	PLEC	NA	Inframe deletion	ENSP00000323856.4:p.Glu1558del	NA	Renal Cell Carcinoma, Subtype Not Further Defined	NA
HMF000425A	ARID1A	Deep Deletion	Stop gained	ENSP00000320485.7:p.Arg1721Ter	NA	Collecting Duct Carcinoma	NA
HMF000425A	KEAP1	NA	Missense variant	ENSP00000171111.4:p.Phe246Ser	NA	Collecting Duct Carcinoma	NA
HMF002819A	KMT2B	NA	Missense variant	ENSP00000222270.6:p.Val1941Ala	NA	Chromophobe RCC	NA
HMF000611A	SDHA	NA	NA	p.Arg31*	NA	Clear Cell Renal Cell Carcinoma	Stop gained
HMF002531A	ATM	NA	NA	p.Gln1839*	NA	Clear Cell Renal Cell Carcinoma	Stop gained
HMF003359A	MITF	Deep Deletion	NA	p.Glu425Lys	NA	Clear Cell Renal Cell Carcinoma	Missense variant
HMF003506A	FLCN	NA	NA	p.His442fs	NA	Papillary RCC	Frameshift variant
HMF003506A	FLCN	NA	NA	p.Glu434fs	NA	Papillary RCC	Frameshift variant
HMF001576A	FH	NA	NA		NA	Tubulocystic RCC	Splice acceptor variant
HMF002819A	FLCN	NA	NA	p.His442fs	NA	Chromophobe RCC	Frameshift variant
HMF002819A	FLCN	NA	NA	p.Glu434fs	NA	Chromophobe RCC	Frameshift variant
HMF001660A	CHEK2	NA	NA	p.Thr410fs	NA	Clear Cell Renal Cell Carcinoma	Frameshift variant
HMF000204A	CHEK2	NA	NA	p.Thr410fs	NA	Clear Cell Renal Cell Carcinoma	Frameshift variant
HMF004175A	CHEK2	NA	NA		NA	Clear Cell Renal Cell Carcinoma	Splice acceptor variant
HMF001907A	CLTC-VMP1	NA	NA	NA	Fusion	Clear Cell Renal Cell Carcinoma	NA
HMF002837A	SFPQ-TFE3	NA	NA	NA	Fusion	Clear Cell Renal Cell Carcinoma	NA
HMF000944A	ASPSCR1-TFE3	NA	NA	NA	Fusion	Papillary RCC	NA
HMF000425A	MTOR	Deep Deletion	NA	NA	NA	NA	NA
HMF000425A	PLEC	Deep Amplification	NA	NA	NA	NA	NA
HMF000425A	MED13	Deep Amplification	NA	NA	NA	NA	NA
HMF000425A	CHEK2	Deep Deletion	NA	NA	NA	NA	NA
HMF000425A	USP32	Deep Amplification	NA	NA	NA	NA	NA
HMF004266A	FH	Deep Amplification	NA	NA	NA	NA	NA
HMF004266A	TSC1	Deep Amplification	NA	NA	NA	NA	NA
HMF004266A	CUBN	Deep Amplification	NA	NA	NA	NA	NA
HMF004266A	CUL3	Deep Amplification	NA	NA	NA	NA	NA
HMF004266A	CHEK2	Deep Amplification	NA	NA	NA	NA	NA
HMF001484A	COL9A3	Deep Amplification	NA	NA	NA	NA	NA
HMF001484A	FH	Deep Amplification	NA	NA	NA	NA	NA
HMF001484A	MET	Deep Amplification	NA	NA	NA	NA	NA
HMF001484A	SDHA	Deep Amplification	NA	NA	NA	NA	NA
HMF001484A	TERT	Deep Amplification	NA	NA	NA	NA	NA
HMF001484A	TRIO	Deep Amplification	NA	NA	NA	NA	NA
HMF001484A	CUBN	Deep Amplification	NA	NA	NA	NA	NA
HMF001484A	KMT2D	Deep Amplification	NA	NA	NA	NA	NA
HMF001484A	KMT2B	Deep Amplification	NA	NA	NA	NA	NA
HMF001484A	KEAP1	Deep Amplification	NA	NA	NA	NA	NA
HMF001484A	RADIL	Deep Amplification	NA	NA	NA	NA	NA
HMF001484A	KMT2C	Deep Amplification	NA	NA	NA	NA	NA
HMF001484A	ARID2	Deep Amplification	NA	NA	NA	NA	NA
HMF001484A	CCDC168	Deep Deletion	NA	NA	NA	NA	NA
HMF002565A	FH	Deep Amplification	NA	NA	NA	NA	NA
HMF002565A	MTOR	Deep Deletion	NA	NA	NA	NA	NA
HMF002565A	MET	Amplification	NA	NA	NA	NA	NA
HMF002565A	MITF	Deep Deletion	NA	NA	NA	NA	NA
HMF002565A	SDHA	Amplification	NA	NA	NA	NA	NA
HMF002565A	TERT	Amplification	NA	NA	NA	NA	NA
HMF002565A	TRIO	Amplification	NA	NA	NA	NA	NA
HMF002565A	TSC1	Deep Deletion	NA	NA	NA	NA	NA
HMF002565A	ARID1A	Deep Deletion	NA	NA	NA	NA	NA
HMF002565A	CUL3	Deletion	NA	NA	NA	NA	NA
HMF002565A	CHEK2	Deep Deletion	NA	NA	NA	NA	NA
HMF002565A	RADIL	Amplification	NA	NA	NA	NA	NA
HMF002565A	KMT2C	Amplification	NA	NA	NA	NA	NA
HMF003741A	COL9A3	Deep Amplification	NA	NA	NA	NA	NA
HMF003741A	MET	Deep Amplification	NA	NA	NA	NA	NA
HMF003741A	MITF	Deep Deletion	NA	NA	NA	NA	NA
HMF003741A	TSC1	Deep Deletion	NA	NA	NA	NA	NA
HMF003741A	CUBN	Deep Deletion	NA	NA	NA	NA	NA
HMF003741A	ARID1A	Deep Deletion	NA	NA	NA	NA	NA
HMF003741A	KMT2B	Amplification	NA	NA	NA	NA	NA
HMF003741A	CHEK2	Deep Deletion	NA	NA	NA	NA	NA
HMF003741A	RADIL	Deep Amplification	NA	NA	NA	NA	NA
HMF001660A	CYP21A2	Deletion	NA	NA	NA	NA	NA
HMF001660A	FH	Deletion	NA	NA	NA	NA	NA
HMF001660A	MTOR	Deletion	NA	NA	NA	NA	NA
HMF001660A	CUBN	Deletion	NA	NA	NA	NA	NA
HMF001660A	ARID1A	Deletion	NA	NA	NA	NA	NA
HMF001660A	MED13	Deletion	NA	NA	NA	NA	NA
HMF001660A	USP32	Deletion	NA	NA	NA	NA	NA
HMF001660A	FLCN	Deletion	NA	NA	NA	NA	NA
HMF003119A	MTOR	Deep Deletion	NA	NA	NA	NA	NA
HMF003119A	MET	Deep Amplification	NA	NA	NA	NA	NA
HMF003119A	MITF	Deep Deletion	NA	NA	NA	NA	NA
HMF003119A	PLEC	Deep Deletion	NA	NA	NA	NA	NA
HMF003119A	CUBN	Deep Deletion	NA	NA	NA	NA	NA
HMF003119A	ARID1A	Deep Deletion	NA	NA	NA	NA	NA
HMF003119A	RADIL	Deep Amplification	NA	NA	NA	NA	NA
HMF003119A	KMT2C	Deep Amplification	NA	NA	NA	NA	NA
HMF004063A	MITF	Deep Deletion	NA	NA	NA	NA	NA
HMF004063A	CUL3	Deep Deletion	NA	NA	NA	NA	NA
HMF002508A	MITF	Deep Deletion	NA	NA	NA	NA	NA
HMF003898A	COL9A3	Deep Amplification	NA	NA	NA	NA	NA
HMF003898A	CYP21A2	Deep Deletion	NA	NA	NA	NA	NA
HMF003898A	FH	Deep Amplification	NA	NA	NA	NA	NA
HMF003898A	MTOR	Deletion	NA	NA	NA	NA	NA
HMF003898A	MITF	Deletion	NA	NA	NA	NA	NA
HMF003898A	PLEC	Deep Amplification	NA	NA	NA	NA	NA
HMF003898A	SDHA	Amplification	NA	NA	NA	NA	NA
HMF003898A	TERT	Amplification	NA	NA	NA	NA	NA
HMF003898A	TRIO	Amplification	NA	NA	NA	NA	NA
HMF003898A	KDM5C	Deletion	NA	NA	NA	NA	NA
HMF003898A	ARID1A	Deletion	NA	NA	NA	NA	NA
HMF003898A	CCDC168	Deletion	NA	NA	NA	NA	NA
HMF000131A	CCDC168	Deep Amplification	NA	NA	NA	NA	NA
HMF002899A	MTOR	Deep Deletion	NA	NA	NA	NA	NA
HMF002899A	MITF	Deep Deletion	NA	NA	NA	NA	NA
HMF002899A	ARID1A	Deep Deletion	NA	NA	NA	NA	NA
HMF004175A	ATM	Deletion	NA	NA	NA	NA	NA
HMF004175A	COL9A3	Amplification	NA	NA	NA	NA	NA
HMF004175A	CYP21A2	Deletion	NA	NA	NA	NA	NA
HMF004175A	FH	Deep Amplification	NA	NA	NA	NA	NA
HMF004175A	MET	Amplification	NA	NA	NA	NA	NA
HMF004175A	MITF	Deletion	NA	NA	NA	NA	NA
HMF004175A	KMT2A	Deletion	NA	NA	NA	NA	NA
HMF004175A	PLEC	Deep Amplification	NA	NA	NA	NA	NA
HMF004175A	SDHA	Deep Amplification	NA	NA	NA	NA	NA
HMF004175A	TERT	Deep Amplification	NA	NA	NA	NA	NA
HMF004175A	TRIO	Deep Amplification	NA	NA	NA	NA	NA
HMF004175A	TSC1	Deletion	NA	NA	NA	NA	NA
HMF004175A	MED13	Amplification	NA	NA	NA	NA	NA
HMF004175A	CNOT1	Amplification	NA	NA	NA	NA	NA
HMF004175A	RADIL	Amplification	NA	NA	NA	NA	NA
HMF004175A	KMT2C	Amplification	NA	NA	NA	NA	NA
HMF004175A	USP32	Amplification	NA	NA	NA	NA	NA
HMF004175A	ARID2	Amplification	NA	NA	NA	NA	NA
HMF004175A	FLCN	Deletion	NA	NA	NA	NA	NA
HMF002718A	ATM	Deep Deletion	NA	NA	NA	NA	NA
HMF002718A	KMT2A	Deep Deletion	NA	NA	NA	NA	NA
HMF002718A	KDM5C	Deep Amplification	NA	NA	NA	NA	NA
HMF002718A	RADIL	Deep Deletion	NA	NA	NA	NA	NA
HMF002718A	KMT2C	Deep Deletion	NA	NA	NA	NA	NA
HMF001886A	COL9A3	Amplification	NA	NA	NA	NA	NA
HMF001886A	CYP21A2	Deletion	NA	NA	NA	NA	NA
HMF001886A	FH	Amplification	NA	NA	NA	NA	NA
HMF001886A	MET	Deep Amplification	NA	NA	NA	NA	NA
HMF001886A	MITF	Deletion	NA	NA	NA	NA	NA
HMF001886A	SDHA	Amplification	NA	NA	NA	NA	NA
HMF001886A	TERT	Amplification	NA	NA	NA	NA	NA
HMF001886A	TRIO	Amplification	NA	NA	NA	NA	NA
HMF001886A	TSC1	Deletion	NA	NA	NA	NA	NA
HMF001886A	KMT2D	Amplification	NA	NA	NA	NA	NA
HMF001886A	KMT2B	Amplification	NA	NA	NA	NA	NA
HMF001886A	KEAP1	Amplification	NA	NA	NA	NA	NA
HMF001886A	CHEK2	Deletion	NA	NA	NA	NA	NA
HMF001886A	CNOT1	Amplification	NA	NA	NA	NA	NA
HMF001886A	RADIL	Deep Amplification	NA	NA	NA	NA	NA
HMF001886A	KMT2C	Deep Amplification	NA	NA	NA	NA	NA
HMF001886A	ARID2	Amplification	NA	NA	NA	NA	NA
HMF001886A	CCDC168	Deletion	NA	NA	NA	NA	NA
HMF000843A	FH	Deletion	NA	NA	NA	NA	NA
HMF000843A	MTOR	Deletion	NA	NA	NA	NA	NA
HMF000843A	MITF	Deep Deletion	NA	NA	NA	NA	NA
HMF000843A	PLEC	Deep Deletion	NA	NA	NA	NA	NA
HMF000843A	TERT	Deep Amplification	NA	NA	NA	NA	NA
HMF000843A	KDM5C	Deletion	NA	NA	NA	NA	NA
HMF000843A	ARID1A	Deletion	NA	NA	NA	NA	NA
HMF001431A	CYP21A2	Deletion	NA	NA	NA	NA	NA
HMF001431A	MTOR	Deletion	NA	NA	NA	NA	NA
HMF001431A	MITF	Deletion	NA	NA	NA	NA	NA
HMF001431A	KMT2A	Deletion	NA	NA	NA	NA	NA
HMF001431A	PLEC	Deletion	NA	NA	NA	NA	NA
HMF001431A	TSC1	Deletion	NA	NA	NA	NA	NA
HMF001431A	ARID1A	Deep Deletion	NA	NA	NA	NA	NA
HMF001431A	CHEK2	Deletion	NA	NA	NA	NA	NA
HMF001431A	FLCN	Deep Deletion	NA	NA	NA	NA	NA
HMF001431A	CCDC168	Deletion	NA	NA	NA	NA	NA
HMF002108A	TSC1	Deep Deletion	NA	NA	NA	NA	NA
HMF002108A	ARID1A	Deep Deletion	NA	NA	NA	NA	NA
HMF000895A	MITF	Deep Deletion	NA	NA	NA	NA	NA
HMF000895A	SDHA	Deep Amplification	NA	NA	NA	NA	NA
HMF000895A	TERT	Deep Amplification	NA	NA	NA	NA	NA
HMF000895A	TRIO	Deep Amplification	NA	NA	NA	NA	NA
HMF000895A	CUL3	Deep Deletion	NA	NA	NA	NA	NA
HMF000895A	CHEK2	Deep Deletion	NA	NA	NA	NA	NA
HMF002362A	MET	Deep Amplification	NA	NA	NA	NA	NA
HMF002362A	TSC1	Deep Deletion	NA	NA	NA	NA	NA
HMF002362A	CUBN	Deep Amplification	NA	NA	NA	NA	NA
HMF002362A	CHEK2	Deep Deletion	NA	NA	NA	NA	NA
HMF002362A	CNOT1	Deep Deletion	NA	NA	NA	NA	NA
HMF002362A	RADIL	Deep Amplification	NA	NA	NA	NA	NA
HMF002362A	KMT2C	Deep Amplification	NA	NA	NA	NA	NA
HMF002068A	ATM	Deep Deletion	NA	NA	NA	NA	NA
HMF002068A	CYP21A2	Deep Deletion	NA	NA	NA	NA	NA
HMF002068A	MET	Deep Amplification	NA	NA	NA	NA	NA
HMF002068A	MITF	Deep Deletion	NA	NA	NA	NA	NA
HMF002068A	KMT2A	Deep Deletion	NA	NA	NA	NA	NA
HMF002068A	PLEC	Deep Amplification	NA	NA	NA	NA	NA
HMF002068A	CUBN	Deep Deletion	NA	NA	NA	NA	NA
HMF002068A	MED13	Amplification	NA	NA	NA	NA	NA
HMF002068A	CHEK2	Deletion	NA	NA	NA	NA	NA
HMF002068A	RADIL	Deep Amplification	NA	NA	NA	NA	NA
HMF002068A	KMT2C	Deep Amplification	NA	NA	NA	NA	NA
HMF002068A	USP32	Amplification	NA	NA	NA	NA	NA
HMF002068A	FLCN	Deep Deletion	NA	NA	NA	NA	NA
HMF002068A	CCDC168	Deep Deletion	NA	NA	NA	NA	NA
HMF002903A	ATM	Deep Deletion	NA	NA	NA	NA	NA
HMF002903A	COL9A3	Deep Amplification	NA	NA	NA	NA	NA
HMF002903A	MTOR	Deep Deletion	NA	NA	NA	NA	NA
HMF002903A	MET	Amplification	NA	NA	NA	NA	NA
HMF002903A	MITF	Deep Deletion	NA	NA	NA	NA	NA
HMF002903A	KMT2A	Deep Deletion	NA	NA	NA	NA	NA
HMF002903A	PLEC	Deep Amplification	NA	NA	NA	NA	NA
HMF002903A	TSC1	Deep Deletion	NA	NA	NA	NA	NA
HMF002903A	CUBN	Deep Amplification	NA	NA	NA	NA	NA
HMF002903A	KMT2D	Deep Amplification	NA	NA	NA	NA	NA
HMF002903A	KDM5C	Deletion	NA	NA	NA	NA	NA
HMF002903A	ARID1A	Deep Deletion	NA	NA	NA	NA	NA
HMF002903A	CUL3	Deletion	NA	NA	NA	NA	NA
HMF002903A	KMT2B	Deletion	NA	NA	NA	NA	NA
HMF002903A	MED13	Deep Amplification	NA	NA	NA	NA	NA
HMF002903A	CHEK2	Deep Deletion	NA	NA	NA	NA	NA
HMF002903A	RADIL	Deep Amplification	NA	NA	NA	NA	NA
HMF002903A	KMT2C	Amplification	NA	NA	NA	NA	NA
HMF002903A	USP32	Deep Amplification	NA	NA	NA	NA	NA
HMF002903A	ARID2	Deep Amplification	NA	NA	NA	NA	NA
HMF002388A	MTOR	Deep Deletion	NA	NA	NA	NA	NA
HMF002388A	MITF	Deep Deletion	NA	NA	NA	NA	NA
HMF002388A	TERT	Deep Amplification	NA	NA	NA	NA	NA
HMF002388A	TSC1	Deep Deletion	NA	NA	NA	NA	NA
HMF002388A	ARID1A	Deep Deletion	NA	NA	NA	NA	NA
HMF002388A	CHEK2	Deep Deletion	NA	NA	NA	NA	NA
HMF002388A	FLCN	Deep Deletion	NA	NA	NA	NA	NA
HMF003060A	COL9A3	Deep Amplification	NA	NA	NA	NA	NA
HMF003060A	CYP21A2	Deep Deletion	NA	NA	NA	NA	NA
HMF003060A	FH	Deep Amplification	NA	NA	NA	NA	NA
HMF003060A	MTOR	Deep Deletion	NA	NA	NA	NA	NA
HMF003060A	PLEC	Deep Amplification	NA	NA	NA	NA	NA
HMF003060A	ARID1A	Deep Deletion	NA	NA	NA	NA	NA
HMF003060A	CHEK2	Deep Deletion	NA	NA	NA	NA	NA
HMF001771A	CYP21A2	Deep Deletion	NA	NA	NA	NA	NA
HMF001771A	FH	Deep Amplification	NA	NA	NA	NA	NA
HMF001771A	MET	Deep Amplification	NA	NA	NA	NA	NA
HMF001771A	MITF	Deep Deletion	NA	NA	NA	NA	NA
HMF001771A	RADIL	Deep Amplification	NA	NA	NA	NA	NA
HMF001771A	KMT2C	Deep Amplification	NA	NA	NA	NA	NA
HMF002487A	CYP21A2	Deep Deletion	NA	NA	NA	NA	NA
HMF002487A	MET	Deep Amplification	NA	NA	NA	NA	NA
HMF002487A	MITF	Deep Deletion	NA	NA	NA	NA	NA
HMF002487A	SDHA	Deep Amplification	NA	NA	NA	NA	NA
HMF002487A	TRIO	Deep Amplification	NA	NA	NA	NA	NA
HMF002487A	TSC1	Deep Deletion	NA	NA	NA	NA	NA
HMF002487A	KMT2B	Deep Deletion	NA	NA	NA	NA	NA
HMF002487A	KEAP1	Deep Deletion	NA	NA	NA	NA	NA
HMF002487A	RADIL	Deep Amplification	NA	NA	NA	NA	NA
HMF002487A	FLCN	Deep Deletion	NA	NA	NA	NA	NA
HMF002139A	ATM	Deep Deletion	NA	NA	NA	NA	NA
HMF002139A	COL9A3	Deep Amplification	NA	NA	NA	NA	NA
HMF002139A	FH	Deep Amplification	NA	NA	NA	NA	NA
HMF002139A	MET	Deep Amplification	NA	NA	NA	NA	NA
HMF002139A	KMT2A	Deep Deletion	NA	NA	NA	NA	NA
HMF002139A	PLEC	Deep Amplification	NA	NA	NA	NA	NA
HMF002139A	KMT2D	Deep Amplification	NA	NA	NA	NA	NA
HMF002139A	RADIL	Deep Amplification	NA	NA	NA	NA	NA
HMF002139A	KMT2C	Deep Amplification	NA	NA	NA	NA	NA
HMF002139A	ARID2	Deep Amplification	NA	NA	NA	NA	NA
HMF001953A	FH	Amplification	NA	NA	NA	NA	NA
HMF001953A	MTOR	Deletion	NA	NA	NA	NA	NA
HMF001953A	MET	Amplification	NA	NA	NA	NA	NA
HMF001953A	MITF	Amplification	NA	NA	NA	NA	NA
HMF001953A	PLEC	Deep Amplification	NA	NA	NA	NA	NA
HMF001953A	SDHA	Amplification	NA	NA	NA	NA	NA
HMF001953A	TERT	Amplification	NA	NA	NA	NA	NA
HMF001953A	TRIO	Amplification	NA	NA	NA	NA	NA
HMF001953A	CUL3	Deletion	NA	NA	NA	NA	NA
HMF001953A	MED13	Amplification	NA	NA	NA	NA	NA
HMF001953A	CHEK2	Deletion	NA	NA	NA	NA	NA
HMF001953A	RADIL	Amplification	NA	NA	NA	NA	NA
HMF001953A	KMT2C	Amplification	NA	NA	NA	NA	NA
HMF001953A	USP32	Amplification	NA	NA	NA	NA	NA
HMF001953A	FLCN	Amplification	NA	NA	NA	NA	NA
HMF001953A	CCDC168	Deletion	NA	NA	NA	NA	NA
HMF002352A	PLEC	Amplification	NA	NA	NA	NA	NA
HMF002352A	KEAP1	Deletion	NA	NA	NA	NA	NA
HMF002352A	FLCN	Deep Deletion	NA	NA	NA	NA	NA
HMF001943A	ATM	Deep Deletion	NA	NA	NA	NA	NA
HMF001943A	COL9A3	Deep Amplification	NA	NA	NA	NA	NA
HMF001943A	MET	Deep Amplification	NA	NA	NA	NA	NA
HMF001943A	KMT2A	Deep Deletion	NA	NA	NA	NA	NA
HMF001943A	TSC1	Deletion	NA	NA	NA	NA	NA
HMF001943A	KMT2D	Deep Amplification	NA	NA	NA	NA	NA
HMF001943A	RADIL	Deep Amplification	NA	NA	NA	NA	NA
HMF001943A	KMT2C	Deep Amplification	NA	NA	NA	NA	NA
HMF001943A	ARID2	Deep Amplification	NA	NA	NA	NA	NA
HMF001943A	FLCN	Deep Deletion	NA	NA	NA	NA	NA
HMF001591A	KEAP1	Deletion	NA	NA	NA	NA	NA
HMF001591A	FLCN	Deep Deletion	NA	NA	NA	NA	NA
HMF002113A	COL9A3	Deep Amplification	NA	NA	NA	NA	NA
HMF002113A	FH	Deep Amplification	NA	NA	NA	NA	NA
HMF002113A	MET	Deep Amplification	NA	NA	NA	NA	NA
HMF002113A	MITF	Deep Amplification	NA	NA	NA	NA	NA
HMF002113A	PLEC	Deep Amplification	NA	NA	NA	NA	NA
HMF002113A	SDHA	Deep Amplification	NA	NA	NA	NA	NA
HMF002113A	TERT	Deep Amplification	NA	NA	NA	NA	NA
HMF002113A	TRIO	Deep Amplification	NA	NA	NA	NA	NA
HMF002113A	TSC1	Deep Deletion	NA	NA	NA	NA	NA
HMF002113A	MED13	Deep Amplification	NA	NA	NA	NA	NA
HMF002113A	RADIL	Deep Amplification	NA	NA	NA	NA	NA
HMF002113A	KMT2C	Deep Amplification	NA	NA	NA	NA	NA
HMF002113A	USP32	Deep Amplification	NA	NA	NA	NA	NA
HMF002113A	FLCN	Deep Deletion	NA	NA	NA	NA	NA
HMF001907A	MET	Deep Amplification	NA	NA	NA	NA	NA
HMF001907A	SDHA	Amplification	NA	NA	NA	NA	NA
HMF001907A	TRIO	Amplification	NA	NA	NA	NA	NA
HMF001907A	KDM5C	Amplification	NA	NA	NA	NA	NA
HMF001907A	CHEK2	Deletion	NA	NA	NA	NA	NA
HMF001907A	RADIL	Deep Amplification	NA	NA	NA	NA	NA
HMF001907A	KMT2C	Deep Amplification	NA	NA	NA	NA	NA
HMF003166A	COL9A3	Deep Amplification	NA	NA	NA	NA	NA
HMF003166A	CYP21A2	Deletion	NA	NA	NA	NA	NA
HMF003166A	MET	Deep Amplification	NA	NA	NA	NA	NA
HMF003166A	PLEC	Deep Amplification	NA	NA	NA	NA	NA
HMF003166A	SDHA	Amplification	NA	NA	NA	NA	NA
HMF003166A	TERT	Amplification	NA	NA	NA	NA	NA
HMF003166A	TRIO	Amplification	NA	NA	NA	NA	NA
HMF003166A	TSC1	Amplification	NA	NA	NA	NA	NA
HMF003166A	KMT2D	Amplification	NA	NA	NA	NA	NA
HMF003166A	KMT2B	Amplification	NA	NA	NA	NA	NA
HMF003166A	KEAP1	Amplification	NA	NA	NA	NA	NA
HMF003166A	CNOT1	Deletion	NA	NA	NA	NA	NA
HMF003166A	RADIL	Deep Amplification	NA	NA	NA	NA	NA
HMF003166A	KMT2C	Deep Amplification	NA	NA	NA	NA	NA
HMF003166A	ARID2	Amplification	NA	NA	NA	NA	NA
HMF003166A	CCDC168	Deletion	NA	NA	NA	NA	NA
HMF001797A	FH	Deep Amplification	NA	NA	NA	NA	NA
HMF001797A	MTOR	Deep Deletion	NA	NA	NA	NA	NA
HMF001797A	MET	Amplification	NA	NA	NA	NA	NA
HMF001797A	MITF	Deep Deletion	NA	NA	NA	NA	NA
HMF001797A	PLEC	Amplification	NA	NA	NA	NA	NA
HMF001797A	ARID1A	Deep Deletion	NA	NA	NA	NA	NA
HMF001797A	KMT2C	Amplification	NA	NA	NA	NA	NA
HMF001870A	MITF	Deep Deletion	NA	NA	NA	NA	NA
HMF001870A	TSC1	Deep Deletion	NA	NA	NA	NA	NA
HMF001870A	FLCN	Deep Deletion	NA	NA	NA	NA	NA
HMF001870A	CCDC168	Deep Deletion	NA	NA	NA	NA	NA
HMF003621A	ATM	Amplification	NA	NA	NA	NA	NA
HMF003621A	COL9A3	Amplification	NA	NA	NA	NA	NA
HMF003621A	CYP21A2	Deletion	NA	NA	NA	NA	NA
HMF003621A	FH	Deletion	NA	NA	NA	NA	NA
HMF003621A	MTOR	Deletion	NA	NA	NA	NA	NA
HMF003621A	MET	Deep Amplification	NA	NA	NA	NA	NA
HMF003621A	MITF	Amplification	NA	NA	NA	NA	NA
HMF003621A	KMT2A	Amplification	NA	NA	NA	NA	NA
HMF003621A	PLEC	Amplification	NA	NA	NA	NA	NA
HMF003621A	TSC1	Deletion	NA	NA	NA	NA	NA
HMF003621A	CUBN	Deletion	NA	NA	NA	NA	NA
HMF003621A	KMT2D	Amplification	NA	NA	NA	NA	NA
HMF003621A	MED13	Deletion	NA	NA	NA	NA	NA
HMF003621A	CHEK2	Deletion	NA	NA	NA	NA	NA
HMF003621A	CNOT1	Amplification	NA	NA	NA	NA	NA
HMF003621A	RADIL	Amplification	NA	NA	NA	NA	NA
HMF003621A	KMT2C	Deep Amplification	NA	NA	NA	NA	NA
HMF003621A	USP32	Deletion	NA	NA	NA	NA	NA
HMF003621A	ARID2	Amplification	NA	NA	NA	NA	NA
HMF003621A	FLCN	Deletion	NA	NA	NA	NA	NA
HMF003621A	CCDC168	Deletion	NA	NA	NA	NA	NA
HMF002563A	COL9A3	Amplification	NA	NA	NA	NA	NA
HMF002563A	CYP21A2	Deletion	NA	NA	NA	NA	NA
HMF002563A	FH	Amplification	NA	NA	NA	NA	NA
HMF002563A	MTOR	Deletion	NA	NA	NA	NA	NA
HMF002563A	PLEC	Deep Amplification	NA	NA	NA	NA	NA
HMF002563A	TSC1	Deep Deletion	NA	NA	NA	NA	NA
HMF002563A	KMT2D	Amplification	NA	NA	NA	NA	NA
HMF002563A	KDM5C	Deletion	NA	NA	NA	NA	NA
HMF002563A	ARID1A	Deletion	NA	NA	NA	NA	NA
HMF002563A	KMT2B	Deletion	NA	NA	NA	NA	NA
HMF002563A	KEAP1	Deletion	NA	NA	NA	NA	NA
HMF002563A	MED13	Amplification	NA	NA	NA	NA	NA
HMF002563A	CHEK2	Deletion	NA	NA	NA	NA	NA
HMF002563A	USP32	Amplification	NA	NA	NA	NA	NA
HMF002563A	ARID2	Amplification	NA	NA	NA	NA	NA
HMF002563A	FLCN	Deep Deletion	NA	NA	NA	NA	NA
HMF001686A	COL9A3	Deep Amplification	NA	NA	NA	NA	NA
HMF001686A	FH	Deep Amplification	NA	NA	NA	NA	NA
HMF001686A	MTOR	Deletion	NA	NA	NA	NA	NA
HMF001686A	MET	Deep Amplification	NA	NA	NA	NA	NA
HMF001686A	MITF	Deep Deletion	NA	NA	NA	NA	NA
HMF001686A	PLEC	Deep Amplification	NA	NA	NA	NA	NA
HMF001686A	SDHA	Amplification	NA	NA	NA	NA	NA
HMF001686A	TERT	Amplification	NA	NA	NA	NA	NA
HMF001686A	TRIO	Deep Amplification	NA	NA	NA	NA	NA
HMF001686A	KEAP1	Deletion	NA	NA	NA	NA	NA
HMF001686A	CNOT1	Amplification	NA	NA	NA	NA	NA
HMF001686A	RADIL	Amplification	NA	NA	NA	NA	NA
HMF001686A	KMT2C	Deep Amplification	NA	NA	NA	NA	NA
HMF003170A	ATM	Deletion	NA	NA	NA	NA	NA
HMF003170A	CYP21A2	Amplification	NA	NA	NA	NA	NA
HMF003170A	MET	Deep Amplification	NA	NA	NA	NA	NA
HMF003170A	MITF	Deletion	NA	NA	NA	NA	NA
HMF003170A	KMT2A	Deletion	NA	NA	NA	NA	NA
HMF003170A	PLEC	Deletion	NA	NA	NA	NA	NA
HMF003170A	SDHA	Amplification	NA	NA	NA	NA	NA
HMF003170A	TERT	Amplification	NA	NA	NA	NA	NA
HMF003170A	TRIO	Amplification	NA	NA	NA	NA	NA
HMF003170A	KMT2D	Amplification	NA	NA	NA	NA	NA
HMF003170A	KMT2B	Deletion	NA	NA	NA	NA	NA
HMF003170A	KEAP1	Amplification	NA	NA	NA	NA	NA
HMF003170A	MED13	Deletion	NA	NA	NA	NA	NA
HMF003170A	CNOT1	Amplification	NA	NA	NA	NA	NA
HMF003170A	RADIL	Deep Amplification	NA	NA	NA	NA	NA
HMF003170A	KMT2C	Amplification	NA	NA	NA	NA	NA
HMF003170A	USP32	Deletion	NA	NA	NA	NA	NA
HMF003170A	ARID2	Amplification	NA	NA	NA	NA	NA
HMF003170A	FLCN	Deletion	NA	NA	NA	NA	NA
HMF003170A	CCDC168	Amplification	NA	NA	NA	NA	NA
HMF000428A	ATM	Deletion	NA	NA	NA	NA	NA
HMF000428A	COL9A3	Amplification	NA	NA	NA	NA	NA
HMF000428A	CYP21A2	Deletion	NA	NA	NA	NA	NA
HMF000428A	FH	Amplification	NA	NA	NA	NA	NA
HMF000428A	MTOR	Deletion	NA	NA	NA	NA	NA
HMF000428A	MET	Amplification	NA	NA	NA	NA	NA
HMF000428A	MITF	Deletion	NA	NA	NA	NA	NA
HMF000428A	KMT2A	Deletion	NA	NA	NA	NA	NA
HMF000428A	TSC1	Deletion	NA	NA	NA	NA	NA
HMF000428A	CUBN	Deep Amplification	NA	NA	NA	NA	NA
HMF000428A	ARID1A	Deletion	NA	NA	NA	NA	NA
HMF000428A	CUL3	Amplification	NA	NA	NA	NA	NA
HMF000428A	MED13	Amplification	NA	NA	NA	NA	NA
HMF000428A	CHEK2	Deletion	NA	NA	NA	NA	NA
HMF000428A	RADIL	Amplification	NA	NA	NA	NA	NA
HMF000428A	KMT2C	Amplification	NA	NA	NA	NA	NA
HMF000428A	USP32	Amplification	NA	NA	NA	NA	NA
HMF000428A	CCDC168	Deletion	NA	NA	NA	NA	NA
HMF001616A	MITF	Amplification	NA	NA	NA	NA	NA
HMF001616A	PLEC	Deep Amplification	NA	NA	NA	NA	NA
HMF001616A	CNOT1	Deep Deletion	NA	NA	NA	NA	NA
HMF001616A	FLCN	Deep Deletion	NA	NA	NA	NA	NA
HMF001616A	CCDC168	Deep Deletion	NA	NA	NA	NA	NA
HMF003229A	CYP21A2	Deletion	NA	NA	NA	NA	NA
HMF003229A	MITF	Deletion	NA	NA	NA	NA	NA
HMF003229A	PLEC	Deep Amplification	NA	NA	NA	NA	NA
HMF003229A	SDHA	Amplification	NA	NA	NA	NA	NA
HMF003229A	TERT	Amplification	NA	NA	NA	NA	NA
HMF003229A	TRIO	Amplification	NA	NA	NA	NA	NA
HMF003229A	TSC1	Deletion	NA	NA	NA	NA	NA
HMF003229A	CUBN	Amplification	NA	NA	NA	NA	NA
HMF003229A	KMT2B	Deletion	NA	NA	NA	NA	NA
HMF003229A	KEAP1	Amplification	NA	NA	NA	NA	NA
HMF003229A	MED13	Deletion	NA	NA	NA	NA	NA
HMF003229A	CNOT1	Amplification	NA	NA	NA	NA	NA
HMF003229A	RADIL	Amplification	NA	NA	NA	NA	NA
HMF003229A	USP32	Deletion	NA	NA	NA	NA	NA
HMF003229A	FLCN	Deletion	NA	NA	NA	NA	NA
HMF003229A	CCDC168	Deletion	NA	NA	NA	NA	NA
HMF002837A	ATM	Amplification	NA	NA	NA	NA	NA
HMF002837A	COL9A3	Deep Amplification	NA	NA	NA	NA	NA
HMF002837A	KMT2A	Amplification	NA	NA	NA	NA	NA
HMF002837A	PLEC	Deep Amplification	NA	NA	NA	NA	NA
HMF002837A	SDHA	Deep Amplification	NA	NA	NA	NA	NA
HMF002837A	TERT	Deep Amplification	NA	NA	NA	NA	NA
HMF002837A	TRIO	Deep Amplification	NA	NA	NA	NA	NA
HMF002837A	CUBN	Deletion	NA	NA	NA	NA	NA
HMF002837A	KMT2D	Deep Amplification	NA	NA	NA	NA	NA
HMF002837A	CUL3	Deletion	NA	NA	NA	NA	NA
HMF002837A	MED13	Deep Deletion	NA	NA	NA	NA	NA
HMF002837A	CNOT1	Deep Amplification	NA	NA	NA	NA	NA
HMF002837A	USP32	Deep Deletion	NA	NA	NA	NA	NA
HMF002837A	ARID2	Deep Amplification	NA	NA	NA	NA	NA
HMF002837A	FLCN	Deep Deletion	NA	NA	NA	NA	NA
HMF002860A	FH	Deep Amplification	NA	NA	NA	NA	NA
HMF002860A	MTOR	Deep Deletion	NA	NA	NA	NA	NA
HMF002860A	MITF	Deep Deletion	NA	NA	NA	NA	NA
HMF002860A	TSC1	Deep Deletion	NA	NA	NA	NA	NA
HMF002860A	ARID1A	Deep Deletion	NA	NA	NA	NA	NA
HMF002860A	CUL3	Deep Deletion	NA	NA	NA	NA	NA
HMF002860A	CHEK2	Deep Deletion	NA	NA	NA	NA	NA
HMF002867A	MET	Deep Amplification	NA	NA	NA	NA	NA
HMF002867A	MITF	Deep Deletion	NA	NA	NA	NA	NA
HMF002867A	KMT2C	Deep Amplification	NA	NA	NA	NA	NA
HMF003761A	COL9A3	Deep Amplification	NA	NA	NA	NA	NA
HMF003761A	MTOR	Deep Deletion	NA	NA	NA	NA	NA
HMF003761A	MET	Deep Amplification	NA	NA	NA	NA	NA
HMF003761A	MITF	Deep Deletion	NA	NA	NA	NA	NA
HMF003761A	TERT	Deep Amplification	NA	NA	NA	NA	NA
HMF003761A	KMT2D	Deep Amplification	NA	NA	NA	NA	NA
HMF003761A	ARID1A	Deep Deletion	NA	NA	NA	NA	NA
HMF003761A	CNOT1	Deep Amplification	NA	NA	NA	NA	NA
HMF003761A	RADIL	Deep Amplification	NA	NA	NA	NA	NA
HMF003761A	KMT2C	Deep Amplification	NA	NA	NA	NA	NA
HMF003761A	ARID2	Deep Amplification	NA	NA	NA	NA	NA
HMF000934A	TSC1	Deep Deletion	NA	NA	NA	NA	NA
HMF003633A	COL9A3	Amplification	NA	NA	NA	NA	NA
HMF003633A	FH	Amplification	NA	NA	NA	NA	NA
HMF003633A	MTOR	Deletion	NA	NA	NA	NA	NA
HMF003633A	MET	Deep Amplification	NA	NA	NA	NA	NA
HMF003633A	MITF	Deletion	NA	NA	NA	NA	NA
HMF003633A	SDHA	Amplification	NA	NA	NA	NA	NA
HMF003633A	TERT	Amplification	NA	NA	NA	NA	NA
HMF003633A	TRIO	Amplification	NA	NA	NA	NA	NA
HMF003633A	TSC1	Deletion	NA	NA	NA	NA	NA
HMF003633A	KMT2D	Amplification	NA	NA	NA	NA	NA
HMF003633A	KMT2B	Amplification	NA	NA	NA	NA	NA
HMF003633A	KEAP1	Amplification	NA	NA	NA	NA	NA
HMF003633A	CNOT1	Amplification	NA	NA	NA	NA	NA
HMF003633A	KMT2C	Deep Amplification	NA	NA	NA	NA	NA
HMF003633A	ARID2	Amplification	NA	NA	NA	NA	NA
HMF003359A	FH	Deep Amplification	NA	NA	NA	NA	NA
HMF003359A	MTOR	Deep Deletion	NA	NA	NA	NA	NA
HMF003359A	ARID1A	Deep Deletion	NA	NA	NA	NA	NA
HMF002624A	COL9A3	Amplification	NA	NA	NA	NA	NA
HMF002624A	CYP21A2	Deletion	NA	NA	NA	NA	NA
HMF002624A	MTOR	Deletion	NA	NA	NA	NA	NA
HMF002624A	MET	Deep Amplification	NA	NA	NA	NA	NA
HMF002624A	MITF	Deletion	NA	NA	NA	NA	NA
HMF002624A	PLEC	Deep Amplification	NA	NA	NA	NA	NA
HMF002624A	SDHA	Deep Amplification	NA	NA	NA	NA	NA
HMF002624A	TRIO	Deep Amplification	NA	NA	NA	NA	NA
HMF002624A	TSC1	Deletion	NA	NA	NA	NA	NA
HMF002624A	KMT2D	Amplification	NA	NA	NA	NA	NA
HMF002624A	ARID1A	Deletion	NA	NA	NA	NA	NA
HMF002624A	RADIL	Deep Amplification	NA	NA	NA	NA	NA
HMF002624A	KMT2C	Deep Amplification	NA	NA	NA	NA	NA
HMF002624A	ARID2	Amplification	NA	NA	NA	NA	NA
HMF001928A	COL9A3	Amplification	NA	NA	NA	NA	NA
HMF001928A	CYP21A2	Deep Deletion	NA	NA	NA	NA	NA
HMF001928A	MET	Deep Amplification	NA	NA	NA	NA	NA
HMF001928A	MITF	Deep Deletion	NA	NA	NA	NA	NA
HMF001928A	SDHA	Amplification	NA	NA	NA	NA	NA
HMF001928A	TERT	Amplification	NA	NA	NA	NA	NA
HMF001928A	TRIO	Deep Amplification	NA	NA	NA	NA	NA
HMF001928A	TSC1	Deep Deletion	NA	NA	NA	NA	NA
HMF001928A	KMT2D	Deep Amplification	NA	NA	NA	NA	NA
HMF001928A	CUL3	Deep Deletion	NA	NA	NA	NA	NA
HMF001928A	RADIL	Deep Deletion	NA	NA	NA	NA	NA
HMF001928A	KMT2C	Deep Amplification	NA	NA	NA	NA	NA
HMF001928A	ARID2	Deep Amplification	NA	NA	NA	NA	NA
HMF001928A	CCDC168	Deep Deletion	NA	NA	NA	NA	NA
HMF000204A	FH	Deep Amplification	NA	NA	NA	NA	NA
HMF000204A	MITF	Deep Deletion	NA	NA	NA	NA	NA
HMF000204A	SDHA	Deep Amplification	NA	NA	NA	NA	NA
HMF000204A	TERT	Deep Amplification	NA	NA	NA	NA	NA
HMF000204A	TRIO	Deep Amplification	NA	NA	NA	NA	NA
HMF000204A	KDM5C	Deletion	NA	NA	NA	NA	NA
HMF000204A	ARID1A	Deletion	NA	NA	NA	NA	NA
HMF003395A	COL9A3	Amplification	NA	NA	NA	NA	NA
HMF003395A	MET	Amplification	NA	NA	NA	NA	NA
HMF003395A	MITF	Deletion	NA	NA	NA	NA	NA
HMF003395A	TSC1	Deletion	NA	NA	NA	NA	NA
HMF003395A	KMT2D	Amplification	NA	NA	NA	NA	NA
HMF003395A	CUL3	Amplification	NA	NA	NA	NA	NA
HMF003395A	KMT2B	Amplification	NA	NA	NA	NA	NA
HMF003395A	KEAP1	Amplification	NA	NA	NA	NA	NA
HMF003395A	MED13	Amplification	NA	NA	NA	NA	NA
HMF003395A	CHEK2	Amplification	NA	NA	NA	NA	NA
HMF003395A	CNOT1	Amplification	NA	NA	NA	NA	NA
HMF003395A	RADIL	Amplification	NA	NA	NA	NA	NA
HMF003395A	KMT2C	Amplification	NA	NA	NA	NA	NA
HMF003395A	USP32	Amplification	NA	NA	NA	NA	NA
HMF003395A	ARID2	Amplification	NA	NA	NA	NA	NA
HMF003395A	FLCN	Deletion	NA	NA	NA	NA	NA
HMF003788A	FH	Deep Amplification	NA	NA	NA	NA	NA
HMF003788A	MET	Deep Amplification	NA	NA	NA	NA	NA
HMF003788A	MITF	Deep Deletion	NA	NA	NA	NA	NA
HMF003788A	PLEC	Deep Amplification	NA	NA	NA	NA	NA
HMF003788A	TSC1	Deep Deletion	NA	NA	NA	NA	NA
HMF003788A	CUL3	Deep Amplification	NA	NA	NA	NA	NA
HMF003788A	MED13	Deep Amplification	NA	NA	NA	NA	NA
HMF003788A	CNOT1	Deep Amplification	NA	NA	NA	NA	NA
HMF003788A	RADIL	Deep Amplification	NA	NA	NA	NA	NA
HMF003788A	KMT2C	Deep Amplification	NA	NA	NA	NA	NA
HMF003788A	USP32	Deep Amplification	NA	NA	NA	NA	NA
HMF001967B	MITF	Deep Deletion	NA	NA	NA	NA	NA
HMF001967B	SDHA	Amplification	NA	NA	NA	NA	NA
HMF001967B	TERT	Amplification	NA	NA	NA	NA	NA
HMF001967B	CUBN	Deletion	NA	NA	NA	NA	NA
HMF004198A	COL9A3	Deep Amplification	NA	NA	NA	NA	NA
HMF004198A	CYP21A2	Amplification	NA	NA	NA	NA	NA
HMF004198A	FH	Amplification	NA	NA	NA	NA	NA
HMF004198A	MTOR	Deletion	NA	NA	NA	NA	NA
HMF004198A	MITF	Deletion	NA	NA	NA	NA	NA
HMF004198A	KMT2A	Deletion	NA	NA	NA	NA	NA
HMF004198A	PLEC	Deletion	NA	NA	NA	NA	NA
HMF004198A	TSC1	Deletion	NA	NA	NA	NA	NA
HMF004198A	KMT2D	Amplification	NA	NA	NA	NA	NA
HMF004198A	ARID1A	Deletion	NA	NA	NA	NA	NA
HMF004198A	CUL3	Deletion	NA	NA	NA	NA	NA
HMF004198A	KMT2B	Amplification	NA	NA	NA	NA	NA
HMF004198A	KEAP1	Amplification	NA	NA	NA	NA	NA
HMF004198A	CNOT1	Amplification	NA	NA	NA	NA	NA
HMF004198A	ARID2	Amplification	NA	NA	NA	NA	NA
HMF004198A	CCDC168	Deletion	NA	NA	NA	NA	NA
HMF004233A	COL9A3	Amplification	NA	NA	NA	NA	NA
HMF004233A	MET	Deep Amplification	NA	NA	NA	NA	NA
HMF004233A	MITF	Deletion	NA	NA	NA	NA	NA
HMF004233A	PLEC	Deep Amplification	NA	NA	NA	NA	NA
HMF004233A	SDHA	Deep Amplification	NA	NA	NA	NA	NA
HMF004233A	TERT	Deep Amplification	NA	NA	NA	NA	NA
HMF004233A	TRIO	Deep Amplification	NA	NA	NA	NA	NA
HMF004233A	TSC1	Deletion	NA	NA	NA	NA	NA
HMF004233A	KDM5C	Deletion	NA	NA	NA	NA	NA
HMF004233A	KMT2B	Amplification	NA	NA	NA	NA	NA
HMF004233A	CHEK2	Deep Amplification	NA	NA	NA	NA	NA
HMF004233A	CNOT1	Amplification	NA	NA	NA	NA	NA
HMF004233A	KMT2C	Amplification	NA	NA	NA	NA	NA
HMF004233A	CCDC168	Deletion	NA	NA	NA	NA	NA
HMF004114A	COL9A3	Amplification	NA	NA	NA	NA	NA
HMF004114A	MTOR	Deletion	NA	NA	NA	NA	NA
HMF004114A	MET	Deep Amplification	NA	NA	NA	NA	NA
HMF004114A	MITF	Deep Deletion	NA	NA	NA	NA	NA
HMF004114A	SDHA	Amplification	NA	NA	NA	NA	NA
HMF004114A	TERT	Amplification	NA	NA	NA	NA	NA
HMF004114A	TRIO	Amplification	NA	NA	NA	NA	NA
HMF004114A	TSC1	Deletion	NA	NA	NA	NA	NA
HMF004114A	KMT2D	Amplification	NA	NA	NA	NA	NA
HMF004114A	ARID1A	Deletion	NA	NA	NA	NA	NA
HMF004114A	CUL3	Deep Amplification	NA	NA	NA	NA	NA
HMF004114A	KEAP1	Deletion	NA	NA	NA	NA	NA
HMF004114A	MED13	Deletion	NA	NA	NA	NA	NA
HMF004114A	CNOT1	Deep Amplification	NA	NA	NA	NA	NA
HMF004114A	RADIL	Amplification	NA	NA	NA	NA	NA
HMF004114A	KMT2C	Deep Amplification	NA	NA	NA	NA	NA
HMF004114A	USP32	Deletion	NA	NA	NA	NA	NA
HMF004114A	ARID2	Amplification	NA	NA	NA	NA	NA
HMF004114A	FLCN	Deletion	NA	NA	NA	NA	NA
HMF004114A	CCDC168	Deep Amplification	NA	NA	NA	NA	NA
HMF003947A	COL9A3	Deep Amplification	NA	NA	NA	NA	NA
HMF003947A	MET	Deep Amplification	NA	NA	NA	NA	NA
HMF003947A	MITF	Deep Deletion	NA	NA	NA	NA	NA
HMF003947A	SDHA	Deep Amplification	NA	NA	NA	NA	NA
HMF003947A	TERT	Deep Amplification	NA	NA	NA	NA	NA
HMF003947A	TRIO	Deep Amplification	NA	NA	NA	NA	NA
HMF003947A	TSC1	Deep Deletion	NA	NA	NA	NA	NA
HMF003947A	KMT2D	Deep Amplification	NA	NA	NA	NA	NA
HMF003947A	RADIL	Deep Amplification	NA	NA	NA	NA	NA
HMF003947A	KMT2C	Deep Amplification	NA	NA	NA	NA	NA
HMF003947A	ARID2	Deep Amplification	NA	NA	NA	NA	NA
HMF003947A	CCDC168	Deep Deletion	NA	NA	NA	NA	NA
HMF004269A	COL9A3	Amplification	NA	NA	NA	NA	NA
HMF004269A	FH	Amplification	NA	NA	NA	NA	NA
HMF004269A	MET	Amplification	NA	NA	NA	NA	NA
HMF004269A	SDHA	Amplification	NA	NA	NA	NA	NA
HMF004269A	TERT	Amplification	NA	NA	NA	NA	NA
HMF004269A	TRIO	Amplification	NA	NA	NA	NA	NA
HMF004269A	CUBN	Amplification	NA	NA	NA	NA	NA
HMF004269A	KMT2D	Amplification	NA	NA	NA	NA	NA
HMF004269A	CHEK2	Amplification	NA	NA	NA	NA	NA
HMF004269A	CNOT1	Amplification	NA	NA	NA	NA	NA
HMF004269A	RADIL	Amplification	NA	NA	NA	NA	NA
HMF004269A	KMT2C	Amplification	NA	NA	NA	NA	NA
HMF004269A	ARID2	Amplification	NA	NA	NA	NA	NA
HMF004179A	MITF	Deep Deletion	NA	NA	NA	NA	NA
HMF004179A	TERT	Deep Amplification	NA	NA	NA	NA	NA
HMF003724A	FH	Deep Deletion	NA	NA	NA	NA	NA
HMF003724A	MTOR	Deep Deletion	NA	NA	NA	NA	NA
HMF003724A	MET	Deep Amplification	NA	NA	NA	NA	NA
HMF003724A	MITF	Deep Deletion	NA	NA	NA	NA	NA
HMF003724A	SDHA	Deep Amplification	NA	NA	NA	NA	NA
HMF003724A	TRIO	Deep Amplification	NA	NA	NA	NA	NA
HMF003724A	ARID1A	Deep Deletion	NA	NA	NA	NA	NA
HMF003724A	RADIL	Deep Amplification	NA	NA	NA	NA	NA
HMF003724A	KMT2C	Deep Amplification	NA	NA	NA	NA	NA
HMF002471A	COL9A3	Deep Amplification	NA	NA	NA	NA	NA
HMF002471A	MET	Amplification	NA	NA	NA	NA	NA
HMF002471A	MITF	Amplification	NA	NA	NA	NA	NA
HMF002471A	PLEC	Amplification	NA	NA	NA	NA	NA
HMF002471A	SDHA	Amplification	NA	NA	NA	NA	NA
HMF002471A	TERT	Amplification	NA	NA	NA	NA	NA
HMF002471A	TRIO	Amplification	NA	NA	NA	NA	NA
HMF002471A	CUBN	Deletion	NA	NA	NA	NA	NA
HMF002471A	KMT2D	Amplification	NA	NA	NA	NA	NA
HMF002471A	CUL3	Amplification	NA	NA	NA	NA	NA
HMF002471A	KMT2B	Deep Amplification	NA	NA	NA	NA	NA
HMF002471A	MED13	Amplification	NA	NA	NA	NA	NA
HMF002471A	CHEK2	Amplification	NA	NA	NA	NA	NA
HMF002471A	CNOT1	Amplification	NA	NA	NA	NA	NA
HMF002471A	RADIL	Amplification	NA	NA	NA	NA	NA
HMF002471A	KMT2C	Amplification	NA	NA	NA	NA	NA
HMF002471A	USP32	Amplification	NA	NA	NA	NA	NA
HMF002471A	ARID2	Amplification	NA	NA	NA	NA	NA
HMF002471A	FLCN	Deletion	NA	NA	NA	NA	NA
HMF002471A	CCDC168	Deep Amplification	NA	NA	NA	NA	NA
HMF002469A	CYP21A2	Deep Amplification	NA	NA	NA	NA	NA
HMF002469A	PLEC	Deep Amplification	NA	NA	NA	NA	NA
HMF002469A	KDM5C	Deep Deletion	NA	NA	NA	NA	NA
HMF000611A	ATM	Deletion	NA	NA	NA	NA	NA
HMF000611A	FH	Amplification	NA	NA	NA	NA	NA
HMF000611A	MTOR	Amplification	NA	NA	NA	NA	NA
HMF000611A	MET	Amplification	NA	NA	NA	NA	NA
HMF000611A	KMT2A	Deletion	NA	NA	NA	NA	NA
HMF000611A	PLEC	Amplification	NA	NA	NA	NA	NA
HMF000611A	TSC1	Amplification	NA	NA	NA	NA	NA
HMF000611A	CUBN	Deep Amplification	NA	NA	NA	NA	NA
HMF000611A	ARID1A	Amplification	NA	NA	NA	NA	NA
HMF000611A	KMT2B	Amplification	NA	NA	NA	NA	NA
HMF000611A	MED13	Amplification	NA	NA	NA	NA	NA
HMF000611A	CHEK2	Amplification	NA	NA	NA	NA	NA
HMF000611A	CNOT1	Amplification	NA	NA	NA	NA	NA
HMF000611A	RADIL	Amplification	NA	NA	NA	NA	NA
HMF000611A	KMT2C	Amplification	NA	NA	NA	NA	NA
HMF000611A	USP32	Amplification	NA	NA	NA	NA	NA
HMF000611A	FLCN	Deletion	NA	NA	NA	NA	NA
HMF000611A	CCDC168	Deletion	NA	NA	NA	NA	NA
HMF001554A	MITF	Deep Deletion	NA	NA	NA	NA	NA
HMF001554A	SDHA	Deep Deletion	NA	NA	NA	NA	NA
HMF001554A	TRIO	Deep Deletion	NA	NA	NA	NA	NA
HMF001554A	TSC1	Deep Deletion	NA	NA	NA	NA	NA
HMF002531A	FH	Deep Amplification	NA	NA	NA	NA	NA
HMF002531A	PLEC	Deep Amplification	NA	NA	NA	NA	NA
HMF002531A	TSC1	Deep Deletion	NA	NA	NA	NA	NA
HMF002531A	ARID1A	Deep Deletion	NA	NA	NA	NA	NA
HMF002486A	MTOR	Deep Deletion	NA	NA	NA	NA	NA
HMF002486A	MITF	Deep Deletion	NA	NA	NA	NA	NA
HMF002486A	ARID1A	Deep Deletion	NA	NA	NA	NA	NA
HMF002486A	MED13	Deep Amplification	NA	NA	NA	NA	NA
HMF000047A	COL9A3	Deep Amplification	NA	NA	NA	NA	NA
HMF000047A	MET	Deep Amplification	NA	NA	NA	NA	NA
HMF000047A	MITF	Deep Deletion	NA	NA	NA	NA	NA
HMF000047A	PLEC	Deep Amplification	NA	NA	NA	NA	NA
HMF000047A	CUL3	Deep Amplification	NA	NA	NA	NA	NA
HMF000047A	KMT2B	Amplification	NA	NA	NA	NA	NA
HMF000047A	KEAP1	Amplification	NA	NA	NA	NA	NA
HMF000047A	CHEK2	Amplification	NA	NA	NA	NA	NA
HMF000047A	CNOT1	Deep Amplification	NA	NA	NA	NA	NA
HMF000047A	RADIL	Amplification	NA	NA	NA	NA	NA
HMF000047A	KMT2C	Deep Amplification	NA	NA	NA	NA	NA
HMF003525A	CYP21A2	Deep Deletion	NA	NA	NA	NA	NA
HMF003525A	MITF	Deep Deletion	NA	NA	NA	NA	NA
HMF003525A	SDHA	Deep Amplification	NA	NA	NA	NA	NA
HMF003525A	TERT	Deep Amplification	NA	NA	NA	NA	NA
HMF003525A	TRIO	Deep Amplification	NA	NA	NA	NA	NA
HMF003525A	TSC1	Deep Deletion	NA	NA	NA	NA	NA
HMF003525A	CNOT1	Deep Deletion	NA	NA	NA	NA	NA
HMF003976A	MITF	Deep Deletion	NA	NA	NA	NA	NA
HMF003976A	TSC1	Deep Deletion	NA	NA	NA	NA	NA
HMF003976A	CUL3	Deep Deletion	NA	NA	NA	NA	NA
HMF003272A	ATM	Amplification	NA	NA	NA	NA	NA
HMF003272A	COL9A3	Deep Amplification	NA	NA	NA	NA	NA
HMF003272A	CYP21A2	Amplification	NA	NA	NA	NA	NA
HMF003272A	FH	Amplification	NA	NA	NA	NA	NA
HMF003272A	MET	Deep Amplification	NA	NA	NA	NA	NA
HMF003272A	MITF	Deletion	NA	NA	NA	NA	NA
HMF003272A	KMT2A	Amplification	NA	NA	NA	NA	NA
HMF003272A	PLEC	Deletion	NA	NA	NA	NA	NA
HMF003272A	ARID1A	Deletion	NA	NA	NA	NA	NA
HMF003272A	RADIL	Deep Amplification	NA	NA	NA	NA	NA
HMF003272A	KMT2C	Deep Amplification	NA	NA	NA	NA	NA
HMF004356A	FH	Amplification	NA	NA	NA	NA	NA
HMF004356A	MET	Amplification	NA	NA	NA	NA	NA
HMF004356A	MITF	Deep Deletion	NA	NA	NA	NA	NA
HMF004356A	PLEC	Deep Amplification	NA	NA	NA	NA	NA
HMF004356A	SDHA	Amplification	NA	NA	NA	NA	NA
HMF004356A	TERT	Amplification	NA	NA	NA	NA	NA
HMF004356A	TRIO	Amplification	NA	NA	NA	NA	NA
HMF004356A	KMT2D	Deep Amplification	NA	NA	NA	NA	NA
HMF004356A	CUL3	Deep Deletion	NA	NA	NA	NA	NA
HMF004356A	MED13	Deep Amplification	NA	NA	NA	NA	NA
HMF004356A	RADIL	Deep Amplification	NA	NA	NA	NA	NA
HMF004356A	KMT2C	Deep Amplification	NA	NA	NA	NA	NA
HMF004356A	USP32	Deep Amplification	NA	NA	NA	NA	NA
HMF004356A	ARID2	Deep Amplification	NA	NA	NA	NA	NA
HMF001356A	ATM	Deep Deletion	NA	NA	NA	NA	NA
HMF001356A	COL9A3	Amplification	NA	NA	NA	NA	NA
HMF001356A	MTOR	Deep Deletion	NA	NA	NA	NA	NA
HMF001356A	KMT2A	Deep Deletion	NA	NA	NA	NA	NA
HMF001356A	PLEC	Deep Amplification	NA	NA	NA	NA	NA
HMF001356A	TERT	Deep Amplification	NA	NA	NA	NA	NA
HMF001356A	TSC1	Deep Deletion	NA	NA	NA	NA	NA
HMF001356A	CUL3	Deep Deletion	NA	NA	NA	NA	NA
HMF001356A	CHEK2	Deep Deletion	NA	NA	NA	NA	NA
HMF001356A	RADIL	Deep Amplification	NA	NA	NA	NA	NA
HMF001356A	CCDC168	Deep Deletion	NA	NA	NA	NA	NA
HMF000631A	MET	Amplification	NA	NA	NA	NA	NA
HMF000631A	MITF	Deep Deletion	NA	NA	NA	NA	NA
HMF000631A	TSC1	Deep Deletion	NA	NA	NA	NA	NA
HMF000631A	RADIL	Amplification	NA	NA	NA	NA	NA
HMF000631A	KMT2C	Amplification	NA	NA	NA	NA	NA
HMF001464A	COL9A3	Amplification	NA	NA	NA	NA	NA
HMF001464A	CYP21A2	Deep Amplification	NA	NA	NA	NA	NA
HMF001464A	MTOR	Deletion	NA	NA	NA	NA	NA
HMF001464A	MET	Deletion	NA	NA	NA	NA	NA
HMF001464A	MITF	Deletion	NA	NA	NA	NA	NA
HMF001464A	PLEC	Amplification	NA	NA	NA	NA	NA
HMF001464A	SDHA	Amplification	NA	NA	NA	NA	NA
HMF001464A	TERT	Amplification	NA	NA	NA	NA	NA
HMF001464A	TRIO	Amplification	NA	NA	NA	NA	NA
HMF001464A	ARID1A	Deletion	NA	NA	NA	NA	NA
HMF001464A	KMT2B	Amplification	NA	NA	NA	NA	NA
HMF001464A	KEAP1	Deletion	NA	NA	NA	NA	NA
HMF001464A	MED13	Deep Amplification	NA	NA	NA	NA	NA
HMF001464A	CHEK2	Deletion	NA	NA	NA	NA	NA
HMF001464A	KMT2C	Deletion	NA	NA	NA	NA	NA
HMF001464A	USP32	Deep Amplification	NA	NA	NA	NA	NA
HMF001464A	FLCN	Deep Amplification	NA	NA	NA	NA	NA
HMF001464A	CCDC168	Deletion	NA	NA	NA	NA	NA
HMF001936A	FH	Deep Amplification	NA	NA	NA	NA	NA
HMF001936A	MTOR	Deep Deletion	NA	NA	NA	NA	NA
HMF001936A	SDHA	Deep Amplification	NA	NA	NA	NA	NA
HMF001936A	TERT	Deep Amplification	NA	NA	NA	NA	NA
HMF001936A	TRIO	Deep Amplification	NA	NA	NA	NA	NA
HMF001936A	TSC1	Deep Deletion	NA	NA	NA	NA	NA
HMF001936A	ARID1A	Deep Deletion	NA	NA	NA	NA	NA
HMF001936A	CUL3	Deep Amplification	NA	NA	NA	NA	NA
HMF004241A	ATM	Deep Deletion	NA	NA	NA	NA	NA
HMF004241A	MITF	Deep Deletion	NA	NA	NA	NA	NA
HMF004241A	KMT2A	Deep Deletion	NA	NA	NA	NA	NA
HMF004241A	PLEC	Deep Amplification	NA	NA	NA	NA	NA
HMF004241A	TSC1	Deep Deletion	NA	NA	NA	NA	NA
HMF004241A	CHEK2	Deep Deletion	NA	NA	NA	NA	NA
HMF004241A	CNOT1	Deep Amplification	NA	NA	NA	NA	NA
HMF004241A	FLCN	Deep Deletion	NA	NA	NA	NA	NA
HMF000944A	COL9A3	Amplification	NA	NA	NA	NA	NA
HMF000944A	CYP21A2	Deletion	NA	NA	NA	NA	NA
HMF000944A	FH	Amplification	NA	NA	NA	NA	NA
HMF000944A	MTOR	Deletion	NA	NA	NA	NA	NA
HMF000944A	MET	Amplification	NA	NA	NA	NA	NA
HMF000944A	MITF	Deletion	NA	NA	NA	NA	NA
HMF000944A	PLEC	Amplification	NA	NA	NA	NA	NA
HMF000944A	SDHA	Deletion	NA	NA	NA	NA	NA
HMF000944A	TERT	Deletion	NA	NA	NA	NA	NA
HMF000944A	TRIO	Deletion	NA	NA	NA	NA	NA
HMF000944A	TSC1	Deletion	NA	NA	NA	NA	NA
HMF000944A	KMT2D	Amplification	NA	NA	NA	NA	NA
HMF000944A	ARID1A	Deletion	NA	NA	NA	NA	NA
HMF000944A	CHEK2	Deletion	NA	NA	NA	NA	NA
HMF000944A	RADIL	Amplification	NA	NA	NA	NA	NA
HMF000944A	KMT2C	Amplification	NA	NA	NA	NA	NA
HMF000944A	ARID2	Amplification	NA	NA	NA	NA	NA
HMF004389A	ATM	Deep Deletion	NA	NA	NA	NA	NA
HMF004389A	MET	Deep Amplification	NA	NA	NA	NA	NA
HMF004389A	KMT2A	Deep Deletion	NA	NA	NA	NA	NA
HMF004389A	PLEC	Deep Amplification	NA	NA	NA	NA	NA
HMF004389A	KMT2D	Deep Amplification	NA	NA	NA	NA	NA
HMF004389A	CUL3	Deep Amplification	NA	NA	NA	NA	NA
HMF004389A	MED13	Deep Amplification	NA	NA	NA	NA	NA
HMF004389A	RADIL	Deep Amplification	NA	NA	NA	NA	NA
HMF004389A	KMT2C	Deep Amplification	NA	NA	NA	NA	NA
HMF004389A	USP32	Deep Amplification	NA	NA	NA	NA	NA
HMF004389A	ARID2	Deep Amplification	NA	NA	NA	NA	NA
HMF004389A	FLCN	Deep Amplification	NA	NA	NA	NA	NA
HMF003506A	COL9A3	Deep Amplification	NA	NA	NA	NA	NA
HMF003506A	MET	Deep Amplification	NA	NA	NA	NA	NA
HMF003506A	SDHA	Deep Amplification	NA	NA	NA	NA	NA
HMF003506A	TERT	Deep Amplification	NA	NA	NA	NA	NA
HMF003506A	TRIO	Deep Amplification	NA	NA	NA	NA	NA
HMF003506A	CNOT1	Deep Amplification	NA	NA	NA	NA	NA
HMF003506A	RADIL	Deep Amplification	NA	NA	NA	NA	NA
HMF003506A	KMT2C	Deep Amplification	NA	NA	NA	NA	NA
HMF000213B	COL9A3	Deep Amplification	NA	NA	NA	NA	NA
HMF000213B	MET	Deep Amplification	NA	NA	NA	NA	NA
HMF000213B	SDHA	Deep Amplification	NA	NA	NA	NA	NA
HMF000213B	TERT	Deep Amplification	NA	NA	NA	NA	NA
HMF000213B	MED13	Deep Amplification	NA	NA	NA	NA	NA
HMF000213B	CNOT1	Deep Amplification	NA	NA	NA	NA	NA
HMF000213B	RADIL	Deep Amplification	NA	NA	NA	NA	NA
HMF000213B	KMT2C	Deep Amplification	NA	NA	NA	NA	NA
HMF000213B	USP32	Deep Amplification	NA	NA	NA	NA	NA
HMF000213B	FLCN	Deep Amplification	NA	NA	NA	NA	NA
HMF000673A	COL9A3	Amplification	NA	NA	NA	NA	NA
HMF000673A	SDHA	Deletion	NA	NA	NA	NA	NA
HMF000673A	TRIO	Deep Deletion	NA	NA	NA	NA	NA
HMF000673A	KMT2D	Deep Amplification	NA	NA	NA	NA	NA
HMF000673A	KDM5C	Deletion	NA	NA	NA	NA	NA
HMF000673A	MED13	Deep Amplification	NA	NA	NA	NA	NA
HMF000673A	RADIL	Deep Amplification	NA	NA	NA	NA	NA
HMF000673A	KMT2C	Deep Amplification	NA	NA	NA	NA	NA
HMF000673A	USP32	Deep Amplification	NA	NA	NA	NA	NA
HMF000673A	ARID2	Deep Amplification	NA	NA	NA	NA	NA
HMF000673A	FLCN	Amplification	NA	NA	NA	NA	NA
HMF001843A	MED13	Deep Amplification	NA	NA	NA	NA	NA
HMF001843A	USP32	Deep Amplification	NA	NA	NA	NA	NA
HMF001843A	FLCN	Deep Amplification	NA	NA	NA	NA	NA
HMF002892A	ATM	Deep Deletion	NA	NA	NA	NA	NA
HMF002892A	KMT2A	Deep Deletion	NA	NA	NA	NA	NA
HMF002892A	MED13	Deep Amplification	NA	NA	NA	NA	NA
HMF002892A	CHEK2	Deep Deletion	NA	NA	NA	NA	NA
HMF002797A	ATM	Deep Deletion	NA	NA	NA	NA	NA
HMF002797A	PLEC	Deep Amplification	NA	NA	NA	NA	NA
HMF002797A	TERT	Deep Amplification	NA	NA	NA	NA	NA
HMF002797A	CNOT1	Deep Amplification	NA	NA	NA	NA	NA
HMF002797A	RADIL	Deep Amplification	NA	NA	NA	NA	NA
HMF002797A	ARID2	Amplification	NA	NA	NA	NA	NA
HMF003715A	COL9A3	Deep Amplification	NA	NA	NA	NA	NA
HMF003715A	MET	Deep Amplification	NA	NA	NA	NA	NA
HMF003715A	SDHA	Deep Amplification	NA	NA	NA	NA	NA
HMF003715A	TERT	Deep Amplification	NA	NA	NA	NA	NA
HMF003715A	TRIO	Deep Amplification	NA	NA	NA	NA	NA
HMF003715A	KMT2D	Deep Amplification	NA	NA	NA	NA	NA
HMF003715A	MED13	Deep Amplification	NA	NA	NA	NA	NA
HMF003715A	CHEK2	Deep Deletion	NA	NA	NA	NA	NA
HMF003715A	CNOT1	Deep Amplification	NA	NA	NA	NA	NA
HMF003715A	RADIL	Deep Amplification	NA	NA	NA	NA	NA
HMF003715A	KMT2C	Deep Amplification	NA	NA	NA	NA	NA
HMF003715A	USP32	Deep Amplification	NA	NA	NA	NA	NA
HMF003715A	ARID2	Deep Amplification	NA	NA	NA	NA	NA
HMF003715A	FLCN	Deep Amplification	NA	NA	NA	NA	NA

## Sheet: Fig4_iClusion
hmfSampleId	Gene	Treatment	Event	EventMatch	Label	subtype
HMF003724A	VHL	Sorafenib	VHL p.Ser80Asn	Gene-level	OnLabelSubtype	Clear Cell Renal Cell Carcinoma
HMF003724A	VHL	Sunitinib	VHL p.Ser80Asn	Gene-level	OnLabelSubtype	Clear Cell Renal Cell Carcinoma
HMF003724A	VHL	Bevacizumab	VHL p.Ser80Asn	Gene-level	OnLabelSubtype	Clear Cell Renal Cell Carcinoma
HMF003724A	VHL	Axitinib	VHL p.Ser80Asn	Gene-level	OnLabelSubtype	Clear Cell Renal Cell Carcinoma
HMF003724A	VHL	Everolimus	VHL p.Ser80Asn	Gene-level	OnLabelSubtype	Clear Cell Renal Cell Carcinoma
HMF002108A	MTOR	Temsirolimus	MTOR p.Leu2427Arg	Gene-level	OnLabelSubtype	Clear Cell Renal Cell Carcinoma
HMF002108A	MTOR	Everolimus	MTOR p.Leu2427Arg	Gene-level	OnLabelSubtype	Clear Cell Renal Cell Carcinoma
HMF002068A	PTEN	PD1 Ab inhibitor	PTEN p.Tyr27Asp	Gene-level	OnLabelSubtype	Clear Cell Renal Cell Carcinoma
HMF002068A	PTEN	Everolimus	PTEN p.Tyr27Asp	Gene-level	OnLabelSubtype	Clear Cell Renal Cell Carcinoma
HMF002068A	VHL	Sorafenib	VHL p.Trp88fs	Gene-level	OnLabelSubtype	Clear Cell Renal Cell Carcinoma
HMF002068A	VHL	Sunitinib	VHL p.Trp88fs	Gene-level	OnLabelSubtype	Clear Cell Renal Cell Carcinoma
HMF002068A	VHL	Bevacizumab	VHL p.Trp88fs	Gene-level	OnLabelSubtype	Clear Cell Renal Cell Carcinoma
HMF002068A	VHL	Axitinib	VHL p.Trp88fs	Gene-level	OnLabelSubtype	Clear Cell Renal Cell Carcinoma
HMF002068A	VHL	Everolimus	VHL p.Trp88fs	Gene-level	OnLabelSubtype	Clear Cell Renal Cell Carcinoma
HMF002068A	PIK3CA	Cabozantinib	PIK3CA p.Gln546Arg	Gene-level	OnLabelSubtype	Clear Cell Renal Cell Carcinoma
HMF002068A	PIK3CA	Everolimus	PIK3CA p.Gln546Arg	Gene-level	OnLabelSubtype	Clear Cell Renal Cell Carcinoma
HMF002362A	PIK3CA	Cabozantinib	PIK3CA p.Ile112Phe	Gene-level	OnLabelSubtype	Clear Cell Renal Cell Carcinoma
HMF002362A	PIK3CA	Everolimus	PIK3CA p.Ile112Phe	Gene-level	OnLabelSubtype	Clear Cell Renal Cell Carcinoma
HMF002362A	PTEN	PD1 Ab inhibitor	PTEN p.Gln298*	Gene-level	OnLabelSubtype	Clear Cell Renal Cell Carcinoma
HMF002362A	PTEN	Everolimus	PTEN p.Gln298*	Gene-level	OnLabelSubtype	Clear Cell Renal Cell Carcinoma
HMF002903A	VHL	Sorafenib	VHL p.Tyr98*	Gene-level	OnLabelSubtype	Clear Cell Renal Cell Carcinoma
HMF002903A	VHL	Sunitinib	VHL p.Tyr98*	Gene-level	OnLabelSubtype	Clear Cell Renal Cell Carcinoma
HMF002903A	VHL	Bevacizumab	VHL p.Tyr98*	Gene-level	OnLabelSubtype	Clear Cell Renal Cell Carcinoma
HMF002903A	VHL	Axitinib	VHL p.Tyr98*	Gene-level	OnLabelSubtype	Clear Cell Renal Cell Carcinoma
HMF002903A	VHL	Everolimus	VHL p.Tyr98*	Gene-level	OnLabelSubtype	Clear Cell Renal Cell Carcinoma
HMF002903A	NF2	MTOR inhibitor	NF2 Deletion	Specific	OnLabelSubtype	Clear Cell Renal Cell Carcinoma
HMF002903A	NF2	Bevacizumab	NF2 Deletion	Specific	OnLabelSubtype	Clear Cell Renal Cell Carcinoma
HMF002903A	NF2	Everolimus	NF2 Deletion	Specific	OnLabelSubtype	Clear Cell Renal Cell Carcinoma
HMF003060A	NF2	MTOR inhibitor	NF2 c.599+1G>A	Gene-level	OnLabelSubtype	Clear Cell Renal Cell Carcinoma
HMF003060A	NF2	Bevacizumab	NF2 c.599+1G>A	Gene-level	OnLabelSubtype	Clear Cell Renal Cell Carcinoma
HMF003060A	NF2	Everolimus	NF2 c.599+1G>A	Gene-level	OnLabelSubtype	Clear Cell Renal Cell Carcinoma
HMF000673A	PIK3CA	Cabozantinib	PIK3CA p.Cys403Ser	Gene-level	OnLabelSubtype	Papillary RCC
HMF000673A	PIK3CA	Everolimus	PIK3CA p.Cys403Ser	Gene-level	OnLabelSubtype	Papillary RCC
HMF001771A	VHL	Sorafenib	VHL p.Cys162fs	Gene-level	OnLabelSubtype	Clear Cell Renal Cell Carcinoma
HMF001771A	VHL	Sunitinib	VHL p.Cys162fs	Gene-level	OnLabelSubtype	Clear Cell Renal Cell Carcinoma
HMF001771A	VHL	Bevacizumab	VHL p.Cys162fs	Gene-level	OnLabelSubtype	Clear Cell Renal Cell Carcinoma
HMF001771A	VHL	Axitinib	VHL p.Cys162fs	Gene-level	OnLabelSubtype	Clear Cell Renal Cell Carcinoma
HMF001771A	VHL	Everolimus	VHL p.Cys162fs	Gene-level	OnLabelSubtype	Clear Cell Renal Cell Carcinoma
HMF002487A	MTOR	Temsirolimus	MTOR p.Ser2215Tyr	Gene-level	OnLabelSubtype	Clear Cell Renal Cell Carcinoma
HMF002487A	MTOR	Everolimus	MTOR p.Ser2215Tyr	Gene-level	OnLabelSubtype	Clear Cell Renal Cell Carcinoma
HMF002487A	VHL	Sorafenib	VHL p.Asn78Lys	Gene-level	OnLabelSubtype	Clear Cell Renal Cell Carcinoma
HMF002487A	VHL	Sunitinib	VHL p.Asn78Lys	Gene-level	OnLabelSubtype	Clear Cell Renal Cell Carcinoma
HMF002487A	VHL	Bevacizumab	VHL p.Asn78Lys	Gene-level	OnLabelSubtype	Clear Cell Renal Cell Carcinoma
HMF002487A	VHL	Axitinib	VHL p.Asn78Lys	Gene-level	OnLabelSubtype	Clear Cell Renal Cell Carcinoma
HMF002487A	VHL	Everolimus	VHL p.Asn78Lys	Gene-level	OnLabelSubtype	Clear Cell Renal Cell Carcinoma
HMF002471A	VHL	Sorafenib	VHL p.Tyr156fs	Gene-level	OnLabelSubtype	Clear Cell Renal Cell Carcinoma
HMF002471A	VHL	Sunitinib	VHL p.Tyr156fs	Gene-level	OnLabelSubtype	Clear Cell Renal Cell Carcinoma
HMF002471A	VHL	Bevacizumab	VHL p.Tyr156fs	Gene-level	OnLabelSubtype	Clear Cell Renal Cell Carcinoma
HMF002471A	VHL	Axitinib	VHL p.Tyr156fs	Gene-level	OnLabelSubtype	Clear Cell Renal Cell Carcinoma
HMF002469A	VHL	Sorafenib	VHL p.Glu204fs	Gene-level	OnLabelSubtype	Clear Cell Renal Cell Carcinoma
HMF002469A	VHL	Sunitinib	VHL p.Glu204fs	Gene-level	OnLabelSubtype	Clear Cell Renal Cell Carcinoma
HMF002469A	VHL	Bevacizumab	VHL p.Glu204fs	Gene-level	OnLabelSubtype	Clear Cell Renal Cell Carcinoma
HMF002469A	VHL	Axitinib	VHL p.Glu204fs	Gene-level	OnLabelSubtype	Clear Cell Renal Cell Carcinoma
HMF002469A	VHL	Everolimus	VHL p.Glu204fs	Gene-level	OnLabelSubtype	Clear Cell Renal Cell Carcinoma
HMF002388A	VHL	Sorafenib	VHL p.Leu153fs	Gene-level	OnLabelSubtype	Clear Cell Renal Cell Carcinoma
HMF002388A	VHL	Sunitinib	VHL p.Leu153fs	Gene-level	OnLabelSubtype	Clear Cell Renal Cell Carcinoma
HMF002388A	VHL	Bevacizumab	VHL p.Leu153fs	Gene-level	OnLabelSubtype	Clear Cell Renal Cell Carcinoma
HMF002388A	VHL	Axitinib	VHL p.Leu153fs	Gene-level	OnLabelSubtype	Clear Cell Renal Cell Carcinoma
HMF002388A	VHL	Everolimus	VHL p.Leu153fs	Gene-level	OnLabelSubtype	Clear Cell Renal Cell Carcinoma
HMF003272A	PTEN	PD1 Ab inhibitor	PTEN p.Gln110*	Gene-level	OnLabelSubtype	Renal Cell Carcinoma, Subtype Not Further Defined
HMF003272A	PTEN	Everolimus	PTEN p.Gln110*	Gene-level	OnLabelSubtype	Renal Cell Carcinoma, Subtype Not Further Defined
HMF003272A	VHL	Sorafenib	VHL p.Glu70fs	Gene-level	OnLabelSubtype	Renal Cell Carcinoma, Subtype Not Further Defined
HMF003272A	VHL	Sunitinib	VHL p.Glu70fs	Gene-level	OnLabelSubtype	Renal Cell Carcinoma, Subtype Not Further Defined
HMF003272A	VHL	Bevacizumab	VHL p.Glu70fs	Gene-level	OnLabelSubtype	Renal Cell Carcinoma, Subtype Not Further Defined
HMF003272A	VHL	Axitinib	VHL p.Glu70fs	Gene-level	OnLabelSubtype	Renal Cell Carcinoma, Subtype Not Further Defined
HMF003272A	VHL	Everolimus	VHL p.Glu70fs	Gene-level	OnLabelSubtype	Renal Cell Carcinoma, Subtype Not Further Defined
HMF003272A	KIT	Regorafenib	KIT p.Met722Ile	Gene-level	OnLabelSubtype	Renal Cell Carcinoma, Subtype Not Further Defined
HMF003272A	KIT	Sunitinib	KIT p.Met722Ile	Gene-level	OnLabelSubtype	Renal Cell Carcinoma, Subtype Not Further Defined
HMF003272A	KIT	Sorafenib	KIT p.Met722Ile	Gene-level	OnLabelSubtype	Renal Cell Carcinoma, Subtype Not Further Defined
HMF003272A	KIT	Imatinib + Pictilisib	KIT p.Met722Ile	Gene-level	OnLabelSubtype	Renal Cell Carcinoma, Subtype Not Further Defined
HMF001591A	TSC1	Everolimus	TSC1 p.Arg593fs	Gene-level	OnLabelSubtype	Clear Cell Renal Cell Carcinoma
HMF001591A	TSC1	MTOR inhibitor	TSC1 p.Arg593fs	Gene-level	OnLabelSubtype	Clear Cell Renal Cell Carcinoma
HMF001591A	VHL	Sorafenib	VHL c.463+1G>A	Gene-level	OnLabelSubtype	Clear Cell Renal Cell Carcinoma
HMF001591A	VHL	Sunitinib	VHL c.463+1G>A	Gene-level	OnLabelSubtype	Clear Cell Renal Cell Carcinoma
HMF001591A	VHL	Bevacizumab	VHL c.463+1G>A	Gene-level	OnLabelSubtype	Clear Cell Renal Cell Carcinoma
HMF001591A	VHL	Axitinib	VHL c.463+1G>A	Gene-level	OnLabelSubtype	Clear Cell Renal Cell Carcinoma
HMF001953A	PTEN	PD1 Ab inhibitor	PTEN c.209+1G>A	Gene-level	OnLabelSubtype	Clear Cell Renal Cell Carcinoma
HMF001953A	PTEN	Everolimus	PTEN c.209+1G>A	Gene-level	OnLabelSubtype	Clear Cell Renal Cell Carcinoma
HMF001484A	VHL	Sorafenib	VHL p.Asp121Tyr	Gene-level	OnLabelSubtype	Clear Cell Renal Cell Carcinoma
HMF001484A	VHL	Sunitinib	VHL p.Asp121Tyr	Gene-level	OnLabelSubtype	Clear Cell Renal Cell Carcinoma
HMF001484A	VHL	Bevacizumab	VHL p.Asp121Tyr	Gene-level	OnLabelSubtype	Clear Cell Renal Cell Carcinoma
HMF001484A	VHL	Axitinib	VHL p.Asp121Tyr	Gene-level	OnLabelSubtype	Clear Cell Renal Cell Carcinoma
HMF001484A	VHL	Everolimus	VHL p.Asp121Tyr	Gene-level	OnLabelSubtype	Clear Cell Renal Cell Carcinoma
HMF001484A	PTEN	PD1 Ab inhibitor	PTEN Deletion	Specific	OnLabelSubtype	Clear Cell Renal Cell Carcinoma
HMF001484A	PTEN	Everolimus	PTEN Deletion	Specific	OnLabelSubtype	Clear Cell Renal Cell Carcinoma
HMF000631A	VHL	Sorafenib	VHL p.Leu158Val	Gene-level	OnLabelSubtype	Renal Cell Carcinoma, Subtype Not Further Defined
HMF000631A	VHL	Sunitinib	VHL p.Leu158Val	Gene-level	OnLabelSubtype	Renal Cell Carcinoma, Subtype Not Further Defined
HMF000631A	VHL	Bevacizumab	VHL p.Leu158Val	Gene-level	OnLabelSubtype	Renal Cell Carcinoma, Subtype Not Further Defined
HMF000631A	VHL	Axitinib	VHL p.Leu158Val	Gene-level	OnLabelSubtype	Renal Cell Carcinoma, Subtype Not Further Defined
HMF000631A	VHL	Everolimus	VHL p.Leu158Val	Gene-level	OnLabelSubtype	Renal Cell Carcinoma, Subtype Not Further Defined
HMF000631A	FLCN	Everolimus	FLCN p.His429fs	Gene-level	OnLabelSubtype	Renal Cell Carcinoma, Subtype Not Further Defined
HMF001943A	VHL	Sorafenib	VHL p.Arg107fs	Gene-level	OnLabelSubtype	Clear Cell Renal Cell Carcinoma
HMF001943A	VHL	Sunitinib	VHL p.Arg107fs	Gene-level	OnLabelSubtype	Clear Cell Renal Cell Carcinoma
HMF001943A	VHL	Bevacizumab	VHL p.Arg107fs	Gene-level	OnLabelSubtype	Clear Cell Renal Cell Carcinoma
HMF001943A	VHL	Axitinib	VHL p.Arg107fs	Gene-level	OnLabelSubtype	Clear Cell Renal Cell Carcinoma
HMF001943A	VHL	Everolimus	VHL p.Arg107fs	Gene-level	OnLabelSubtype	Clear Cell Renal Cell Carcinoma
HMF001431A	NF2	MTOR inhibitor	NF2 Deletion	Specific	OnLabelSubtype	Clear Cell Renal Cell Carcinoma
HMF001431A	NF2	Bevacizumab	NF2 Deletion	Specific	OnLabelSubtype	Clear Cell Renal Cell Carcinoma
HMF001431A	NF2	Everolimus	NF2 Deletion	Specific	OnLabelSubtype	Clear Cell Renal Cell Carcinoma
HMF001886A	VHL	Sorafenib	VHL p.Pro103fs	Gene-level	OnLabelSubtype	Clear Cell Renal Cell Carcinoma
HMF001886A	VHL	Sunitinib	VHL p.Pro103fs	Gene-level	OnLabelSubtype	Clear Cell Renal Cell Carcinoma
HMF001886A	VHL	Bevacizumab	VHL p.Pro103fs	Gene-level	OnLabelSubtype	Clear Cell Renal Cell Carcinoma
HMF001886A	VHL	Axitinib	VHL p.Pro103fs	Gene-level	OnLabelSubtype	Clear Cell Renal Cell Carcinoma
HMF001886A	VHL	Everolimus	VHL p.Pro103fs	Gene-level	OnLabelSubtype	Clear Cell Renal Cell Carcinoma
HMF001886A	MTOR	Temsirolimus	MTOR p.Ser2215Phe	Gene-level	OnLabelSubtype	Clear Cell Renal Cell Carcinoma
HMF001886A	MTOR	Everolimus	MTOR p.Ser2215Phe	Gene-level	OnLabelSubtype	Clear Cell Renal Cell Carcinoma
HMF000843A	VHL	Sorafenib	VHL p.Val74Asp	Gene-level	OnLabelSubtype	Clear Cell Renal Cell Carcinoma
HMF000843A	VHL	Sunitinib	VHL p.Val74Asp	Gene-level	OnLabelSubtype	Clear Cell Renal Cell Carcinoma
HMF000843A	VHL	Bevacizumab	VHL p.Val74Asp	Gene-level	OnLabelSubtype	Clear Cell Renal Cell Carcinoma
HMF000843A	VHL	Axitinib	VHL p.Val74Asp	Gene-level	OnLabelSubtype	Clear Cell Renal Cell Carcinoma
HMF000843A	VHL	Everolimus	VHL p.Val74Asp	Gene-level	OnLabelSubtype	Clear Cell Renal Cell Carcinoma
HMF001843A	MET	Cabozantinib	MET Amplification	Specific	OnLabelSubtype	Papillary RCC
HMF002113A	VHL	Sorafenib	VHL p.Ser65Thr	Gene-level	OnLabelSubtype	Clear Cell Renal Cell Carcinoma
HMF002113A	VHL	Sunitinib	VHL p.Ser65Thr	Gene-level	OnLabelSubtype	Clear Cell Renal Cell Carcinoma
HMF002113A	VHL	Bevacizumab	VHL p.Ser65Thr	Gene-level	OnLabelSubtype	Clear Cell Renal Cell Carcinoma
HMF002113A	VHL	Axitinib	VHL p.Ser65Thr	Gene-level	OnLabelSubtype	Clear Cell Renal Cell Carcinoma
HMF002113A	VHL	Everolimus	VHL p.Ser65Thr	Gene-level	OnLabelSubtype	Clear Cell Renal Cell Carcinoma
HMF000611A	VHL	Sorafenib	VHL c.464-3_469delCAGTGTATA	Gene-level	OnLabelSubtype	Clear Cell Renal Cell Carcinoma
HMF000611A	VHL	Sunitinib	VHL c.464-3_469delCAGTGTATA	Gene-level	OnLabelSubtype	Clear Cell Renal Cell Carcinoma
HMF000611A	VHL	Bevacizumab	VHL c.464-3_469delCAGTGTATA	Gene-level	OnLabelSubtype	Clear Cell Renal Cell Carcinoma
HMF000611A	VHL	Axitinib	VHL c.464-3_469delCAGTGTATA	Gene-level	OnLabelSubtype	Clear Cell Renal Cell Carcinoma
HMF000611A	PTEN	PD1 Ab inhibitor	PTEN p.Cys136Arg	Gene-level	OnLabelSubtype	Clear Cell Renal Cell Carcinoma
HMF000611A	PTEN	Everolimus	PTEN p.Cys136Arg	Gene-level	OnLabelSubtype	Clear Cell Renal Cell Carcinoma
HMF002892A	NF1	MTOR inhibitor	NF1 p.Glu1333fs	Gene-level	OnLabelSubtype	Papillary RCC
HMF002892A	NF1	PD1 Ab inhibitor	NF1 p.Glu1333fs	Gene-level	OnLabelSubtype	Papillary RCC
HMF002892A	NF1	Bevacizumab	NF1 p.Glu1333fs	Gene-level	OnLabelSubtype	Papillary RCC
HMF002892A	NF1	Everolimus	NF1 p.Glu1333fs	Gene-level	OnLabelSubtype	Papillary RCC
HMF001907A	VHL	Sorafenib	VHL c.464-2A>G	Gene-level	OnLabelSubtype	Clear Cell Renal Cell Carcinoma
HMF001907A	VHL	Sunitinib	VHL c.464-2A>G	Gene-level	OnLabelSubtype	Clear Cell Renal Cell Carcinoma
HMF001907A	VHL	Bevacizumab	VHL c.464-2A>G	Gene-level	OnLabelSubtype	Clear Cell Renal Cell Carcinoma
HMF001907A	VHL	Axitinib	VHL c.464-2A>G	Gene-level	OnLabelSubtype	Clear Cell Renal Cell Carcinoma
HMF001797A	FLCN	Everolimus	FLCN p.His429fs	Gene-level	OnLabelSubtype	Clear Cell Renal Cell Carcinoma
HMF001797A	GNAQ	Cabozantinib	GNAQ p.Pro185Ser	Gene-level	OnLabelSubtype	Clear Cell Renal Cell Carcinoma
HMF001797A	POLE	PD1 Ab inhibitor	POLE p.Cys663Tyr	Gene-level	OnLabelSubtype	Clear Cell Renal Cell Carcinoma
HMF001797A	POLE	Pembrolizumab	POLE p.Cys663Tyr	Gene-level	OnLabelSubtype	Clear Cell Renal Cell Carcinoma
HMF001797A	VHL	Sorafenib	VHL p.Val170fs	Gene-level	OnLabelSubtype	Clear Cell Renal Cell Carcinoma
HMF001797A	VHL	Sunitinib	VHL p.Val170fs	Gene-level	OnLabelSubtype	Clear Cell Renal Cell Carcinoma
HMF001797A	VHL	Bevacizumab	VHL p.Val170fs	Gene-level	OnLabelSubtype	Clear Cell Renal Cell Carcinoma
HMF001797A	VHL	Axitinib	VHL p.Val170fs	Gene-level	OnLabelSubtype	Clear Cell Renal Cell Carcinoma
HMF001797A	VHL	Everolimus	VHL p.Val170fs	Gene-level	OnLabelSubtype	Clear Cell Renal Cell Carcinoma
HMF001797A	PIK3CA	Cabozantinib	PIK3CA p.Lys111Glu	Gene-level	OnLabelSubtype	Clear Cell Renal Cell Carcinoma
HMF001797A	PIK3CA	Everolimus	PIK3CA p.Lys111Glu	Gene-level	OnLabelSubtype	Clear Cell Renal Cell Carcinoma
HMF001870A	VHL	Sorafenib	VHL p.Gln164*	Gene-level	OnLabelSubtype	Clear Cell Renal Cell Carcinoma
HMF001870A	VHL	Sunitinib	VHL p.Gln164*	Gene-level	OnLabelSubtype	Clear Cell Renal Cell Carcinoma
HMF001870A	VHL	Bevacizumab	VHL p.Gln164*	Gene-level	OnLabelSubtype	Clear Cell Renal Cell Carcinoma
HMF001870A	VHL	Axitinib	VHL p.Gln164*	Gene-level	OnLabelSubtype	Clear Cell Renal Cell Carcinoma
HMF001870A	VHL	Everolimus	VHL p.Gln164*	Gene-level	OnLabelSubtype	Clear Cell Renal Cell Carcinoma
HMF003741A	VHL	Sorafenib	VHL p.Ile180fs	Gene-level	OnLabelSubtype	Clear Cell Renal Cell Carcinoma
HMF003741A	VHL	Sunitinib	VHL p.Ile180fs	Gene-level	OnLabelSubtype	Clear Cell Renal Cell Carcinoma
HMF003741A	VHL	Bevacizumab	VHL p.Ile180fs	Gene-level	OnLabelSubtype	Clear Cell Renal Cell Carcinoma
HMF003741A	VHL	Axitinib	VHL p.Ile180fs	Gene-level	OnLabelSubtype	Clear Cell Renal Cell Carcinoma
HMF003741A	VHL	Everolimus	VHL p.Ile180fs	Gene-level	OnLabelSubtype	Clear Cell Renal Cell Carcinoma
HMF003741A	ARAF	Sorafenib	ARAF p.Ser214Phe	Gene-level	OnLabelSubtype	Clear Cell Renal Cell Carcinoma
HMF003741A	NF2	MTOR inhibitor	NF2 Deletion	Specific	OnLabelSubtype	Clear Cell Renal Cell Carcinoma
HMF003741A	NF2	Bevacizumab	NF2 Deletion	Specific	OnLabelSubtype	Clear Cell Renal Cell Carcinoma
HMF003741A	NF2	Everolimus	NF2 Deletion	Specific	OnLabelSubtype	Clear Cell Renal Cell Carcinoma
HMF003621A	VHL	Sorafenib	VHL p.Ser80Arg	Gene-level	OnLabelSubtype	Clear Cell Renal Cell Carcinoma
HMF003621A	VHL	Sunitinib	VHL p.Ser80Arg	Gene-level	OnLabelSubtype	Clear Cell Renal Cell Carcinoma
HMF003621A	VHL	Bevacizumab	VHL p.Ser80Arg	Gene-level	OnLabelSubtype	Clear Cell Renal Cell Carcinoma
HMF003621A	VHL	Axitinib	VHL p.Ser80Arg	Gene-level	OnLabelSubtype	Clear Cell Renal Cell Carcinoma
HMF003621A	VHL	Everolimus	VHL p.Ser80Arg	Gene-level	OnLabelSubtype	Clear Cell Renal Cell Carcinoma
HMF002563A	VHL	Sorafenib	VHL c.341-1G>C	Gene-level	OnLabelSubtype	Clear Cell Renal Cell Carcinoma
HMF002563A	VHL	Sunitinib	VHL c.341-1G>C	Gene-level	OnLabelSubtype	Clear Cell Renal Cell Carcinoma
HMF002563A	VHL	Bevacizumab	VHL c.341-1G>C	Gene-level	OnLabelSubtype	Clear Cell Renal Cell Carcinoma
HMF002563A	VHL	Axitinib	VHL c.341-1G>C	Gene-level	OnLabelSubtype	Clear Cell Renal Cell Carcinoma
HMF001660A	VHL	Sorafenib	VHL c.340+1G>T	Gene-level	OnLabelSubtype	Clear Cell Renal Cell Carcinoma
HMF001660A	VHL	Sunitinib	VHL c.340+1G>T	Gene-level	OnLabelSubtype	Clear Cell Renal Cell Carcinoma
HMF001660A	VHL	Bevacizumab	VHL c.340+1G>T	Gene-level	OnLabelSubtype	Clear Cell Renal Cell Carcinoma
HMF001660A	VHL	Axitinib	VHL c.340+1G>T	Gene-level	OnLabelSubtype	Clear Cell Renal Cell Carcinoma
HMF001660A	SERPINB3	CTLA4 inhibitor	SERPINB3 p.Leu116fs	Gene-level	OnLabelSubtype	Clear Cell Renal Cell Carcinoma
HMF003119A	PTEN	PD1 Ab inhibitor	PTEN c.801+1G>A	Gene-level	OnLabelSubtype	Clear Cell Renal Cell Carcinoma
HMF003119A	PTEN	Everolimus	PTEN c.801+1G>A	Gene-level	OnLabelSubtype	Clear Cell Renal Cell Carcinoma
HMF001686A	VHL	Sorafenib	VHL p.Val74Asp	Gene-level	OnLabelSubtype	Clear Cell Renal Cell Carcinoma
HMF001686A	VHL	Sunitinib	VHL p.Val74Asp	Gene-level	OnLabelSubtype	Clear Cell Renal Cell Carcinoma
HMF001686A	VHL	Bevacizumab	VHL p.Val74Asp	Gene-level	OnLabelSubtype	Clear Cell Renal Cell Carcinoma
HMF001686A	VHL	Axitinib	VHL p.Val74Asp	Gene-level	OnLabelSubtype	Clear Cell Renal Cell Carcinoma
HMF001686A	VHL	Everolimus	VHL p.Val74Asp	Gene-level	OnLabelSubtype	Clear Cell Renal Cell Carcinoma
HMF000428A	NF2	MTOR inhibitor	NF2 c.1340+1G>A	Gene-level	OnLabelSubtype	Clear Cell Renal Cell Carcinoma
HMF000428A	NF2	Bevacizumab	NF2 c.1340+1G>A	Gene-level	OnLabelSubtype	Clear Cell Renal Cell Carcinoma
HMF000428A	NF2	Everolimus	NF2 c.1340+1G>A	Gene-level	OnLabelSubtype	Clear Cell Renal Cell Carcinoma
HMF003229A	PTEN	PD1 Ab inhibitor	PTEN c.209+1_209+4delGTAA	Gene-level	OnLabelSubtype	Clear Cell Renal Cell Carcinoma
HMF003229A	PTEN	Everolimus	PTEN c.209+1_209+4delGTAA	Gene-level	OnLabelSubtype	Clear Cell Renal Cell Carcinoma
HMF002860A	VHL	Sorafenib	VHL p.Cys162Tyr	Gene-level	OnLabelSubtype	Clear Cell Renal Cell Carcinoma
HMF002860A	VHL	Sunitinib	VHL p.Cys162Tyr	Gene-level	OnLabelSubtype	Clear Cell Renal Cell Carcinoma
HMF002860A	VHL	Bevacizumab	VHL p.Cys162Tyr	Gene-level	OnLabelSubtype	Clear Cell Renal Cell Carcinoma
HMF002860A	VHL	Axitinib	VHL p.Cys162Tyr	Gene-level	OnLabelSubtype	Clear Cell Renal Cell Carcinoma
HMF002860A	VHL	Everolimus	VHL p.Cys162Tyr	Gene-level	OnLabelSubtype	Clear Cell Renal Cell Carcinoma
HMF002867A	VHL	Sorafenib	VHL p.Pro86Leu	Gene-level	OnLabelSubtype	Clear Cell Renal Cell Carcinoma
HMF002867A	VHL	Sunitinib	VHL p.Pro86Leu	Gene-level	OnLabelSubtype	Clear Cell Renal Cell Carcinoma
HMF002867A	VHL	Bevacizumab	VHL p.Pro86Leu	Gene-level	OnLabelSubtype	Clear Cell Renal Cell Carcinoma
HMF002867A	VHL	Axitinib	VHL p.Pro86Leu	Gene-level	OnLabelSubtype	Clear Cell Renal Cell Carcinoma
HMF002867A	VHL	Everolimus	VHL p.Pro86Leu	Gene-level	OnLabelSubtype	Clear Cell Renal Cell Carcinoma
HMF002486A	VHL	Sorafenib	VHL p.Leu158Gln	Gene-level	OnLabelSubtype	Clear Cell Renal Cell Carcinoma
HMF002486A	VHL	Sunitinib	VHL p.Leu158Gln	Gene-level	OnLabelSubtype	Clear Cell Renal Cell Carcinoma
HMF002486A	VHL	Bevacizumab	VHL p.Leu158Gln	Gene-level	OnLabelSubtype	Clear Cell Renal Cell Carcinoma
HMF002486A	VHL	Axitinib	VHL p.Leu158Gln	Gene-level	OnLabelSubtype	Clear Cell Renal Cell Carcinoma
HMF002486A	VHL	Everolimus	VHL p.Leu158Gln	Gene-level	OnLabelSubtype	Clear Cell Renal Cell Carcinoma
HMF002486A	PTEN	PD1 Ab inhibitor	PTEN p.Ala39Val	Gene-level	OnLabelSubtype	Clear Cell Renal Cell Carcinoma
HMF002486A	PTEN	Everolimus	PTEN p.Ala39Val	Gene-level	OnLabelSubtype	Clear Cell Renal Cell Carcinoma
HMF003761A	VHL	Sorafenib	VHL p.Leu163His	Gene-level	OnLabelSubtype	Clear Cell Renal Cell Carcinoma
HMF003761A	VHL	Sunitinib	VHL p.Leu163His	Gene-level	OnLabelSubtype	Clear Cell Renal Cell Carcinoma
HMF003761A	VHL	Bevacizumab	VHL p.Leu163His	Gene-level	OnLabelSubtype	Clear Cell Renal Cell Carcinoma
HMF003761A	VHL	Axitinib	VHL p.Leu163His	Gene-level	OnLabelSubtype	Clear Cell Renal Cell Carcinoma
HMF003761A	VHL	Everolimus	VHL p.Leu163His	Gene-level	OnLabelSubtype	Clear Cell Renal Cell Carcinoma
HMF000934A	FLCN	Everolimus	FLCN p.Gly479fs	Gene-level	OnLabelSubtype	Clear Cell Renal Cell Carcinoma
HMF000934A	VHL	Sorafenib	VHL p.Leu188Pro	Gene-level	OnLabelSubtype	Clear Cell Renal Cell Carcinoma
HMF000934A	VHL	Sunitinib	VHL p.Leu188Pro	Gene-level	OnLabelSubtype	Clear Cell Renal Cell Carcinoma
HMF000934A	VHL	Bevacizumab	VHL p.Leu188Pro	Gene-level	OnLabelSubtype	Clear Cell Renal Cell Carcinoma
HMF000934A	VHL	Axitinib	VHL p.Leu188Pro	Gene-level	OnLabelSubtype	Clear Cell Renal Cell Carcinoma
HMF000934A	VHL	Everolimus	VHL p.Leu188Pro	Gene-level	OnLabelSubtype	Clear Cell Renal Cell Carcinoma
HMF003633A	PIK3CA	Cabozantinib	PIK3CA p.Thr1025Ile	Gene-level	OnLabelSubtype	Clear Cell Renal Cell Carcinoma
HMF003633A	PIK3CA	Everolimus	PIK3CA p.Thr1025Ile	Gene-level	OnLabelSubtype	Clear Cell Renal Cell Carcinoma
HMF003633A	VHL	Sorafenib	VHL p.Phe148fs	Gene-level	OnLabelSubtype	Clear Cell Renal Cell Carcinoma
HMF003633A	VHL	Sunitinib	VHL p.Phe148fs	Gene-level	OnLabelSubtype	Clear Cell Renal Cell Carcinoma
HMF003633A	VHL	Bevacizumab	VHL p.Phe148fs	Gene-level	OnLabelSubtype	Clear Cell Renal Cell Carcinoma
HMF003633A	VHL	Axitinib	VHL p.Phe148fs	Gene-level	OnLabelSubtype	Clear Cell Renal Cell Carcinoma
HMF003633A	VHL	Everolimus	VHL p.Phe148fs	Gene-level	OnLabelSubtype	Clear Cell Renal Cell Carcinoma
HMF003359A	VHL	Sorafenib	VHL p.Asn90fs	Gene-level	OnLabelSubtype	Clear Cell Renal Cell Carcinoma
HMF003359A	VHL	Sunitinib	VHL p.Asn90fs	Gene-level	OnLabelSubtype	Clear Cell Renal Cell Carcinoma
HMF003359A	VHL	Bevacizumab	VHL p.Asn90fs	Gene-level	OnLabelSubtype	Clear Cell Renal Cell Carcinoma
HMF003359A	VHL	Axitinib	VHL p.Asn90fs	Gene-level	OnLabelSubtype	Clear Cell Renal Cell Carcinoma
HMF003359A	VHL	Everolimus	VHL p.Asn90fs	Gene-level	OnLabelSubtype	Clear Cell Renal Cell Carcinoma
HMF002624A	VHL	Sorafenib	VHL p.Ser65Leu	Gene-level	OnLabelSubtype	Clear Cell Renal Cell Carcinoma
HMF002624A	VHL	Sunitinib	VHL p.Ser65Leu	Gene-level	OnLabelSubtype	Clear Cell Renal Cell Carcinoma
HMF002624A	VHL	Bevacizumab	VHL p.Ser65Leu	Gene-level	OnLabelSubtype	Clear Cell Renal Cell Carcinoma
HMF002624A	VHL	Axitinib	VHL p.Ser65Leu	Gene-level	OnLabelSubtype	Clear Cell Renal Cell Carcinoma
HMF002624A	VHL	Everolimus	VHL p.Ser65Leu	Gene-level	OnLabelSubtype	Clear Cell Renal Cell Carcinoma
HMF002624A	PIK3CA	Temsirolimus	PIK3CA p.His1047Arg	Specific	OnLabelSubtype	Clear Cell Renal Cell Carcinoma
HMF002624A	PIK3CA	Cabozantinib	PIK3CA p.His1047Arg	Gene-level	OnLabelSubtype	Clear Cell Renal Cell Carcinoma
HMF002624A	PIK3CA	Everolimus	PIK3CA p.His1047Arg	Gene-level	OnLabelSubtype	Clear Cell Renal Cell Carcinoma
HMF001928A	VHL	Sorafenib	VHL c.463+1G>A	Gene-level	OnLabelSubtype	Clear Cell Renal Cell Carcinoma
HMF001928A	VHL	Sunitinib	VHL c.463+1G>A	Gene-level	OnLabelSubtype	Clear Cell Renal Cell Carcinoma
HMF001928A	VHL	Bevacizumab	VHL c.463+1G>A	Gene-level	OnLabelSubtype	Clear Cell Renal Cell Carcinoma
HMF001928A	VHL	Axitinib	VHL c.463+1G>A	Gene-level	OnLabelSubtype	Clear Cell Renal Cell Carcinoma
HMF001928A	PTEN	PD1 Ab inhibitor	PTEN Deletion	Specific	OnLabelSubtype	Clear Cell Renal Cell Carcinoma
HMF001928A	PTEN	Everolimus	PTEN Deletion	Specific	OnLabelSubtype	Clear Cell Renal Cell Carcinoma
HMF000204A	VHL	Sorafenib	VHL p.Ile147fs	Gene-level	OnLabelSubtype	Clear Cell Renal Cell Carcinoma
HMF000204A	VHL	Sunitinib	VHL p.Ile147fs	Gene-level	OnLabelSubtype	Clear Cell Renal Cell Carcinoma
HMF000204A	VHL	Bevacizumab	VHL p.Ile147fs	Gene-level	OnLabelSubtype	Clear Cell Renal Cell Carcinoma
HMF000204A	VHL	Axitinib	VHL p.Ile147fs	Gene-level	OnLabelSubtype	Clear Cell Renal Cell Carcinoma
HMF000204A	VHL	Everolimus	VHL p.Ile147fs	Gene-level	OnLabelSubtype	Clear Cell Renal Cell Carcinoma
HMF000204A	MTOR	Temsirolimus	MTOR p.Pro2241His	Gene-level	OnLabelSubtype	Clear Cell Renal Cell Carcinoma
HMF000204A	MTOR	Everolimus	MTOR p.Pro2241His	Gene-level	OnLabelSubtype	Clear Cell Renal Cell Carcinoma
HMF002899A	VHL	Sorafenib	VHL p.Phe76del	Gene-level	OnLabelSubtype	Clear Cell Renal Cell Carcinoma
HMF002899A	VHL	Sunitinib	VHL p.Phe76del	Gene-level	OnLabelSubtype	Clear Cell Renal Cell Carcinoma
HMF002899A	VHL	Bevacizumab	VHL p.Phe76del	Gene-level	OnLabelSubtype	Clear Cell Renal Cell Carcinoma
HMF002899A	VHL	Axitinib	VHL p.Phe76del	Gene-level	OnLabelSubtype	Clear Cell Renal Cell Carcinoma
HMF002899A	VHL	Everolimus	VHL p.Phe76del	Gene-level	OnLabelSubtype	Clear Cell Renal Cell Carcinoma
HMF002899A	PTEN	PD1 Ab inhibitor	PTEN p.Thr319fs	Gene-level	OnLabelSubtype	Clear Cell Renal Cell Carcinoma
HMF002899A	PTEN	Everolimus	PTEN p.Thr319fs	Gene-level	OnLabelSubtype	Clear Cell Renal Cell Carcinoma
HMF003395A	MTOR	Temsirolimus	MTOR p.Leu2427Arg	Gene-level	OnLabelSubtype	Clear Cell Renal Cell Carcinoma
HMF003395A	MTOR	Everolimus	MTOR p.Leu2427Arg	Gene-level	OnLabelSubtype	Clear Cell Renal Cell Carcinoma
HMF003395A	VHL	Sorafenib	VHL p.Arg182fs	Gene-level	OnLabelSubtype	Clear Cell Renal Cell Carcinoma
HMF003395A	VHL	Sunitinib	VHL p.Arg182fs	Gene-level	OnLabelSubtype	Clear Cell Renal Cell Carcinoma
HMF003395A	VHL	Bevacizumab	VHL p.Arg182fs	Gene-level	OnLabelSubtype	Clear Cell Renal Cell Carcinoma
HMF003395A	VHL	Axitinib	VHL p.Arg182fs	Gene-level	OnLabelSubtype	Clear Cell Renal Cell Carcinoma
HMF003395A	VHL	Everolimus	VHL p.Arg182fs	Gene-level	OnLabelSubtype	Clear Cell Renal Cell Carcinoma
HMF001464A	NF2	MTOR inhibitor	NF2 p.Ala211Asp	Gene-level	OnLabelSubtype	Renal Cell Carcinoma, Subtype Not Further Defined
HMF001464A	NF2	Bevacizumab	NF2 p.Ala211Asp	Gene-level	OnLabelSubtype	Renal Cell Carcinoma, Subtype Not Further Defined
HMF001464A	NF2	Everolimus	NF2 p.Ala211Asp	Gene-level	OnLabelSubtype	Renal Cell Carcinoma, Subtype Not Further Defined
HMF002508A	VHL	Sorafenib	VHL p.Trp88*	Gene-level	OnLabelSubtype	Clear Cell Renal Cell Carcinoma
HMF002508A	VHL	Sunitinib	VHL p.Trp88*	Gene-level	OnLabelSubtype	Clear Cell Renal Cell Carcinoma
HMF002508A	VHL	Bevacizumab	VHL p.Trp88*	Gene-level	OnLabelSubtype	Clear Cell Renal Cell Carcinoma
HMF002508A	VHL	Axitinib	VHL p.Trp88*	Gene-level	OnLabelSubtype	Clear Cell Renal Cell Carcinoma
HMF002508A	VHL	Everolimus	VHL p.Trp88*	Gene-level	OnLabelSubtype	Clear Cell Renal Cell Carcinoma
HMF003788A	VHL	Sorafenib	VHL p.Leu178Pro	Gene-level	OnLabelSubtype	Clear Cell Renal Cell Carcinoma
HMF003788A	VHL	Sunitinib	VHL p.Leu178Pro	Gene-level	OnLabelSubtype	Clear Cell Renal Cell Carcinoma
HMF003788A	VHL	Bevacizumab	VHL p.Leu178Pro	Gene-level	OnLabelSubtype	Clear Cell Renal Cell Carcinoma
HMF003788A	VHL	Axitinib	VHL p.Leu178Pro	Gene-level	OnLabelSubtype	Clear Cell Renal Cell Carcinoma
HMF003788A	VHL	Everolimus	VHL p.Leu178Pro	Gene-level	OnLabelSubtype	Clear Cell Renal Cell Carcinoma
HMF003715A	BRCA2	PD1 Ab inhibitor	BRCA2 p.Lys1028*	Gene-level	OnLabelSubtype	Papillary RCC
HMF001967B	VHL	Sorafenib	VHL p.Val155Leu	Gene-level	OnLabelSubtype	Clear Cell Renal Cell Carcinoma
HMF001967B	VHL	Sunitinib	VHL p.Val155Leu	Gene-level	OnLabelSubtype	Clear Cell Renal Cell Carcinoma
HMF001967B	VHL	Bevacizumab	VHL p.Val155Leu	Gene-level	OnLabelSubtype	Clear Cell Renal Cell Carcinoma
HMF001967B	VHL	Axitinib	VHL p.Val155Leu	Gene-level	OnLabelSubtype	Clear Cell Renal Cell Carcinoma
HMF001967B	VHL	Everolimus	VHL p.Val155Leu	Gene-level	OnLabelSubtype	Clear Cell Renal Cell Carcinoma
HMF003525A	VHL	Sorafenib	VHL p.Leu169fs	Gene-level	OnLabelSubtype	Clear Cell Renal Cell Carcinoma
HMF003525A	VHL	Sunitinib	VHL p.Leu169fs	Gene-level	OnLabelSubtype	Clear Cell Renal Cell Carcinoma
HMF003525A	VHL	Bevacizumab	VHL p.Leu169fs	Gene-level	OnLabelSubtype	Clear Cell Renal Cell Carcinoma
HMF003525A	VHL	Axitinib	VHL p.Leu169fs	Gene-level	OnLabelSubtype	Clear Cell Renal Cell Carcinoma
HMF003525A	VHL	Everolimus	VHL p.Leu169fs	Gene-level	OnLabelSubtype	Clear Cell Renal Cell Carcinoma
HMF000131A	VHL	Sorafenib	VHL p.Phe76fs	Gene-level	OnLabelSubtype	Clear Cell Renal Cell Carcinoma
HMF000131A	VHL	Sunitinib	VHL p.Phe76fs	Gene-level	OnLabelSubtype	Clear Cell Renal Cell Carcinoma
HMF000131A	VHL	Bevacizumab	VHL p.Phe76fs	Gene-level	OnLabelSubtype	Clear Cell Renal Cell Carcinoma
HMF000131A	VHL	Axitinib	VHL p.Phe76fs	Gene-level	OnLabelSubtype	Clear Cell Renal Cell Carcinoma
HMF000131A	VHL	Everolimus	VHL p.Phe76fs	Gene-level	OnLabelSubtype	Clear Cell Renal Cell Carcinoma
HMF004389A	TSC2	Everolimus	TSC2 p.His890Asn	Gene-level	OnLabelSubtype	Papillary RCC
HMF004389A	TSC2	MTOR inhibitor	TSC2 p.His890Asn	Gene-level	OnLabelSubtype	Papillary RCC
HMF004198A	VHL	Sorafenib	VHL p.Phe148fs	Gene-level	OnLabelSubtype	Clear Cell Renal Cell Carcinoma
HMF004198A	VHL	Sunitinib	VHL p.Phe148fs	Gene-level	OnLabelSubtype	Clear Cell Renal Cell Carcinoma
HMF004198A	VHL	Bevacizumab	VHL p.Phe148fs	Gene-level	OnLabelSubtype	Clear Cell Renal Cell Carcinoma
HMF004198A	VHL	Axitinib	VHL p.Phe148fs	Gene-level	OnLabelSubtype	Clear Cell Renal Cell Carcinoma
HMF004198A	VHL	Everolimus	VHL p.Phe148fs	Gene-level	OnLabelSubtype	Clear Cell Renal Cell Carcinoma
HMF004198A	TSC2	Everolimus	TSC2 p.Arg751Gln	Gene-level	OnLabelSubtype	Clear Cell Renal Cell Carcinoma
HMF004198A	TSC2	MTOR inhibitor	TSC2 p.Arg751Gln	Gene-level	OnLabelSubtype	Clear Cell Renal Cell Carcinoma
HMF004233A	VHL	Sorafenib	VHL p.Val83del	Gene-level	OnLabelSubtype	Clear Cell Renal Cell Carcinoma
HMF004233A	VHL	Sunitinib	VHL p.Val83del	Gene-level	OnLabelSubtype	Clear Cell Renal Cell Carcinoma
HMF004233A	VHL	Bevacizumab	VHL p.Val83del	Gene-level	OnLabelSubtype	Clear Cell Renal Cell Carcinoma
HMF004233A	VHL	Axitinib	VHL p.Val83del	Gene-level	OnLabelSubtype	Clear Cell Renal Cell Carcinoma
HMF004233A	VHL	Everolimus	VHL p.Val83del	Gene-level	OnLabelSubtype	Clear Cell Renal Cell Carcinoma
HMF004175A	PIK3CA	Cabozantinib	PIK3CA p.Glu545Lys	Gene-level	OnLabelSubtype	Clear Cell Renal Cell Carcinoma
HMF004175A	PIK3CA	Everolimus	PIK3CA p.Glu545Lys	Gene-level	OnLabelSubtype	Clear Cell Renal Cell Carcinoma
HMF004175A	VHL	Sorafenib	VHL p.Asp197fs	Gene-level	OnLabelSubtype	Clear Cell Renal Cell Carcinoma
HMF004175A	VHL	Sunitinib	VHL p.Asp197fs	Gene-level	OnLabelSubtype	Clear Cell Renal Cell Carcinoma
HMF004175A	VHL	Bevacizumab	VHL p.Asp197fs	Gene-level	OnLabelSubtype	Clear Cell Renal Cell Carcinoma
HMF004175A	VHL	Axitinib	VHL p.Asp197fs	Gene-level	OnLabelSubtype	Clear Cell Renal Cell Carcinoma
HMF004175A	VHL	Everolimus	VHL p.Asp197fs	Gene-level	OnLabelSubtype	Clear Cell Renal Cell Carcinoma
HMF004114A	VHL	Sorafenib	VHL p.Trp117*	Gene-level	OnLabelSubtype	Clear Cell Renal Cell Carcinoma
HMF004114A	VHL	Sunitinib	VHL p.Trp117*	Gene-level	OnLabelSubtype	Clear Cell Renal Cell Carcinoma
HMF004114A	VHL	Bevacizumab	VHL p.Trp117*	Gene-level	OnLabelSubtype	Clear Cell Renal Cell Carcinoma
HMF004114A	VHL	Axitinib	VHL p.Trp117*	Gene-level	OnLabelSubtype	Clear Cell Renal Cell Carcinoma
HMF004114A	VHL	Everolimus	VHL p.Trp117*	Gene-level	OnLabelSubtype	Clear Cell Renal Cell Carcinoma
HMF003898A	PTEN	PD1 Ab inhibitor	PTEN p.Glu242*	Gene-level	OnLabelSubtype	Clear Cell Renal Cell Carcinoma
HMF003898A	PTEN	Everolimus	PTEN p.Glu242*	Gene-level	OnLabelSubtype	Clear Cell Renal Cell Carcinoma
HMF003898A	PTEN	PD1 Ab inhibitor	PTEN p.Asn323fs	Gene-level	OnLabelSubtype	Clear Cell Renal Cell Carcinoma
HMF003898A	PTEN	Everolimus	PTEN p.Asn323fs	Gene-level	OnLabelSubtype	Clear Cell Renal Cell Carcinoma
HMF004266A	VHL	Sorafenib	VHL p.Trp88Arg	Gene-level	OnLabelSubtype	Clear Cell Renal Cell Carcinoma
HMF004266A	VHL	Sunitinib	VHL p.Trp88Arg	Gene-level	OnLabelSubtype	Clear Cell Renal Cell Carcinoma
HMF004266A	VHL	Bevacizumab	VHL p.Trp88Arg	Gene-level	OnLabelSubtype	Clear Cell Renal Cell Carcinoma
HMF004266A	VHL	Axitinib	VHL p.Trp88Arg	Gene-level	OnLabelSubtype	Clear Cell Renal Cell Carcinoma
HMF004266A	VHL	Everolimus	VHL p.Trp88Arg	Gene-level	OnLabelSubtype	Clear Cell Renal Cell Carcinoma
HMF003947A	VHL	Sorafenib	VHL p.Gly127fs	Gene-level	OnLabelSubtype	Clear Cell Renal Cell Carcinoma
HMF003947A	VHL	Sunitinib	VHL p.Gly127fs	Gene-level	OnLabelSubtype	Clear Cell Renal Cell Carcinoma
HMF003947A	VHL	Bevacizumab	VHL p.Gly127fs	Gene-level	OnLabelSubtype	Clear Cell Renal Cell Carcinoma
HMF003947A	VHL	Axitinib	VHL p.Gly127fs	Gene-level	OnLabelSubtype	Clear Cell Renal Cell Carcinoma
HMF003947A	VHL	Everolimus	VHL p.Gly127fs	Gene-level	OnLabelSubtype	Clear Cell Renal Cell Carcinoma
HMF004269A	VHL	Sorafenib	VHL p.Pro86Leu	Gene-level	OnLabelSubtype	Clear Cell Renal Cell Carcinoma
HMF004269A	VHL	Sunitinib	VHL p.Pro86Leu	Gene-level	OnLabelSubtype	Clear Cell Renal Cell Carcinoma
HMF004269A	VHL	Bevacizumab	VHL p.Pro86Leu	Gene-level	OnLabelSubtype	Clear Cell Renal Cell Carcinoma
HMF004269A	VHL	Axitinib	VHL p.Pro86Leu	Gene-level	OnLabelSubtype	Clear Cell Renal Cell Carcinoma
HMF004269A	VHL	Everolimus	VHL p.Pro86Leu	Gene-level	OnLabelSubtype	Clear Cell Renal Cell Carcinoma
HMF003976A	VHL	Sorafenib	VHL p.Leu89His	Gene-level	OnLabelSubtype	Clear Cell Renal Cell Carcinoma
HMF003976A	VHL	Sunitinib	VHL p.Leu89His	Gene-level	OnLabelSubtype	Clear Cell Renal Cell Carcinoma
HMF003976A	VHL	Bevacizumab	VHL p.Leu89His	Gene-level	OnLabelSubtype	Clear Cell Renal Cell Carcinoma
HMF003976A	VHL	Axitinib	VHL p.Leu89His	Gene-level	OnLabelSubtype	Clear Cell Renal Cell Carcinoma
HMF003976A	VHL	Everolimus	VHL p.Leu89His	Gene-level	OnLabelSubtype	Clear Cell Renal Cell Carcinoma
HMF004241A	NF2	MTOR inhibitor	NF2 Deletion	Specific	OnLabelSubtype	Renal Cell Carcinoma, Subtype Not Further Defined
HMF004241A	NF2	Bevacizumab	NF2 Deletion	Specific	OnLabelSubtype	Renal Cell Carcinoma, Subtype Not Further Defined
HMF004241A	NF2	Everolimus	NF2 Deletion	Specific	OnLabelSubtype	Renal Cell Carcinoma, Subtype Not Further Defined
HMF004356A	VHL	Sorafenib	VHL p.Ile151Ser	Gene-level	OnLabelSubtype	Renal Cell Carcinoma, Subtype Not Further Defined
HMF004356A	VHL	Sunitinib	VHL p.Ile151Ser	Gene-level	OnLabelSubtype	Renal Cell Carcinoma, Subtype Not Further Defined
HMF004356A	VHL	Bevacizumab	VHL p.Ile151Ser	Gene-level	OnLabelSubtype	Renal Cell Carcinoma, Subtype Not Further Defined
HMF004356A	VHL	Axitinib	VHL p.Ile151Ser	Gene-level	OnLabelSubtype	Renal Cell Carcinoma, Subtype Not Further Defined
HMF004356A	VHL	Everolimus	VHL p.Ile151Ser	Gene-level	OnLabelSubtype	Renal Cell Carcinoma, Subtype Not Further Defined
HMF004179A	TSC1	Everolimus	TSC1 p.Thr252fs	Gene-level	OnLabelSubtype	Clear Cell Renal Cell Carcinoma
HMF004179A	TSC1	MTOR inhibitor	TSC1 p.Thr252fs	Gene-level	OnLabelSubtype	Clear Cell Renal Cell Carcinoma
HMF004179A	VHL	Sorafenib	VHL p.Tyr156fs	Gene-level	OnLabelSubtype	Clear Cell Renal Cell Carcinoma
HMF004179A	VHL	Sunitinib	VHL p.Tyr156fs	Gene-level	OnLabelSubtype	Clear Cell Renal Cell Carcinoma
HMF004179A	VHL	Bevacizumab	VHL p.Tyr156fs	Gene-level	OnLabelSubtype	Clear Cell Renal Cell Carcinoma
HMF004179A	VHL	Axitinib	VHL p.Tyr156fs	Gene-level	OnLabelSubtype	Clear Cell Renal Cell Carcinoma
HMF004179A	VHL	Everolimus	VHL p.Tyr156fs	Gene-level	OnLabelSubtype	Clear Cell Renal Cell Carcinoma
HMF004063A	VHL	Sorafenib	VHL p.Pro61_Val66del	Gene-level	OnLabelSubtype	Clear Cell Renal Cell Carcinoma
HMF004063A	VHL	Sunitinib	VHL p.Pro61_Val66del	Gene-level	OnLabelSubtype	Clear Cell Renal Cell Carcinoma
HMF004063A	VHL	Bevacizumab	VHL p.Pro61_Val66del	Gene-level	OnLabelSubtype	Clear Cell Renal Cell Carcinoma
HMF004063A	VHL	Axitinib	VHL p.Pro61_Val66del	Gene-level	OnLabelSubtype	Clear Cell Renal Cell Carcinoma
HMF004063A	VHL	Everolimus	VHL p.Pro61_Val66del	Gene-level	OnLabelSubtype	Clear Cell Renal Cell Carcinoma
HMF004063A	MTOR	Temsirolimus	MTOR p.Val2006Phe	Gene-level	OnLabelSubtype	Clear Cell Renal Cell Carcinoma
HMF004063A	MTOR	Everolimus	MTOR p.Val2006Phe	Gene-level	OnLabelSubtype	Clear Cell Renal Cell Carcinoma
HMF002108A	ATM	Olaparib	ATM c.2921+1G>A	Gene-level	OffLabelAvailable	Clear Cell Renal Cell Carcinoma
HMF002108A	ATM	PARP inhibitor	ATM c.2921+1G>A	Gene-level	OffLabelAvailable	Clear Cell Renal Cell Carcinoma
HMF002108A	ATM	Cisplatin	ATM c.2921+1G>A	Gene-level	OffLabelAvailable	Clear Cell Renal Cell Carcinoma
HMF002108A	ATM	Temozolomide	ATM c.2921+1G>A	Gene-level	OffLabelAvailable	Clear Cell Renal Cell Carcinoma
HMF002108A	ATM	DRUP	ATM c.2921+1G>A	Gene-level	OffLabelAvailable	Clear Cell Renal Cell Carcinoma
HMF002108A	MTOR	Everolimus + Pazopanib	MTOR p.Leu2427Arg	Gene-level	OffLabelAvailable	Clear Cell Renal Cell Carcinoma
HMF002108A	PBRM1	EZH2 inhibitor	PBRM1 c.2779+2T>C	Gene-level	OffLabelAvailable	Clear Cell Renal Cell Carcinoma
HMF002068A	PTEN	GSK2636771	PTEN p.Tyr27Asp	Gene-level	OffLabelAvailable	Clear Cell Renal Cell Carcinoma
HMF002068A	PTEN	AZD8186	PTEN p.Tyr27Asp	Gene-level	OffLabelAvailable	Clear Cell Renal Cell Carcinoma
HMF002068A	PTEN	PARP inhibitor	PTEN p.Tyr27Asp	Gene-level	OffLabelAvailable	Clear Cell Renal Cell Carcinoma
HMF002068A	PTEN	AR antagonist + PI3K pathway inhibitor	PTEN p.Tyr27Asp	Gene-level	OffLabelAvailable	Clear Cell Renal Cell Carcinoma
HMF002068A	PTEN	MEK inhibitor + PI3K pathway inhibitor	PTEN p.Tyr27Asp	Gene-level	OffLabelAvailable	Clear Cell Renal Cell Carcinoma
HMF002068A	PTEN	PI3K pathway inhibitor	PTEN p.Tyr27Asp	Gene-level	OffLabelAvailable	Clear Cell Renal Cell Carcinoma
HMF002068A	PTEN	Sirolimus	PTEN p.Tyr27Asp	Gene-level	OffLabelAvailable	Clear Cell Renal Cell Carcinoma
HMF002068A	PTEN	Ipatasertib	PTEN p.Tyr27Asp	Gene-level	OffLabelAvailable	Clear Cell Renal Cell Carcinoma
HMF002068A	PIK3CA	Buparlisib	PIK3CA p.Gln546Arg	Gene-level	OffLabelAvailable	Clear Cell Renal Cell Carcinoma
HMF002068A	PIK3CA	Alpelisib + Fulvestrant	PIK3CA p.Gln546Arg	Gene-level	OffLabelAvailable	Clear Cell Renal Cell Carcinoma
HMF002068A	PIK3CA	Serabelisib	PIK3CA p.Gln546Arg	Gene-level	OffLabelAvailable	Clear Cell Renal Cell Carcinoma
HMF002068A	PIK3CA	Copanlisib	PIK3CA p.Gln546Arg	Gene-level	OffLabelAvailable	Clear Cell Renal Cell Carcinoma
HMF002068A	PIK3CA	GDC-0077	PIK3CA p.Gln546Arg	Gene-level	OffLabelAvailable	Clear Cell Renal Cell Carcinoma
HMF002068A	PIK3CA	Alpelisib	PIK3CA p.Gln546Arg	Gene-level	OffLabelAvailable	Clear Cell Renal Cell Carcinoma
HMF002068A	PIK3CA	Buparlisib + Fulvestrant	PIK3CA p.Gln546Arg	Gene-level	OffLabelAvailable	Clear Cell Renal Cell Carcinoma
HMF002068A	PIK3CA	PI3K pathway inhibitor (alone or in combination)	PIK3CA p.Gln546Arg	Gene-level	OffLabelAvailable	Clear Cell Renal Cell Carcinoma
HMF002068A	PIK3CA	PI3K pathway inhibitor	PIK3CA p.Gln546Arg	Gene-level	OffLabelAvailable	Clear Cell Renal Cell Carcinoma
HMF002068A	PIK3CA	PIK3CA inhibitor	PIK3CA p.Gln546Arg	Gene-level	OffLabelAvailable	Clear Cell Renal Cell Carcinoma
HMF002068A	PIK3CA	BEZ235 (NVP-BEZ235, Dactolisib)	PIK3CA p.Gln546Arg	Gene-level	OffLabelAvailable	Clear Cell Renal Cell Carcinoma
HMF002068A	PIK3CA	BYL719 (Alpelisib)	PIK3CA p.Gln546Arg	Gene-level	OffLabelAvailable	Clear Cell Renal Cell Carcinoma
HMF002068A	PIK3CA	PI3K Inhibitor + Ribociclib	PIK3CA p.Gln546Arg	Gene-level	OffLabelAvailable	Clear Cell Renal Cell Carcinoma
HMF002068A	PIK3CA	§§	PIK3CA p.Gln546Arg	Gene-level	OffLabelAvailable	Clear Cell Renal Cell Carcinoma
HMF002068A	PIK3CA	PP242	PIK3CA p.Gln546Arg	Gene-level	OffLabelAvailable	Clear Cell Renal Cell Carcinoma
HMF002068A	PIK3CA	Pictilisib	PIK3CA p.Gln546Arg	Gene-level	OffLabelAvailable	Clear Cell Renal Cell Carcinoma
HMF002068A	NOTCH1	Gamma secretase inhibitor	NOTCH1 p.Cys525Ser	Gene-level	OffLabelAvailable	Clear Cell Renal Cell Carcinoma
HMF002068A	ARID1A	ATR inhibitors	ARID1A p.Leu632His	Gene-level	OffLabelAvailable	Clear Cell Renal Cell Carcinoma
HMF002068A	ARID1A	EZH2 inhibitor	ARID1A p.Leu632His	Gene-level	OffLabelAvailable	Clear Cell Renal Cell Carcinoma
HMF002068A	ARID1A	PARP inhibitor	ARID1A p.Leu632His	Gene-level	OffLabelAvailable	Clear Cell Renal Cell Carcinoma
HMF002068A	TP53	AZD6738	TP53 p.Leu194Arg	Gene-level	OffLabelAvailable	Clear Cell Renal Cell Carcinoma
HMF002068A	TP53	Decitabine	TP53 p.Leu194Arg	Gene-level	OffLabelAvailable	Clear Cell Renal Cell Carcinoma
HMF002068A	TP53	Doxorubicin	TP53 p.Leu194Arg	Gene-level	OffLabelAvailable	Clear Cell Renal Cell Carcinoma
HMF002068A	TP53	Gemcitabine	TP53 p.Leu194Arg	Gene-level	OffLabelAvailable	Clear Cell Renal Cell Carcinoma
HMF002068A	TP53	Mitomycin C	TP53 p.Leu194Arg	Gene-level	OffLabelAvailable	Clear Cell Renal Cell Carcinoma
HMF002068A	TP53	Docetaxel + Selumetinib (AZD6244)	TP53 p.Leu194Arg	Gene-level	OffLabelAvailable	Clear Cell Renal Cell Carcinoma
HMF002068A	TP53	EAP Protocol	TP53 p.Leu194Arg	Gene-level	OffLabelAvailable	Clear Cell Renal Cell Carcinoma
HMF002362A	PIK3CA	Buparlisib	PIK3CA p.Ile112Phe	Gene-level	OffLabelAvailable	Clear Cell Renal Cell Carcinoma
HMF002362A	PIK3CA	Alpelisib + Fulvestrant	PIK3CA p.Ile112Phe	Gene-level	OffLabelAvailable	Clear Cell Renal Cell Carcinoma
HMF002362A	PIK3CA	Serabelisib	PIK3CA p.Ile112Phe	Gene-level	OffLabelAvailable	Clear Cell Renal Cell Carcinoma
HMF002362A	PIK3CA	Copanlisib	PIK3CA p.Ile112Phe	Gene-level	OffLabelAvailable	Clear Cell Renal Cell Carcinoma
HMF002362A	PIK3CA	GDC-0077	PIK3CA p.Ile112Phe	Gene-level	OffLabelAvailable	Clear Cell Renal Cell Carcinoma
HMF002362A	PIK3CA	Alpelisib	PIK3CA p.Ile112Phe	Gene-level	OffLabelAvailable	Clear Cell Renal Cell Carcinoma
HMF002362A	PIK3CA	Buparlisib + Fulvestrant	PIK3CA p.Ile112Phe	Gene-level	OffLabelAvailable	Clear Cell Renal Cell Carcinoma
HMF002362A	PIK3CA	PI3K pathway inhibitor (alone or in combination)	PIK3CA p.Ile112Phe	Gene-level	OffLabelAvailable	Clear Cell Renal Cell Carcinoma
HMF002362A	PIK3CA	PI3K pathway inhibitor	PIK3CA p.Ile112Phe	Gene-level	OffLabelAvailable	Clear Cell Renal Cell Carcinoma
HMF002362A	PIK3CA	PIK3CA inhibitor	PIK3CA p.Ile112Phe	Gene-level	OffLabelAvailable	Clear Cell Renal Cell Carcinoma
HMF002362A	PIK3CA	BEZ235 (NVP-BEZ235, Dactolisib)	PIK3CA p.Ile112Phe	Gene-level	OffLabelAvailable	Clear Cell Renal Cell Carcinoma
HMF002362A	PIK3CA	BYL719 (Alpelisib)	PIK3CA p.Ile112Phe	Gene-level	OffLabelAvailable	Clear Cell Renal Cell Carcinoma
HMF002362A	PIK3CA	PI3K Inhibitor + Ribociclib	PIK3CA p.Ile112Phe	Gene-level	OffLabelAvailable	Clear Cell Renal Cell Carcinoma
HMF002362A	PIK3CA	PI3K Inhibitor + Palbociclib (PD0332991)	PIK3CA p.Ile112Phe	Gene-level	OffLabelAvailable	Clear Cell Renal Cell Carcinoma
HMF002362A	PIK3CA	PP242	PIK3CA p.Ile112Phe	Gene-level	OffLabelAvailable	Clear Cell Renal Cell Carcinoma
HMF002362A	PIK3CA	Pictilisib	PIK3CA p.Ile112Phe	Gene-level	OffLabelAvailable	Clear Cell Renal Cell Carcinoma
HMF002362A	PTEN	GSK2636771	PTEN p.Gln298*	Gene-level	OffLabelAvailable	Clear Cell Renal Cell Carcinoma
HMF002362A	PTEN	AZD8186	PTEN p.Gln298*	Gene-level	OffLabelAvailable	Clear Cell Renal Cell Carcinoma
HMF002362A	PTEN	PARP inhibitor	PTEN p.Gln298*	Gene-level	OffLabelAvailable	Clear Cell Renal Cell Carcinoma
HMF002362A	PTEN	AR antagonist + PI3K pathway inhibitor	PTEN p.Gln298*	Gene-level	OffLabelAvailable	Clear Cell Renal Cell Carcinoma
HMF002362A	PTEN	MEK inhibitor + PI3K pathway inhibitor	PTEN p.Gln298*	Gene-level	OffLabelAvailable	Clear Cell Renal Cell Carcinoma
HMF002362A	PTEN	PI3K pathway inhibitor	PTEN p.Gln298*	Gene-level	OffLabelAvailable	Clear Cell Renal Cell Carcinoma
HMF002362A	PTEN	Sirolimus	PTEN p.Gln298*	Gene-level	OffLabelAvailable	Clear Cell Renal Cell Carcinoma
HMF002362A	PTEN	Ipatasertib	PTEN p.Gln298*	Gene-level	OffLabelAvailable	Clear Cell Renal Cell Carcinoma
HMF002362A	TP53	AZD6738	TP53 c.993+2T>C	Gene-level	OffLabelAvailable	Clear Cell Renal Cell Carcinoma
HMF002362A	TP53	Decitabine	TP53 c.993+2T>C	Gene-level	OffLabelAvailable	Clear Cell Renal Cell Carcinoma
HMF002362A	TP53	Doxorubicin	TP53 c.993+2T>C	Gene-level	OffLabelAvailable	Clear Cell Renal Cell Carcinoma
HMF002362A	TP53	Gemcitabine	TP53 c.993+2T>C	Gene-level	OffLabelAvailable	Clear Cell Renal Cell Carcinoma
HMF002362A	TP53	Mitomycin C	TP53 c.993+2T>C	Gene-level	OffLabelAvailable	Clear Cell Renal Cell Carcinoma
HMF002362A	TP53	AZD6738	TP53 p.His179Gln	Gene-level	OffLabelAvailable	Clear Cell Renal Cell Carcinoma
HMF002362A	TP53	Decitabine	TP53 p.His179Gln	Gene-level	OffLabelAvailable	Clear Cell Renal Cell Carcinoma
HMF002362A	TP53	Doxorubicin	TP53 p.His179Gln	Gene-level	OffLabelAvailable	Clear Cell Renal Cell Carcinoma
HMF002362A	TP53	Gemcitabine	TP53 p.His179Gln	Gene-level	OffLabelAvailable	Clear Cell Renal Cell Carcinoma
HMF002362A	TP53	Mitomycin C	TP53 p.His179Gln	Gene-level	OffLabelAvailable	Clear Cell Renal Cell Carcinoma
HMF002362A	TP53	Docetaxel + Selumetinib (AZD6244)	TP53 p.His179Gln	Gene-level	OffLabelAvailable	Clear Cell Renal Cell Carcinoma
HMF002362A	TP53	EAP Protocol	TP53 p.His179Gln	Gene-level	OffLabelAvailable	Clear Cell Renal Cell Carcinoma
HMF002362A	PBRM1	EZH2 inhibitor	PBRM1 p.Ser1315_Lys1317delinsTer	Gene-level	OffLabelAvailable	Clear Cell Renal Cell Carcinoma
HMF000425A	ARID1A	ATR inhibitors	ARID1A p.Arg1721*	Gene-level	OffLabelAvailable	Collecting Duct Carcinoma
HMF000425A	ARID1A	EZH2 inhibitor	ARID1A p.Arg1721*	Gene-level	OffLabelAvailable	Collecting Duct Carcinoma
HMF000425A	ARID1A	PARP inhibitor	ARID1A p.Arg1721*	Gene-level	OffLabelAvailable	Collecting Duct Carcinoma
HMF002903A	FGFR4	DRUP	FGFR4 p.Leu386Met	Gene-level	OffLabelAvailable	Clear Cell Renal Cell Carcinoma
HMF002903A	FGFR4	DRUP	FGFR4 p.Leu385fs	Gene-level	OffLabelAvailable	Clear Cell Renal Cell Carcinoma
HMF002903A	NF2	MEK inhibitor	NF2 Deletion	Specific	OffLabelAvailable	Clear Cell Renal Cell Carcinoma
HMF002903A	NF2	AR42	NF2 Deletion	Specific	OffLabelAvailable	Clear Cell Renal Cell Carcinoma
HMF002903A	NF2	Imatinib	NF2 Deletion	Specific	OffLabelAvailable	Clear Cell Renal Cell Carcinoma
HMF002903A	NF2	Lapatinib	NF2 Deletion	Specific	OffLabelAvailable	Clear Cell Renal Cell Carcinoma
HMF002903A	NF2	Chemotherapy + Tensirolimus	NF2 Deletion	Specific	OffLabelAvailable	Clear Cell Renal Cell Carcinoma
HMF000213B	ARID1A	ATR inhibitors	ARID1A p.Tyr462fs	Gene-level	OffLabelAvailable	Papillary RCC
HMF000213B	ARID1A	EZH2 inhibitor	ARID1A p.Tyr462fs	Gene-level	OffLabelAvailable	Papillary RCC
HMF000213B	ARID1A	PARP inhibitor	ARID1A p.Tyr462fs	Gene-level	OffLabelAvailable	Papillary RCC
HMF000213B	CDKN2A	CDK4/6 inhibitor	CDKN2A Deletion	Specific	OffLabelAvailable	Papillary RCC
HMF000213B	CDKN2A	Ilorasertib	CDKN2A Deletion	Specific	OffLabelAvailable	Papillary RCC
HMF000213B	CDKN2A	DRUP	CDKN2A Deletion	Specific	OffLabelAvailable	Papillary RCC
HMF000213B	CDKN2B	CDK4/6 inhibitor	CDKN2B Deletion	Specific	OffLabelAvailable	Papillary RCC
HMF000213B	MTAP	5-Fluoropyrimidine	MTAP Deletion	Specific	OffLabelAvailable	Papillary RCC
HMF003060A	NF2	MEK inhibitor	NF2 c.599+1G>A	Gene-level	OffLabelAvailable	Clear Cell Renal Cell Carcinoma
HMF003060A	NF2	AR42	NF2 c.599+1G>A	Gene-level	OffLabelAvailable	Clear Cell Renal Cell Carcinoma
HMF003060A	NF2	Imatinib	NF2 c.599+1G>A	Gene-level	OffLabelAvailable	Clear Cell Renal Cell Carcinoma
HMF003060A	NF2	Lapatinib	NF2 c.599+1G>A	Gene-level	OffLabelAvailable	Clear Cell Renal Cell Carcinoma
HMF003060A	NF2	Chemotherapy + Tensirolimus	NF2 c.599+1G>A	Gene-level	OffLabelAvailable	Clear Cell Renal Cell Carcinoma
HMF003060A	FGFR3	FGFR inhibitor	FGFR3 p.Asp794Val	Gene-level	OffLabelAvailable	Clear Cell Renal Cell Carcinoma
HMF003060A	FGFR3	DRUP	FGFR3 p.Asp794Val	Gene-level	OffLabelAvailable	Clear Cell Renal Cell Carcinoma
HMF000673A	ESR1	Fluvestrant	ESR1 p.Ser432Pro	Gene-level	OffLabelAvailable	Papillary RCC
HMF000673A	MET	Crizotinib	MET p.Val1110Ile	Specific	OffLabelAvailable	Papillary RCC
HMF000673A	MET	Savolitinib	MET p.Val1110Ile	Gene-level	OffLabelAvailable	Papillary RCC
HMF000673A	MET	Foretinib	MET p.Val1110Ile	Gene-level	OffLabelAvailable	Papillary RCC
HMF000673A	MET	DRUP	MET p.Val1110Ile	Gene-level	OffLabelAvailable	Papillary RCC
HMF000673A	PIK3CA	Buparlisib	PIK3CA p.Cys403Ser	Gene-level	OffLabelAvailable	Papillary RCC
HMF000673A	PIK3CA	Alpelisib + Fulvestrant	PIK3CA p.Cys403Ser	Gene-level	OffLabelAvailable	Papillary RCC
HMF000673A	PIK3CA	Serabelisib	PIK3CA p.Cys403Ser	Gene-level	OffLabelAvailable	Papillary RCC
HMF000673A	PIK3CA	Copanlisib	PIK3CA p.Cys403Ser	Gene-level	OffLabelAvailable	Papillary RCC
HMF000673A	PIK3CA	GDC-0077	PIK3CA p.Cys403Ser	Gene-level	OffLabelAvailable	Papillary RCC
HMF000673A	PIK3CA	Alpelisib	PIK3CA p.Cys403Ser	Gene-level	OffLabelAvailable	Papillary RCC
HMF000673A	PIK3CA	Buparlisib + Fulvestrant	PIK3CA p.Cys403Ser	Gene-level	OffLabelAvailable	Papillary RCC
HMF000673A	PIK3CA	PI3K pathway inhibitor (alone or in combination)	PIK3CA p.Cys403Ser	Gene-level	OffLabelAvailable	Papillary RCC
HMF000673A	PIK3CA	PI3K pathway inhibitor	PIK3CA p.Cys403Ser	Gene-level	OffLabelAvailable	Papillary RCC
HMF000673A	PIK3CA	PIK3CA inhibitor	PIK3CA p.Cys403Ser	Gene-level	OffLabelAvailable	Papillary RCC
HMF000673A	PIK3CA	BEZ235 (NVP-BEZ235, Dactolisib)	PIK3CA p.Cys403Ser	Gene-level	OffLabelAvailable	Papillary RCC
HMF000673A	PIK3CA	BYL719 (Alpelisib)	PIK3CA p.Cys403Ser	Gene-level	OffLabelAvailable	Papillary RCC
HMF000673A	PIK3CA	PI3K Inhibitor + Ribociclib	PIK3CA p.Cys403Ser	Gene-level	OffLabelAvailable	Papillary RCC
HMF000673A	PIK3CA	PI3K Inhibitor + Palbociclib (PD0332991)	PIK3CA p.Cys403Ser	Gene-level	OffLabelAvailable	Papillary RCC
HMF000673A	PIK3CA	PP242	PIK3CA p.Cys403Ser	Gene-level	OffLabelAvailable	Papillary RCC
HMF000673A	PIK3CA	Pictilisib	PIK3CA p.Cys403Ser	Gene-level	OffLabelAvailable	Papillary RCC
HMF000673A	CDKN2B	CDK4/6 inhibitor	CDKN2B Deletion	Specific	OffLabelAvailable	Papillary RCC
HMF000673A	MTAP	5-Fluoropyrimidine	MTAP Deletion	Specific	OffLabelAvailable	Papillary RCC
HMF000673A	CDKN2A	CDK4/6 inhibitor	CDKN2A Deletion	Specific	OffLabelAvailable	Papillary RCC
HMF000673A	CDKN2A	Ilorasertib	CDKN2A Deletion	Specific	OffLabelAvailable	Papillary RCC
HMF000673A	CDKN2A	DRUP	CDKN2A Deletion	Specific	OffLabelAvailable	Papillary RCC
HMF001771A	PBRM1	EZH2 inhibitor	PBRM1 p.Glu1155*	Gene-level	OffLabelAvailable	Clear Cell Renal Cell Carcinoma
HMF002487A	PBRM1	EZH2 inhibitor	PBRM1 p.Tyr1264*	Gene-level	OffLabelAvailable	Clear Cell Renal Cell Carcinoma
HMF002487A	MTOR	Sirolimus	MTOR p.Ser2215Tyr	Specific	OffLabelAvailable	Clear Cell Renal Cell Carcinoma
HMF002487A	MTOR	Rapamycin (Sirolimus)	MTOR p.Ser2215Tyr	Specific	OffLabelAvailable	Clear Cell Renal Cell Carcinoma
HMF002487A	MTOR	Everolimus + Pazopanib	MTOR p.Ser2215Tyr	Gene-level	OffLabelAvailable	Clear Cell Renal Cell Carcinoma
HMF002487A	TP53	AZD6738	TP53 p.Ala138Val	Gene-level	OffLabelAvailable	Clear Cell Renal Cell Carcinoma
HMF002487A	TP53	Decitabine	TP53 p.Ala138Val	Gene-level	OffLabelAvailable	Clear Cell Renal Cell Carcinoma
HMF002487A	TP53	Doxorubicin	TP53 p.Ala138Val	Gene-level	OffLabelAvailable	Clear Cell Renal Cell Carcinoma
HMF002487A	TP53	Gemcitabine	TP53 p.Ala138Val	Gene-level	OffLabelAvailable	Clear Cell Renal Cell Carcinoma
HMF002487A	TP53	Mitomycin C	TP53 p.Ala138Val	Gene-level	OffLabelAvailable	Clear Cell Renal Cell Carcinoma
HMF002487A	TP53	Docetaxel + Selumetinib (AZD6244)	TP53 p.Ala138Val	Gene-level	OffLabelAvailable	Clear Cell Renal Cell Carcinoma
HMF002487A	TP53	EAP Protocol	TP53 p.Ala138Val	Gene-level	OffLabelAvailable	Clear Cell Renal Cell Carcinoma
HMF002139A	PBRM1	EZH2 inhibitor	PBRM1 p.Tyr144*	Gene-level	OffLabelAvailable	Clear Cell Renal Cell Carcinoma
HMF002471A	PBRM1	EZH2 inhibitor	PBRM1 p.Asp1080fs	Gene-level	OffLabelAvailable	Clear Cell Renal Cell Carcinoma
HMF002471A	TP53	AZD6738	TP53 p.Pro72fs	Gene-level	OffLabelAvailable	Clear Cell Renal Cell Carcinoma
HMF002471A	TP53	Decitabine	TP53 p.Pro72fs	Gene-level	OffLabelAvailable	Clear Cell Renal Cell Carcinoma
HMF002471A	TP53	Doxorubicin	TP53 p.Pro72fs	Gene-level	OffLabelAvailable	Clear Cell Renal Cell Carcinoma
HMF002471A	TP53	Gemcitabine	TP53 p.Pro72fs	Gene-level	OffLabelAvailable	Clear Cell Renal Cell Carcinoma
HMF002471A	TP53	Mitomycin C	TP53 p.Pro72fs	Gene-level	OffLabelAvailable	Clear Cell Renal Cell Carcinoma
HMF002471A	TP53	Docetaxel + Selumetinib (AZD6244)	TP53 p.Pro72fs	Gene-level	OffLabelAvailable	Clear Cell Renal Cell Carcinoma
HMF002471A	TP53	EAP Protocol	TP53 p.Pro72fs	Gene-level	OffLabelAvailable	Clear Cell Renal Cell Carcinoma
HMF002471A	CDK6	CDK6 inhibitor	CDK6 Amplification	Specific	OffLabelAvailable	Clear Cell Renal Cell Carcinoma
HMF002471A	CDK6	LEE011	CDK6 Amplification	Specific	OffLabelAvailable	Clear Cell Renal Cell Carcinoma
HMF002471A	CDK6	DRUP	CDK6 Amplification	Specific	OffLabelAvailable	Clear Cell Renal Cell Carcinoma
HMF002352A	TP53	AZD6738	TP53 p.Pro278Arg	Gene-level	OffLabelAvailable	Clear Cell Renal Cell Carcinoma
HMF002352A	TP53	Decitabine	TP53 p.Pro278Arg	Gene-level	OffLabelAvailable	Clear Cell Renal Cell Carcinoma
HMF002352A	TP53	Doxorubicin	TP53 p.Pro278Arg	Gene-level	OffLabelAvailable	Clear Cell Renal Cell Carcinoma
HMF002352A	TP53	Gemcitabine	TP53 p.Pro278Arg	Gene-level	OffLabelAvailable	Clear Cell Renal Cell Carcinoma
HMF002352A	TP53	Mitomycin C	TP53 p.Pro278Arg	Gene-level	OffLabelAvailable	Clear Cell Renal Cell Carcinoma
HMF002352A	TP53	Docetaxel + Selumetinib (AZD6244)	TP53 p.Pro278Arg	Gene-level	OffLabelAvailable	Clear Cell Renal Cell Carcinoma
HMF002352A	TP53	EAP Protocol	TP53 p.Pro278Arg	Gene-level	OffLabelAvailable	Clear Cell Renal Cell Carcinoma
HMF002352A	PBRM1	EZH2 inhibitor	PBRM1 p.Glu603*	Gene-level	OffLabelAvailable	Clear Cell Renal Cell Carcinoma
HMF001356A	BRCA1	Chemotherapy + PARP inhibitor	BRCA1 p.Gln780*	Gene-level	OffLabelAvailable	Renal Cell Carcinoma, Subtype Not Further Defined
HMF001356A	BRCA1	PARP inhibitor	BRCA1 p.Gln780*	Gene-level	OffLabelAvailable	Renal Cell Carcinoma, Subtype Not Further Defined
HMF001356A	BRCA1	Olaparib	BRCA1 p.Gln780*	Gene-level	OffLabelAvailable	Renal Cell Carcinoma, Subtype Not Further Defined
HMF001356A	BRCA1	Platinum Agent	BRCA1 p.Gln780*	Gene-level	OffLabelAvailable	Renal Cell Carcinoma, Subtype Not Further Defined
HMF001356A	BRCA1	Rucaparib	BRCA1 p.Gln780*	Gene-level	OffLabelAvailable	Renal Cell Carcinoma, Subtype Not Further Defined
HMF001356A	BRCA1	Cisplatin + Veliparib	BRCA1 p.Gln780*	Gene-level	OffLabelAvailable	Renal Cell Carcinoma, Subtype Not Further Defined
HMF001356A	BRCA1	DRUP	BRCA1 p.Gln780*	Gene-level	OffLabelAvailable	Renal Cell Carcinoma, Subtype Not Further Defined
HMF002469A	PBRM1	EZH2 inhibitor	PBRM1 p.Ile570fs	Gene-level	OffLabelAvailable	Clear Cell Renal Cell Carcinoma
HMF002388A	TP53	AZD6738	TP53 p.His214Arg	Gene-level	OffLabelAvailable	Clear Cell Renal Cell Carcinoma
HMF002388A	TP53	Decitabine	TP53 p.His214Arg	Gene-level	OffLabelAvailable	Clear Cell Renal Cell Carcinoma
HMF002388A	TP53	Doxorubicin	TP53 p.His214Arg	Gene-level	OffLabelAvailable	Clear Cell Renal Cell Carcinoma
HMF002388A	TP53	Gemcitabine	TP53 p.His214Arg	Gene-level	OffLabelAvailable	Clear Cell Renal Cell Carcinoma
HMF002388A	TP53	Mitomycin C	TP53 p.His214Arg	Gene-level	OffLabelAvailable	Clear Cell Renal Cell Carcinoma
HMF002388A	TP53	Docetaxel + Selumetinib (AZD6244)	TP53 p.His214Arg	Gene-level	OffLabelAvailable	Clear Cell Renal Cell Carcinoma
HMF002388A	TP53	EAP Protocol	TP53 p.His214Arg	Gene-level	OffLabelAvailable	Clear Cell Renal Cell Carcinoma
HMF002388A	BAP1	EZH2 inhibitor	BAP1 p.Asn695fs	Gene-level	OffLabelAvailable	Clear Cell Renal Cell Carcinoma
HMF002388A	BAP1	HDAC inhibitor	BAP1 p.Asn695fs	Gene-level	OffLabelAvailable	Clear Cell Renal Cell Carcinoma
HMF002388A	BAP1	PARP inhibitor	BAP1 p.Asn695fs	Gene-level	OffLabelAvailable	Clear Cell Renal Cell Carcinoma
HMF002388A	BAP1	LBH-589	BAP1 p.Asn695fs	Gene-level	OffLabelAvailable	Clear Cell Renal Cell Carcinoma
HMF002388A	BAP1	Valproic Acid	BAP1 p.Asn695fs	Gene-level	OffLabelAvailable	Clear Cell Renal Cell Carcinoma
HMF002388A	BAP1	Vorinostat (SAHA)	BAP1 p.Asn695fs	Gene-level	OffLabelAvailable	Clear Cell Renal Cell Carcinoma
HMF002388A	BAP1	Trichostatin A (TSA)	BAP1 p.Asn695fs	Gene-level	OffLabelAvailable	Clear Cell Renal Cell Carcinoma
HMF002388A	BAP1	Mocetinostat	BAP1 p.Asn695fs	Gene-level	OffLabelAvailable	Clear Cell Renal Cell Carcinoma
HMF002388A	CDKN2B	CDK4/6 inhibitor	CDKN2B Deletion	Specific	OffLabelAvailable	Clear Cell Renal Cell Carcinoma
HMF002388A	CDKN2A	CDK4/6 inhibitor	CDKN2A Deletion	Specific	OffLabelAvailable	Clear Cell Renal Cell Carcinoma
HMF002388A	CDKN2A	Ilorasertib	CDKN2A Deletion	Specific	OffLabelAvailable	Clear Cell Renal Cell Carcinoma
HMF002388A	CDKN2A	DRUP	CDKN2A Deletion	Specific	OffLabelAvailable	Clear Cell Renal Cell Carcinoma
HMF003272A	PTEN	GSK2636771	PTEN p.Gln110*	Gene-level	OffLabelAvailable	Renal Cell Carcinoma, Subtype Not Further Defined
HMF003272A	PTEN	AZD8186	PTEN p.Gln110*	Gene-level	OffLabelAvailable	Renal Cell Carcinoma, Subtype Not Further Defined
HMF003272A	PTEN	PARP inhibitor	PTEN p.Gln110*	Gene-level	OffLabelAvailable	Renal Cell Carcinoma, Subtype Not Further Defined
HMF003272A	PTEN	AR antagonist + PI3K pathway inhibitor	PTEN p.Gln110*	Gene-level	OffLabelAvailable	Renal Cell Carcinoma, Subtype Not Further Defined
HMF003272A	PTEN	MEK inhibitor + PI3K pathway inhibitor	PTEN p.Gln110*	Gene-level	OffLabelAvailable	Renal Cell Carcinoma, Subtype Not Further Defined
HMF003272A	PTEN	PI3K pathway inhibitor	PTEN p.Gln110*	Gene-level	OffLabelAvailable	Renal Cell Carcinoma, Subtype Not Further Defined
HMF003272A	PTEN	Sirolimus	PTEN p.Gln110*	Gene-level	OffLabelAvailable	Renal Cell Carcinoma, Subtype Not Further Defined
HMF003272A	PTEN	Ipatasertib	PTEN p.Gln110*	Gene-level	OffLabelAvailable	Renal Cell Carcinoma, Subtype Not Further Defined
HMF003272A	BAP1	EZH2 inhibitor	BAP1 p.Asn547fs	Gene-level	OffLabelAvailable	Renal Cell Carcinoma, Subtype Not Further Defined
HMF003272A	BAP1	HDAC inhibitor	BAP1 p.Asn547fs	Gene-level	OffLabelAvailable	Renal Cell Carcinoma, Subtype Not Further Defined
HMF003272A	BAP1	PARP inhibitor	BAP1 p.Asn547fs	Gene-level	OffLabelAvailable	Renal Cell Carcinoma, Subtype Not Further Defined
HMF003272A	BAP1	LBH-589	BAP1 p.Asn547fs	Gene-level	OffLabelAvailable	Renal Cell Carcinoma, Subtype Not Further Defined
HMF003272A	BAP1	Valproic Acid	BAP1 p.Asn547fs	Gene-level	OffLabelAvailable	Renal Cell Carcinoma, Subtype Not Further Defined
HMF003272A	BAP1	Vorinostat (SAHA)	BAP1 p.Asn547fs	Gene-level	OffLabelAvailable	Renal Cell Carcinoma, Subtype Not Further Defined
HMF003272A	BAP1	Trichostatin A (TSA)	BAP1 p.Asn547fs	Gene-level	OffLabelAvailable	Renal Cell Carcinoma, Subtype Not Further Defined
HMF003272A	BAP1	Mocetinostat	BAP1 p.Asn547fs	Gene-level	OffLabelAvailable	Renal Cell Carcinoma, Subtype Not Further Defined
HMF003272A	PBRM1	EZH2 inhibitor	PBRM1 p.Lys644*	Gene-level	OffLabelAvailable	Renal Cell Carcinoma, Subtype Not Further Defined
HMF003272A	KIT	Imatinib	KIT p.Met722Ile	Gene-level	OffLabelAvailable	Renal Cell Carcinoma, Subtype Not Further Defined
HMF003272A	KIT	DRUP	KIT p.Met722Ile	Gene-level	OffLabelAvailable	Renal Cell Carcinoma, Subtype Not Further Defined
HMF003272A	CDKN2A	CDK4/6 inhibitor	CDKN2A Deletion	Specific	OffLabelAvailable	Renal Cell Carcinoma, Subtype Not Further Defined
HMF003272A	CDKN2A	Ilorasertib	CDKN2A Deletion	Specific	OffLabelAvailable	Renal Cell Carcinoma, Subtype Not Further Defined
HMF003272A	CDKN2A	DRUP	CDKN2A Deletion	Specific	OffLabelAvailable	Renal Cell Carcinoma, Subtype Not Further Defined
HMF001591A	PBRM1	EZH2 inhibitor	PBRM1 p.Phe732fs	Gene-level	OffLabelAvailable	Clear Cell Renal Cell Carcinoma
HMF001591A	TP53	AZD6738	TP53 p.Ser37fs	Gene-level	OffLabelAvailable	Clear Cell Renal Cell Carcinoma
HMF001591A	TP53	Decitabine	TP53 p.Ser37fs	Gene-level	OffLabelAvailable	Clear Cell Renal Cell Carcinoma
HMF001591A	TP53	Doxorubicin	TP53 p.Ser37fs	Gene-level	OffLabelAvailable	Clear Cell Renal Cell Carcinoma
HMF001591A	TP53	Gemcitabine	TP53 p.Ser37fs	Gene-level	OffLabelAvailable	Clear Cell Renal Cell Carcinoma
HMF001591A	TP53	Mitomycin C	TP53 p.Ser37fs	Gene-level	OffLabelAvailable	Clear Cell Renal Cell Carcinoma
HMF001591A	TP53	Docetaxel + Selumetinib (AZD6244)	TP53 p.Ser37fs	Gene-level	OffLabelAvailable	Clear Cell Renal Cell Carcinoma
HMF001591A	TP53	EAP Protocol	TP53 p.Ser37fs	Gene-level	OffLabelAvailable	Clear Cell Renal Cell Carcinoma
HMF001591A	MTAP	5-Fluoropyrimidine	MTAP Deletion	Specific	OffLabelAvailable	Clear Cell Renal Cell Carcinoma
HMF001591A	CDKN2B	CDK4/6 inhibitor	CDKN2B Deletion	Specific	OffLabelAvailable	Clear Cell Renal Cell Carcinoma
HMF001591A	CDKN2A	CDK4/6 inhibitor	CDKN2A Deletion	Specific	OffLabelAvailable	Clear Cell Renal Cell Carcinoma
HMF001591A	CDKN2A	Ilorasertib	CDKN2A Deletion	Specific	OffLabelAvailable	Clear Cell Renal Cell Carcinoma
HMF001591A	CDKN2A	DRUP	CDKN2A Deletion	Specific	OffLabelAvailable	Clear Cell Renal Cell Carcinoma
HMF001953A	PTEN	GSK2636771	PTEN c.209+1G>A	Gene-level	OffLabelAvailable	Clear Cell Renal Cell Carcinoma
HMF001953A	PTEN	AZD8186	PTEN c.209+1G>A	Gene-level	OffLabelAvailable	Clear Cell Renal Cell Carcinoma
HMF001953A	PTEN	PARP inhibitor	PTEN c.209+1G>A	Gene-level	OffLabelAvailable	Clear Cell Renal Cell Carcinoma
HMF001953A	PTEN	AR antagonist + PI3K pathway inhibitor	PTEN c.209+1G>A	Gene-level	OffLabelAvailable	Clear Cell Renal Cell Carcinoma
HMF001953A	PTEN	MEK inhibitor + PI3K pathway inhibitor	PTEN c.209+1G>A	Gene-level	OffLabelAvailable	Clear Cell Renal Cell Carcinoma
HMF001953A	PTEN	PI3K pathway inhibitor	PTEN c.209+1G>A	Gene-level	OffLabelAvailable	Clear Cell Renal Cell Carcinoma
HMF001953A	PTEN	Sirolimus	PTEN c.209+1G>A	Gene-level	OffLabelAvailable	Clear Cell Renal Cell Carcinoma
HMF001953A	CDKN2A	CDK4/6 inhibitor	CDKN2A Deletion	Specific	OffLabelAvailable	Clear Cell Renal Cell Carcinoma
HMF001953A	CDKN2A	Ilorasertib	CDKN2A Deletion	Specific	OffLabelAvailable	Clear Cell Renal Cell Carcinoma
HMF001953A	CDKN2A	DRUP	CDKN2A Deletion	Specific	OffLabelAvailable	Clear Cell Renal Cell Carcinoma
HMF001953A	CDKN2B	CDK4/6 inhibitor	CDKN2B Deletion	Specific	OffLabelAvailable	Clear Cell Renal Cell Carcinoma
HMF001953A	MTAP	5-Fluoropyrimidine	MTAP Deletion	Specific	OffLabelAvailable	Clear Cell Renal Cell Carcinoma
HMF001484A	ATM	Olaparib	ATM p.Lys1943fs	Gene-level	OffLabelAvailable	Clear Cell Renal Cell Carcinoma
HMF001484A	ATM	PARP inhibitor	ATM p.Lys1943fs	Gene-level	OffLabelAvailable	Clear Cell Renal Cell Carcinoma
HMF001484A	ATM	Cisplatin	ATM p.Lys1943fs	Gene-level	OffLabelAvailable	Clear Cell Renal Cell Carcinoma
HMF001484A	ATM	Temozolomide	ATM p.Lys1943fs	Gene-level	OffLabelAvailable	Clear Cell Renal Cell Carcinoma
HMF001484A	ATM	DRUP	ATM p.Lys1943fs	Gene-level	OffLabelAvailable	Clear Cell Renal Cell Carcinoma
HMF001484A	ATM	Olaparib	ATM p.Leu1936fs	Gene-level	OffLabelAvailable	Clear Cell Renal Cell Carcinoma
HMF001484A	ATM	PARP inhibitor	ATM p.Leu1936fs	Gene-level	OffLabelAvailable	Clear Cell Renal Cell Carcinoma
HMF001484A	ATM	Cisplatin	ATM p.Leu1936fs	Gene-level	OffLabelAvailable	Clear Cell Renal Cell Carcinoma
HMF001484A	ATM	Temozolomide	ATM p.Leu1936fs	Gene-level	OffLabelAvailable	Clear Cell Renal Cell Carcinoma
HMF001484A	ATM	DRUP	ATM p.Leu1936fs	Gene-level	OffLabelAvailable	Clear Cell Renal Cell Carcinoma
HMF001484A	PBRM1	EZH2 inhibitor	PBRM1 p.Asn258Ser	Gene-level	OffLabelAvailable	Clear Cell Renal Cell Carcinoma
HMF001484A	KDR	DRUP	KDR p.Leu834Val	Gene-level	OffLabelAvailable	Clear Cell Renal Cell Carcinoma
HMF001484A	PTEN	PARP inhibitor	PTEN Deletion	Specific	OffLabelAvailable	Clear Cell Renal Cell Carcinoma
HMF001484A	PTEN	AR antagonist + PI3K pathway inhibitor	PTEN Deletion	Specific	OffLabelAvailable	Clear Cell Renal Cell Carcinoma
HMF001484A	PTEN	MEK inhibitor + PI3K pathway inhibitor	PTEN Deletion	Specific	OffLabelAvailable	Clear Cell Renal Cell Carcinoma
HMF001484A	PTEN	PI3K pathway inhibitor	PTEN Deletion	Specific	OffLabelAvailable	Clear Cell Renal Cell Carcinoma
HMF001484A	PTEN	Sirolimus	PTEN Deletion	Specific	OffLabelAvailable	Clear Cell Renal Cell Carcinoma
HMF000631A	EGFR	Afatinib	EGFR p.Ala86Val	Gene-level	OffLabelAvailable	Renal Cell Carcinoma, Subtype Not Further Defined
HMF000631A	EGFR	Gefitinib	EGFR p.Ala86Val	Gene-level	OffLabelAvailable	Renal Cell Carcinoma, Subtype Not Further Defined
HMF000631A	EGFR	Erlotinib	EGFR p.Ala86Val	Gene-level	OffLabelAvailable	Renal Cell Carcinoma, Subtype Not Further Defined
HMF000631A	EGFR	DRUP	EGFR p.Ala86Val	Gene-level	OffLabelAvailable	Renal Cell Carcinoma, Subtype Not Further Defined
HMF001943A	PBRM1	EZH2 inhibitor	PBRM1 p.Leu752Gln	Gene-level	OffLabelAvailable	Clear Cell Renal Cell Carcinoma
HMF001431A	ATM	Olaparib	ATM p.Asn3003Ser	Gene-level	OffLabelAvailable	Clear Cell Renal Cell Carcinoma
HMF001431A	ATM	PARP inhibitor	ATM p.Asn3003Ser	Gene-level	OffLabelAvailable	Clear Cell Renal Cell Carcinoma
HMF001431A	ATM	Cisplatin	ATM p.Asn3003Ser	Gene-level	OffLabelAvailable	Clear Cell Renal Cell Carcinoma
HMF001431A	ATM	Temozolomide	ATM p.Asn3003Ser	Gene-level	OffLabelAvailable	Clear Cell Renal Cell Carcinoma
HMF001431A	ATM	DRUP	ATM p.Asn3003Ser	Gene-level	OffLabelAvailable	Clear Cell Renal Cell Carcinoma
HMF001431A	MTAP	5-Fluoropyrimidine	MTAP Deletion	Specific	OffLabelAvailable	Clear Cell Renal Cell Carcinoma
HMF001431A	CDKN2B	CDK4/6 inhibitor	CDKN2B Deletion	Specific	OffLabelAvailable	Clear Cell Renal Cell Carcinoma
HMF001431A	NF2	MEK inhibitor	NF2 Deletion	Specific	OffLabelAvailable	Clear Cell Renal Cell Carcinoma
HMF001431A	NF2	AR42	NF2 Deletion	Specific	OffLabelAvailable	Clear Cell Renal Cell Carcinoma
HMF001431A	NF2	Imatinib	NF2 Deletion	Specific	OffLabelAvailable	Clear Cell Renal Cell Carcinoma
HMF001431A	NF2	Lapatinib	NF2 Deletion	Specific	OffLabelAvailable	Clear Cell Renal Cell Carcinoma
HMF001431A	NF2	Chemotherapy + Tensirolimus	NF2 Deletion	Specific	OffLabelAvailable	Clear Cell Renal Cell Carcinoma
HMF001431A	CDKN2A	CDK4/6 inhibitor	CDKN2A Deletion	Specific	OffLabelAvailable	Clear Cell Renal Cell Carcinoma
HMF001431A	CDKN2A	Ilorasertib	CDKN2A Deletion	Specific	OffLabelAvailable	Clear Cell Renal Cell Carcinoma
HMF001431A	CDKN2A	DRUP	CDKN2A Deletion	Specific	OffLabelAvailable	Clear Cell Renal Cell Carcinoma
HMF001886A	PBRM1	EZH2 inhibitor	PBRM1 p.Asn882fs	Gene-level	OffLabelAvailable	Clear Cell Renal Cell Carcinoma
HMF001886A	ARID1A	ATR inhibitors	ARID1A p.Arg693*	Gene-level	OffLabelAvailable	Clear Cell Renal Cell Carcinoma
HMF001886A	ARID1A	EZH2 inhibitor	ARID1A p.Arg693*	Gene-level	OffLabelAvailable	Clear Cell Renal Cell Carcinoma
HMF001886A	ARID1A	PARP inhibitor	ARID1A p.Arg693*	Gene-level	OffLabelAvailable	Clear Cell Renal Cell Carcinoma
HMF001886A	MTOR	Everolimus + Pazopanib	MTOR p.Ser2215Phe	Gene-level	OffLabelAvailable	Clear Cell Renal Cell Carcinoma
HMF001843A	FAT1	BET inhibitor	FAT1 p.Thr874Met	Gene-level	OffLabelAvailable	Papillary RCC
HMF001843A	MET	Crizotinib	MET Amplification	Specific	OffLabelAvailable	Papillary RCC
HMF001843A	MET	BCL2 inhibitor	MET Amplification	Specific	OffLabelAvailable	Papillary RCC
HMF001843A	MET	MET inhibitor	MET Amplification	Specific	OffLabelAvailable	Papillary RCC
HMF001843A	MET	Cabozantinib + Panitumumab	MET Amplification	Specific	OffLabelAvailable	Papillary RCC
HMF001843A	MET	Onartuzumab	MET Amplification	Specific	OffLabelAvailable	Papillary RCC
HMF001843A	MET	Crizotinib + Vemurafenib	MET Amplification	Specific	OffLabelAvailable	Papillary RCC
HMF001843A	MET	Cetuximab + Crizotinib	MET Amplification	Specific	OffLabelAvailable	Papillary RCC
HMF001843A	MET	DRUP	MET Amplification	Specific	OffLabelAvailable	Papillary RCC
HMF002113A	TP53	AZD6738	TP53 p.Tyr236fs	Gene-level	OffLabelAvailable	Clear Cell Renal Cell Carcinoma
HMF002113A	TP53	Decitabine	TP53 p.Tyr236fs	Gene-level	OffLabelAvailable	Clear Cell Renal Cell Carcinoma
HMF002113A	TP53	Doxorubicin	TP53 p.Tyr236fs	Gene-level	OffLabelAvailable	Clear Cell Renal Cell Carcinoma
HMF002113A	TP53	Gemcitabine	TP53 p.Tyr236fs	Gene-level	OffLabelAvailable	Clear Cell Renal Cell Carcinoma
HMF002113A	TP53	Mitomycin C	TP53 p.Tyr236fs	Gene-level	OffLabelAvailable	Clear Cell Renal Cell Carcinoma
HMF002113A	TP53	Docetaxel + Selumetinib (AZD6244)	TP53 p.Tyr236fs	Gene-level	OffLabelAvailable	Clear Cell Renal Cell Carcinoma
HMF002113A	TP53	EAP Protocol	TP53 p.Tyr236fs	Gene-level	OffLabelAvailable	Clear Cell Renal Cell Carcinoma
HMF002113A	ATR	Olaparib	ATR p.Leu1712Val	Gene-level	OffLabelAvailable	Clear Cell Renal Cell Carcinoma
HMF002113A	ATR	Temozolomide	ATR p.Leu1712Val	Gene-level	OffLabelAvailable	Clear Cell Renal Cell Carcinoma
HMF002113A	PIK3R1	PI3K pathway inhibitor	PIK3R1 p.Tyr528fs	Gene-level	OffLabelAvailable	Clear Cell Renal Cell Carcinoma
HMF002113A	PIK3R1	PP242	PIK3R1 p.Tyr528fs	Gene-level	OffLabelAvailable	Clear Cell Renal Cell Carcinoma
HMF000611A	PBRM1	EZH2 inhibitor	PBRM1 p.Asn399fs	Gene-level	OffLabelAvailable	Clear Cell Renal Cell Carcinoma
HMF000611A	TP53	AZD6738	TP53 p.Tyr163His	Gene-level	OffLabelAvailable	Clear Cell Renal Cell Carcinoma
HMF000611A	TP53	Decitabine	TP53 p.Tyr163His	Gene-level	OffLabelAvailable	Clear Cell Renal Cell Carcinoma
HMF000611A	TP53	Doxorubicin	TP53 p.Tyr163His	Gene-level	OffLabelAvailable	Clear Cell Renal Cell Carcinoma
HMF000611A	TP53	Gemcitabine	TP53 p.Tyr163His	Gene-level	OffLabelAvailable	Clear Cell Renal Cell Carcinoma
HMF000611A	TP53	Mitomycin C	TP53 p.Tyr163His	Gene-level	OffLabelAvailable	Clear Cell Renal Cell Carcinoma
HMF000611A	TP53	Docetaxel + Selumetinib (AZD6244)	TP53 p.Tyr163His	Gene-level	OffLabelAvailable	Clear Cell Renal Cell Carcinoma
HMF000611A	TP53	EAP Protocol	TP53 p.Tyr163His	Gene-level	OffLabelAvailable	Clear Cell Renal Cell Carcinoma
HMF000611A	PTEN	GSK2636771	PTEN p.Cys136Arg	Gene-level	OffLabelAvailable	Clear Cell Renal Cell Carcinoma
HMF000611A	PTEN	AZD8186	PTEN p.Cys136Arg	Gene-level	OffLabelAvailable	Clear Cell Renal Cell Carcinoma
HMF000611A	PTEN	PARP inhibitor	PTEN p.Cys136Arg	Gene-level	OffLabelAvailable	Clear Cell Renal Cell Carcinoma
HMF000611A	PTEN	AR antagonist + PI3K pathway inhibitor	PTEN p.Cys136Arg	Gene-level	OffLabelAvailable	Clear Cell Renal Cell Carcinoma
HMF000611A	PTEN	MEK inhibitor + PI3K pathway inhibitor	PTEN p.Cys136Arg	Gene-level	OffLabelAvailable	Clear Cell Renal Cell Carcinoma
HMF000611A	PTEN	PI3K pathway inhibitor	PTEN p.Cys136Arg	Gene-level	OffLabelAvailable	Clear Cell Renal Cell Carcinoma
HMF000611A	PTEN	Sirolimus	PTEN p.Cys136Arg	Gene-level	OffLabelAvailable	Clear Cell Renal Cell Carcinoma
HMF000611A	PTEN	Ipatasertib	PTEN p.Cys136Arg	Gene-level	OffLabelAvailable	Clear Cell Renal Cell Carcinoma
HMF002892A	BAP1	EZH2 inhibitor	BAP1 p.Ser395*	Gene-level	OffLabelAvailable	Papillary RCC
HMF002892A	BAP1	HDAC inhibitor	BAP1 p.Ser395*	Gene-level	OffLabelAvailable	Papillary RCC
HMF002892A	BAP1	PARP inhibitor	BAP1 p.Ser395*	Gene-level	OffLabelAvailable	Papillary RCC
HMF002892A	BAP1	LBH-589	BAP1 p.Ser395*	Gene-level	OffLabelAvailable	Papillary RCC
HMF002892A	BAP1	Valproic Acid	BAP1 p.Ser395*	Gene-level	OffLabelAvailable	Papillary RCC
HMF002892A	BAP1	Vorinostat (SAHA)	BAP1 p.Ser395*	Gene-level	OffLabelAvailable	Papillary RCC
HMF002892A	BAP1	Trichostatin A (TSA)	BAP1 p.Ser395*	Gene-level	OffLabelAvailable	Papillary RCC
HMF002892A	BAP1	Mocetinostat	BAP1 p.Ser395*	Gene-level	OffLabelAvailable	Papillary RCC
HMF002892A	ALK	Ceritinib	ALK p.Met190_Glu197del	Gene-level	OffLabelAvailable	Papillary RCC
HMF002892A	ALK	DRUP	ALK p.Met190_Glu197del	Gene-level	OffLabelAvailable	Papillary RCC
HMF002892A	NF1	Cobimetinib	NF1 p.Glu1333fs	Gene-level	OffLabelAvailable	Papillary RCC
HMF002892A	NF1	Trametinib	NF1 p.Glu1333fs	Gene-level	OffLabelAvailable	Papillary RCC
HMF002892A	NF1	BRD4 inhibitor	NF1 p.Glu1333fs	Gene-level	OffLabelAvailable	Papillary RCC
HMF002892A	NF1	KIT inhibitor + MTOR inhibitor	NF1 p.Glu1333fs	Gene-level	OffLabelAvailable	Papillary RCC
HMF002892A	NF1	MEK inhibitor	NF1 p.Glu1333fs	Gene-level	OffLabelAvailable	Papillary RCC
HMF002892A	NF1	MEK inhibitor + Pan-RAF inhibitor	NF1 p.Glu1333fs	Gene-level	OffLabelAvailable	Papillary RCC
HMF002892A	NF1	Everolimus + Pazopanib	NF1 p.Glu1333fs	Gene-level	OffLabelAvailable	Papillary RCC
HMF002892A	NF1	Imatinib	NF1 p.Glu1333fs	Gene-level	OffLabelAvailable	Papillary RCC
HMF002892A	NF1	Nilotinib	NF1 p.Glu1333fs	Gene-level	OffLabelAvailable	Papillary RCC
HMF002892A	NF1	PLX3397	NF1 p.Glu1333fs	Gene-level	OffLabelAvailable	Papillary RCC
HMF002892A	NF1	Selumetinib	NF1 p.Glu1333fs	Gene-level	OffLabelAvailable	Papillary RCC
HMF002892A	NF1	Sirolimus	NF1 p.Glu1333fs	Gene-level	OffLabelAvailable	Papillary RCC
HMF002892A	NF1	Erlotinib + Sirolimus	NF1 p.Glu1333fs	Gene-level	OffLabelAvailable	Papillary RCC
HMF002892A	NF1	Sirolimus + Sorafenib	NF1 p.Glu1333fs	Gene-level	OffLabelAvailable	Papillary RCC
HMF002892A	NF1	Tamoxifen	NF1 p.Glu1333fs	Gene-level	OffLabelAvailable	Papillary RCC
HMF002892A	NF1	Vinblastine	NF1 p.Glu1333fs	Gene-level	OffLabelAvailable	Papillary RCC
HMF002892A	NF1	Nilotinib + Vinblastine	NF1 p.Glu1333fs	Gene-level	OffLabelAvailable	Papillary RCC
HMF002892A	NF1	PD0325901 + Rapamycin (Sirolimus)	NF1 p.Glu1333fs	Gene-level	OffLabelAvailable	Papillary RCC
HMF002892A	NF1	Selumetinib (AZD6244)	NF1 p.Glu1333fs	Gene-level	OffLabelAvailable	Papillary RCC
HMF002892A	CDKN2A	CDK4/6 inhibitor	CDKN2A p.Thr18fs	Gene-level	OffLabelAvailable	Papillary RCC
HMF002892A	CDKN2A	Ilorasertib	CDKN2A p.Thr18fs	Gene-level	OffLabelAvailable	Papillary RCC
HMF002892A	CDKN2A	DRUP	CDKN2A p.Thr18fs	Gene-level	OffLabelAvailable	Papillary RCC
HMF002892A	BAP1	EZH2 inhibitor	BAP1 p.Ile353fs	Gene-level	OffLabelAvailable	Papillary RCC
HMF002892A	BAP1	HDAC inhibitor	BAP1 p.Ile353fs	Gene-level	OffLabelAvailable	Papillary RCC
HMF002892A	BAP1	PARP inhibitor	BAP1 p.Ile353fs	Gene-level	OffLabelAvailable	Papillary RCC
HMF002892A	BAP1	LBH-589	BAP1 p.Ile353fs	Gene-level	OffLabelAvailable	Papillary RCC
HMF002892A	BAP1	Valproic Acid	BAP1 p.Ile353fs	Gene-level	OffLabelAvailable	Papillary RCC
HMF002892A	BAP1	Vorinostat (SAHA)	BAP1 p.Ile353fs	Gene-level	OffLabelAvailable	Papillary RCC
HMF002892A	BAP1	Trichostatin A (TSA)	BAP1 p.Ile353fs	Gene-level	OffLabelAvailable	Papillary RCC
HMF002892A	BAP1	Mocetinostat	BAP1 p.Ile353fs	Gene-level	OffLabelAvailable	Papillary RCC
HMF001907A	ATM	Olaparib	ATM p.Glu642Gln	Gene-level	OffLabelAvailable	Clear Cell Renal Cell Carcinoma
HMF001907A	ATM	PARP inhibitor	ATM p.Glu642Gln	Gene-level	OffLabelAvailable	Clear Cell Renal Cell Carcinoma
HMF001907A	ATM	Cisplatin	ATM p.Glu642Gln	Gene-level	OffLabelAvailable	Clear Cell Renal Cell Carcinoma
HMF001907A	ATM	Temozolomide	ATM p.Glu642Gln	Gene-level	OffLabelAvailable	Clear Cell Renal Cell Carcinoma
HMF001907A	ATM	DRUP	ATM p.Glu642Gln	Gene-level	OffLabelAvailable	Clear Cell Renal Cell Carcinoma
HMF001907A	PBRM1	EZH2 inhibitor	PBRM1 p.Tyr1236Phe	Gene-level	OffLabelAvailable	Clear Cell Renal Cell Carcinoma
HMF003166A	PBRM1	EZH2 inhibitor	PBRM1 p.Leu526Phe	Gene-level	OffLabelAvailable	Clear Cell Renal Cell Carcinoma
HMF003166A	ARID1A	ATR inhibitors	ARID1A p.Arg750fs	Gene-level	OffLabelAvailable	Clear Cell Renal Cell Carcinoma
HMF003166A	ARID1A	EZH2 inhibitor	ARID1A p.Arg750fs	Gene-level	OffLabelAvailable	Clear Cell Renal Cell Carcinoma
HMF003166A	ARID1A	PARP inhibitor	ARID1A p.Arg750fs	Gene-level	OffLabelAvailable	Clear Cell Renal Cell Carcinoma
HMF003166A	CDKN2A	CDK4/6 inhibitor	CDKN2A Deletion	Specific	OffLabelAvailable	Clear Cell Renal Cell Carcinoma
HMF003166A	CDKN2A	Ilorasertib	CDKN2A Deletion	Specific	OffLabelAvailable	Clear Cell Renal Cell Carcinoma
HMF003166A	CDKN2A	DRUP	CDKN2A Deletion	Specific	OffLabelAvailable	Clear Cell Renal Cell Carcinoma
HMF001797A	TP53	AZD6738	TP53 p.Pro152Leu	Gene-level	OffLabelAvailable	Clear Cell Renal Cell Carcinoma
HMF001797A	TP53	Decitabine	TP53 p.Pro152Leu	Gene-level	OffLabelAvailable	Clear Cell Renal Cell Carcinoma
HMF001797A	TP53	Doxorubicin	TP53 p.Pro152Leu	Gene-level	OffLabelAvailable	Clear Cell Renal Cell Carcinoma
HMF001797A	TP53	Gemcitabine	TP53 p.Pro152Leu	Gene-level	OffLabelAvailable	Clear Cell Renal Cell Carcinoma
HMF001797A	TP53	Mitomycin C	TP53 p.Pro152Leu	Gene-level	OffLabelAvailable	Clear Cell Renal Cell Carcinoma
HMF001797A	TP53	Docetaxel + Selumetinib (AZD6244)	TP53 p.Pro152Leu	Gene-level	OffLabelAvailable	Clear Cell Renal Cell Carcinoma
HMF001797A	TP53	EAP Protocol	TP53 p.Pro152Leu	Gene-level	OffLabelAvailable	Clear Cell Renal Cell Carcinoma
HMF001797A	FANCC	Cisplatin	FANCC p.Lys231del	Gene-level	OffLabelAvailable	Clear Cell Renal Cell Carcinoma
HMF001797A	GNAQ	Trametinib	GNAQ p.Pro185Ser	Gene-level	OffLabelAvailable	Clear Cell Renal Cell Carcinoma
HMF001797A	PIK3CA	Buparlisib	PIK3CA p.Lys111Glu	Gene-level	OffLabelAvailable	Clear Cell Renal Cell Carcinoma
HMF001797A	PIK3CA	Alpelisib + Fulvestrant	PIK3CA p.Lys111Glu	Gene-level	OffLabelAvailable	Clear Cell Renal Cell Carcinoma
HMF001797A	PIK3CA	Serabelisib	PIK3CA p.Lys111Glu	Gene-level	OffLabelAvailable	Clear Cell Renal Cell Carcinoma
HMF001797A	PIK3CA	Copanlisib	PIK3CA p.Lys111Glu	Gene-level	OffLabelAvailable	Clear Cell Renal Cell Carcinoma
HMF001797A	PIK3CA	GDC-0077	PIK3CA p.Lys111Glu	Gene-level	OffLabelAvailable	Clear Cell Renal Cell Carcinoma
HMF001797A	PIK3CA	Alpelisib	PIK3CA p.Lys111Glu	Gene-level	OffLabelAvailable	Clear Cell Renal Cell Carcinoma
HMF001797A	PIK3CA	Buparlisib + Fulvestrant	PIK3CA p.Lys111Glu	Gene-level	OffLabelAvailable	Clear Cell Renal Cell Carcinoma
HMF001797A	PIK3CA	PI3K pathway inhibitor (alone or in combination)	PIK3CA p.Lys111Glu	Gene-level	OffLabelAvailable	Clear Cell Renal Cell Carcinoma
HMF001797A	PIK3CA	PI3K pathway inhibitor	PIK3CA p.Lys111Glu	Gene-level	OffLabelAvailable	Clear Cell Renal Cell Carcinoma
HMF001797A	PIK3CA	PIK3CA inhibitor	PIK3CA p.Lys111Glu	Gene-level	OffLabelAvailable	Clear Cell Renal Cell Carcinoma
HMF001797A	PIK3CA	BEZ235 (NVP-BEZ235, Dactolisib)	PIK3CA p.Lys111Glu	Gene-level	OffLabelAvailable	Clear Cell Renal Cell Carcinoma
HMF001797A	PIK3CA	BYL719 (Alpelisib)	PIK3CA p.Lys111Glu	Gene-level	OffLabelAvailable	Clear Cell Renal Cell Carcinoma
HMF001797A	PIK3CA	PI3K Inhibitor + Ribociclib	PIK3CA p.Lys111Glu	Gene-level	OffLabelAvailable	Clear Cell Renal Cell Carcinoma
HMF001797A	PIK3CA	PI3K Inhibitor + Palbociclib (PD0332991)	PIK3CA p.Lys111Glu	Gene-level	OffLabelAvailable	Clear Cell Renal Cell Carcinoma
HMF001797A	PIK3CA	PP242	PIK3CA p.Lys111Glu	Gene-level	OffLabelAvailable	Clear Cell Renal Cell Carcinoma
HMF001797A	PIK3CA	Pictilisib	PIK3CA p.Lys111Glu	Gene-level	OffLabelAvailable	Clear Cell Renal Cell Carcinoma
HMF001797A	ALK	Ceritinib	ALK p.His497Asn	Gene-level	OffLabelAvailable	Clear Cell Renal Cell Carcinoma
HMF001797A	ALK	DRUP	ALK p.His497Asn	Gene-level	OffLabelAvailable	Clear Cell Renal Cell Carcinoma
HMF001797A	PALB2	PARP inhibitor	PALB2 p.Gly741Cys	Gene-level	OffLabelAvailable	Clear Cell Renal Cell Carcinoma
HMF001797A	PALB2	Mytomycin C	PALB2 p.Gly741Cys	Gene-level	OffLabelAvailable	Clear Cell Renal Cell Carcinoma
HMF001797A	PALB2	Platinum Agent	PALB2 p.Gly741Cys	Gene-level	OffLabelAvailable	Clear Cell Renal Cell Carcinoma
HMF001797A	PALB2	DRUP	PALB2 p.Gly741Cys	Gene-level	OffLabelAvailable	Clear Cell Renal Cell Carcinoma
HMF001797A	CDKN2C	CDK2 inhibitor	CDKN2C Deletion	Specific	OffLabelAvailable	Clear Cell Renal Cell Carcinoma
HMF001870A	BAP1	EZH2 inhibitor	BAP1 p.Pro195fs	Gene-level	OffLabelAvailable	Clear Cell Renal Cell Carcinoma
HMF001870A	BAP1	HDAC inhibitor	BAP1 p.Pro195fs	Gene-level	OffLabelAvailable	Clear Cell Renal Cell Carcinoma
HMF001870A	BAP1	PARP inhibitor	BAP1 p.Pro195fs	Gene-level	OffLabelAvailable	Clear Cell Renal Cell Carcinoma
HMF001870A	BAP1	LBH-589	BAP1 p.Pro195fs	Gene-level	OffLabelAvailable	Clear Cell Renal Cell Carcinoma
HMF001870A	BAP1	Valproic Acid	BAP1 p.Pro195fs	Gene-level	OffLabelAvailable	Clear Cell Renal Cell Carcinoma
HMF001870A	BAP1	Vorinostat (SAHA)	BAP1 p.Pro195fs	Gene-level	OffLabelAvailable	Clear Cell Renal Cell Carcinoma
HMF001870A	BAP1	Trichostatin A (TSA)	BAP1 p.Pro195fs	Gene-level	OffLabelAvailable	Clear Cell Renal Cell Carcinoma
HMF001870A	BAP1	Mocetinostat	BAP1 p.Pro195fs	Gene-level	OffLabelAvailable	Clear Cell Renal Cell Carcinoma
HMF001870A	CDKN2A	CDK4/6 inhibitor	CDKN2A Deletion	Specific	OffLabelAvailable	Clear Cell Renal Cell Carcinoma
HMF001870A	CDKN2A	Ilorasertib	CDKN2A Deletion	Specific	OffLabelAvailable	Clear Cell Renal Cell Carcinoma
HMF001870A	CDKN2A	DRUP	CDKN2A Deletion	Specific	OffLabelAvailable	Clear Cell Renal Cell Carcinoma
HMF001870A	CDKN2B	CDK4/6 inhibitor	CDKN2B Deletion	Specific	OffLabelAvailable	Clear Cell Renal Cell Carcinoma
HMF003741A	PBRM1	EZH2 inhibitor	PBRM1 p.Cys396*	Gene-level	OffLabelAvailable	Clear Cell Renal Cell Carcinoma
HMF003741A	NF2	MEK inhibitor	NF2 Deletion	Specific	OffLabelAvailable	Clear Cell Renal Cell Carcinoma
HMF003741A	NF2	AR42	NF2 Deletion	Specific	OffLabelAvailable	Clear Cell Renal Cell Carcinoma
HMF003741A	NF2	Imatinib	NF2 Deletion	Specific	OffLabelAvailable	Clear Cell Renal Cell Carcinoma
HMF003741A	NF2	Lapatinib	NF2 Deletion	Specific	OffLabelAvailable	Clear Cell Renal Cell Carcinoma
HMF003741A	NF2	Chemotherapy + Tensirolimus	NF2 Deletion	Specific	OffLabelAvailable	Clear Cell Renal Cell Carcinoma
HMF003741A	MTAP	5-Fluoropyrimidine	MTAP Deletion	Specific	OffLabelAvailable	Clear Cell Renal Cell Carcinoma
HMF003741A	CDKN2B	CDK4/6 inhibitor	CDKN2B Deletion	Specific	OffLabelAvailable	Clear Cell Renal Cell Carcinoma
HMF003741A	CDKN2A	CDK4/6 inhibitor	CDKN2A Deletion	Specific	OffLabelAvailable	Clear Cell Renal Cell Carcinoma
HMF003741A	CDKN2A	Ilorasertib	CDKN2A Deletion	Specific	OffLabelAvailable	Clear Cell Renal Cell Carcinoma
HMF003741A	CDKN2A	DRUP	CDKN2A Deletion	Specific	OffLabelAvailable	Clear Cell Renal Cell Carcinoma
HMF002565A	PBRM1	EZH2 inhibitor	PBRM1 p.Glu1017fs	Gene-level	OffLabelAvailable	Clear Cell Renal Cell Carcinoma
HMF002565A	CDKN2A	CDK4/6 inhibitor	CDKN2A Deletion	Specific	OffLabelAvailable	Clear Cell Renal Cell Carcinoma
HMF002565A	CDKN2A	Ilorasertib	CDKN2A Deletion	Specific	OffLabelAvailable	Clear Cell Renal Cell Carcinoma
HMF002565A	CDKN2A	DRUP	CDKN2A Deletion	Specific	OffLabelAvailable	Clear Cell Renal Cell Carcinoma
HMF002565A	CDKN2B	CDK4/6 inhibitor	CDKN2B Deletion	Specific	OffLabelAvailable	Clear Cell Renal Cell Carcinoma
HMF003621A	ARID1A	ATR inhibitors	ARID1A p.Gln766fs	Gene-level	OffLabelAvailable	Clear Cell Renal Cell Carcinoma
HMF003621A	ARID1A	EZH2 inhibitor	ARID1A p.Gln766fs	Gene-level	OffLabelAvailable	Clear Cell Renal Cell Carcinoma
HMF003621A	ARID1A	PARP inhibitor	ARID1A p.Gln766fs	Gene-level	OffLabelAvailable	Clear Cell Renal Cell Carcinoma
HMF003621A	CDKN2A	CDK4/6 inhibitor	CDKN2A Deletion	Specific	OffLabelAvailable	Clear Cell Renal Cell Carcinoma
HMF003621A	CDKN2A	Ilorasertib	CDKN2A Deletion	Specific	OffLabelAvailable	Clear Cell Renal Cell Carcinoma
HMF003621A	CDKN2A	DRUP	CDKN2A Deletion	Specific	OffLabelAvailable	Clear Cell Renal Cell Carcinoma
HMF002563A	BAP1	EZH2 inhibitor	BAP1 p.Ser571fs	Gene-level	OffLabelAvailable	Clear Cell Renal Cell Carcinoma
HMF002563A	BAP1	HDAC inhibitor	BAP1 p.Ser571fs	Gene-level	OffLabelAvailable	Clear Cell Renal Cell Carcinoma
HMF002563A	BAP1	PARP inhibitor	BAP1 p.Ser571fs	Gene-level	OffLabelAvailable	Clear Cell Renal Cell Carcinoma
HMF002563A	BAP1	LBH-589	BAP1 p.Ser571fs	Gene-level	OffLabelAvailable	Clear Cell Renal Cell Carcinoma
HMF002563A	BAP1	Valproic Acid	BAP1 p.Ser571fs	Gene-level	OffLabelAvailable	Clear Cell Renal Cell Carcinoma
HMF002563A	BAP1	Vorinostat (SAHA)	BAP1 p.Ser571fs	Gene-level	OffLabelAvailable	Clear Cell Renal Cell Carcinoma
HMF002563A	BAP1	Trichostatin A (TSA)	BAP1 p.Ser571fs	Gene-level	OffLabelAvailable	Clear Cell Renal Cell Carcinoma
HMF002563A	BAP1	Mocetinostat	BAP1 p.Ser571fs	Gene-level	OffLabelAvailable	Clear Cell Renal Cell Carcinoma
HMF002563A	CDKN2B	CDK4/6 inhibitor	CDKN2B Deletion	Specific	OffLabelAvailable	Clear Cell Renal Cell Carcinoma
HMF002563A	CDKN2A	CDK4/6 inhibitor	CDKN2A Deletion	Specific	OffLabelAvailable	Clear Cell Renal Cell Carcinoma
HMF002563A	CDKN2A	Ilorasertib	CDKN2A Deletion	Specific	OffLabelAvailable	Clear Cell Renal Cell Carcinoma
HMF002563A	CDKN2A	DRUP	CDKN2A Deletion	Specific	OffLabelAvailable	Clear Cell Renal Cell Carcinoma
HMF001660A	PBRM1	EZH2 inhibitor	PBRM1 p.Glu1189Lys	Gene-level	OffLabelAvailable	Clear Cell Renal Cell Carcinoma
HMF003119A	PTEN	GSK2636771	PTEN c.801+1G>A	Gene-level	OffLabelAvailable	Clear Cell Renal Cell Carcinoma
HMF003119A	PTEN	AZD8186	PTEN c.801+1G>A	Gene-level	OffLabelAvailable	Clear Cell Renal Cell Carcinoma
HMF003119A	PTEN	PARP inhibitor	PTEN c.801+1G>A	Gene-level	OffLabelAvailable	Clear Cell Renal Cell Carcinoma
HMF003119A	PTEN	AR antagonist + PI3K pathway inhibitor	PTEN c.801+1G>A	Gene-level	OffLabelAvailable	Clear Cell Renal Cell Carcinoma
HMF003119A	PTEN	MEK inhibitor + PI3K pathway inhibitor	PTEN c.801+1G>A	Gene-level	OffLabelAvailable	Clear Cell Renal Cell Carcinoma
HMF003119A	PTEN	PI3K pathway inhibitor	PTEN c.801+1G>A	Gene-level	OffLabelAvailable	Clear Cell Renal Cell Carcinoma
HMF003119A	PTEN	Sirolimus	PTEN c.801+1G>A	Gene-level	OffLabelAvailable	Clear Cell Renal Cell Carcinoma
HMF001686A	ARID1A	ATR inhibitors	ARID1A p.Ala339fs	Gene-level	OffLabelAvailable	Clear Cell Renal Cell Carcinoma
HMF001686A	ARID1A	EZH2 inhibitor	ARID1A p.Ala339fs	Gene-level	OffLabelAvailable	Clear Cell Renal Cell Carcinoma
HMF001686A	ARID1A	PARP inhibitor	ARID1A p.Ala339fs	Gene-level	OffLabelAvailable	Clear Cell Renal Cell Carcinoma
HMF001686A	BAP1	EZH2 inhibitor	BAP1 Deletion	Specific	OffLabelAvailable	Clear Cell Renal Cell Carcinoma
HMF001686A	BAP1	HDAC inhibitor	BAP1 Deletion	Specific	OffLabelAvailable	Clear Cell Renal Cell Carcinoma
HMF001686A	BAP1	PARP inhibitor	BAP1 Deletion	Specific	OffLabelAvailable	Clear Cell Renal Cell Carcinoma
HMF003170A	TP53	AZD6738	TP53 p.Val203Glu	Gene-level	OffLabelAvailable	Clear Cell Renal Cell Carcinoma
HMF003170A	TP53	Decitabine	TP53 p.Val203Glu	Gene-level	OffLabelAvailable	Clear Cell Renal Cell Carcinoma
HMF003170A	TP53	Doxorubicin	TP53 p.Val203Glu	Gene-level	OffLabelAvailable	Clear Cell Renal Cell Carcinoma
HMF003170A	TP53	Gemcitabine	TP53 p.Val203Glu	Gene-level	OffLabelAvailable	Clear Cell Renal Cell Carcinoma
HMF003170A	TP53	Mitomycin C	TP53 p.Val203Glu	Gene-level	OffLabelAvailable	Clear Cell Renal Cell Carcinoma
HMF003170A	TP53	Docetaxel + Selumetinib (AZD6244)	TP53 p.Val203Glu	Gene-level	OffLabelAvailable	Clear Cell Renal Cell Carcinoma
HMF003170A	TP53	EAP Protocol	TP53 p.Val203Glu	Gene-level	OffLabelAvailable	Clear Cell Renal Cell Carcinoma
HMF003170A	SMARCB1	Tazemetostat	SMARCB1 p.Arg377His	Gene-level	OffLabelAvailable	Clear Cell Renal Cell Carcinoma
HMF003170A	SMARCB1	EZH2 inhibitor	SMARCB1 p.Arg377His	Gene-level	OffLabelAvailable	Clear Cell Renal Cell Carcinoma
HMF003170A	SMARCB1	HDAC inhibitor	SMARCB1 p.Arg377His	Gene-level	OffLabelAvailable	Clear Cell Renal Cell Carcinoma
HMF003170A	CHEK2	Olaparib	CHEK2 p.Leu381Val	Gene-level	OffLabelAvailable	Clear Cell Renal Cell Carcinoma
HMF003170A	CHEK2	DRUP	CHEK2 p.Leu381Val	Gene-level	OffLabelAvailable	Clear Cell Renal Cell Carcinoma
HMF000428A	NF2	MEK inhibitor	NF2 c.1340+1G>A	Gene-level	OffLabelAvailable	Clear Cell Renal Cell Carcinoma
HMF000428A	NF2	AR42	NF2 c.1340+1G>A	Gene-level	OffLabelAvailable	Clear Cell Renal Cell Carcinoma
HMF000428A	NF2	Imatinib	NF2 c.1340+1G>A	Gene-level	OffLabelAvailable	Clear Cell Renal Cell Carcinoma
HMF000428A	NF2	Lapatinib	NF2 c.1340+1G>A	Gene-level	OffLabelAvailable	Clear Cell Renal Cell Carcinoma
HMF000428A	NF2	Chemotherapy + Tensirolimus	NF2 c.1340+1G>A	Gene-level	OffLabelAvailable	Clear Cell Renal Cell Carcinoma
HMF000428A	SMARCA4	EZH2 inhibitor	SMARCA4 p.Pro1180Thr	Gene-level	OffLabelAvailable	Clear Cell Renal Cell Carcinoma
HMF000428A	SMARCA4	DRUP	SMARCA4 p.Pro1180Thr	Gene-level	OffLabelAvailable	Clear Cell Renal Cell Carcinoma
HMF001616A	TP53	AZD6738	TP53 p.Leu35fs	Gene-level	OffLabelAvailable	Clear Cell Renal Cell Carcinoma
HMF001616A	TP53	Decitabine	TP53 p.Leu35fs	Gene-level	OffLabelAvailable	Clear Cell Renal Cell Carcinoma
HMF001616A	TP53	Doxorubicin	TP53 p.Leu35fs	Gene-level	OffLabelAvailable	Clear Cell Renal Cell Carcinoma
HMF001616A	TP53	Gemcitabine	TP53 p.Leu35fs	Gene-level	OffLabelAvailable	Clear Cell Renal Cell Carcinoma
HMF001616A	TP53	Mitomycin C	TP53 p.Leu35fs	Gene-level	OffLabelAvailable	Clear Cell Renal Cell Carcinoma
HMF001616A	TP53	Docetaxel + Selumetinib (AZD6244)	TP53 p.Leu35fs	Gene-level	OffLabelAvailable	Clear Cell Renal Cell Carcinoma
HMF001616A	TP53	EAP Protocol	TP53 p.Leu35fs	Gene-level	OffLabelAvailable	Clear Cell Renal Cell Carcinoma
HMF001616A	CHEK1	DRUP	CHEK1 p.Gly282Arg	Gene-level	OffLabelAvailable	Clear Cell Renal Cell Carcinoma
HMF001616A	PBRM1	EZH2 inhibitor	PBRM1 p.Lys912*	Gene-level	OffLabelAvailable	Clear Cell Renal Cell Carcinoma
HMF001616A	CHEK2	Olaparib	CHEK2 Deletion	Specific	OffLabelAvailable	Clear Cell Renal Cell Carcinoma
HMF001616A	CHEK2	DRUP	CHEK2 Deletion	Specific	OffLabelAvailable	Clear Cell Renal Cell Carcinoma
HMF003229A	PBRM1	EZH2 inhibitor	PBRM1 p.Gln90*	Gene-level	OffLabelAvailable	Clear Cell Renal Cell Carcinoma
HMF003229A	ARID1A	ATR inhibitors	ARID1A p.Glu1895*	Gene-level	OffLabelAvailable	Clear Cell Renal Cell Carcinoma
HMF003229A	ARID1A	EZH2 inhibitor	ARID1A p.Glu1895*	Gene-level	OffLabelAvailable	Clear Cell Renal Cell Carcinoma
HMF003229A	ARID1A	PARP inhibitor	ARID1A p.Glu1895*	Gene-level	OffLabelAvailable	Clear Cell Renal Cell Carcinoma
HMF003229A	TP53	AZD6738	TP53 p.Ile232Thr	Gene-level	OffLabelAvailable	Clear Cell Renal Cell Carcinoma
HMF003229A	TP53	Decitabine	TP53 p.Ile232Thr	Gene-level	OffLabelAvailable	Clear Cell Renal Cell Carcinoma
HMF003229A	TP53	Doxorubicin	TP53 p.Ile232Thr	Gene-level	OffLabelAvailable	Clear Cell Renal Cell Carcinoma
HMF003229A	TP53	Gemcitabine	TP53 p.Ile232Thr	Gene-level	OffLabelAvailable	Clear Cell Renal Cell Carcinoma
HMF003229A	TP53	Mitomycin C	TP53 p.Ile232Thr	Gene-level	OffLabelAvailable	Clear Cell Renal Cell Carcinoma
HMF003229A	TP53	Docetaxel + Selumetinib (AZD6244)	TP53 p.Ile232Thr	Gene-level	OffLabelAvailable	Clear Cell Renal Cell Carcinoma
HMF003229A	TP53	EAP Protocol	TP53 p.Ile232Thr	Gene-level	OffLabelAvailable	Clear Cell Renal Cell Carcinoma
HMF003229A	PTEN	GSK2636771	PTEN c.209+1_209+4delGTAA	Gene-level	OffLabelAvailable	Clear Cell Renal Cell Carcinoma
HMF003229A	PTEN	AZD8186	PTEN c.209+1_209+4delGTAA	Gene-level	OffLabelAvailable	Clear Cell Renal Cell Carcinoma
HMF003229A	PTEN	PARP inhibitor	PTEN c.209+1_209+4delGTAA	Gene-level	OffLabelAvailable	Clear Cell Renal Cell Carcinoma
HMF003229A	PTEN	AR antagonist + PI3K pathway inhibitor	PTEN c.209+1_209+4delGTAA	Gene-level	OffLabelAvailable	Clear Cell Renal Cell Carcinoma
HMF003229A	PTEN	MEK inhibitor + PI3K pathway inhibitor	PTEN c.209+1_209+4delGTAA	Gene-level	OffLabelAvailable	Clear Cell Renal Cell Carcinoma
HMF003229A	PTEN	PI3K pathway inhibitor	PTEN c.209+1_209+4delGTAA	Gene-level	OffLabelAvailable	Clear Cell Renal Cell Carcinoma
HMF003229A	PTEN	Sirolimus	PTEN c.209+1_209+4delGTAA	Gene-level	OffLabelAvailable	Clear Cell Renal Cell Carcinoma
HMF003229A	PTEN	Ipatasertib	PTEN c.209+1_209+4delGTAA	Gene-level	OffLabelAvailable	Clear Cell Renal Cell Carcinoma
HMF003229A	AKT2	Everolimus + Vandetanib	AKT2 Amplification	Specific	OffLabelAvailable	Clear Cell Renal Cell Carcinoma
HMF002860A	PBRM1	EZH2 inhibitor	PBRM1 p.Tyr718_Gln719del	Gene-level	OffLabelAvailable	Clear Cell Renal Cell Carcinoma
HMF002860A	MTAP	5-Fluoropyrimidine	MTAP Deletion	Specific	OffLabelAvailable	Clear Cell Renal Cell Carcinoma
HMF002860A	CDKN2B	CDK4/6 inhibitor	CDKN2B Deletion	Specific	OffLabelAvailable	Clear Cell Renal Cell Carcinoma
HMF002860A	CDKN2A	CDK4/6 inhibitor	CDKN2A Deletion	Specific	OffLabelAvailable	Clear Cell Renal Cell Carcinoma
HMF002860A	CDKN2A	Ilorasertib	CDKN2A Deletion	Specific	OffLabelAvailable	Clear Cell Renal Cell Carcinoma
HMF002860A	CDKN2A	DRUP	CDKN2A Deletion	Specific	OffLabelAvailable	Clear Cell Renal Cell Carcinoma
HMF002531A	BAP1	EZH2 inhibitor	BAP1 Deletion	Specific	OffLabelAvailable	Clear Cell Renal Cell Carcinoma
HMF002531A	BAP1	HDAC inhibitor	BAP1 Deletion	Specific	OffLabelAvailable	Clear Cell Renal Cell Carcinoma
HMF002531A	BAP1	PARP inhibitor	BAP1 Deletion	Specific	OffLabelAvailable	Clear Cell Renal Cell Carcinoma
HMF002531A	PBRM1	EZH2 inhibitor	PBRM1 Deletion	Specific	OffLabelAvailable	Clear Cell Renal Cell Carcinoma
HMF002797A	ARID1A	ATR inhibitors	ARID1A p.Gly797fs	Gene-level	OffLabelAvailable	Papillary RCC
HMF002797A	ARID1A	EZH2 inhibitor	ARID1A p.Gly797fs	Gene-level	OffLabelAvailable	Papillary RCC
HMF002797A	ARID1A	PARP inhibitor	ARID1A p.Gly797fs	Gene-level	OffLabelAvailable	Papillary RCC
HMF002797A	CDKN2B	CDK4/6 inhibitor	CDKN2B Deletion	Specific	OffLabelAvailable	Papillary RCC
HMF002797A	CDKN2A	CDK4/6 inhibitor	CDKN2A Deletion	Specific	OffLabelAvailable	Papillary RCC
HMF002797A	CDKN2A	Ilorasertib	CDKN2A Deletion	Specific	OffLabelAvailable	Papillary RCC
HMF002797A	CDKN2A	DRUP	CDKN2A Deletion	Specific	OffLabelAvailable	Papillary RCC
HMF002867A	PBRM1	EZH2 inhibitor	PBRM1 p.Gln660*	Gene-level	OffLabelAvailable	Clear Cell Renal Cell Carcinoma
HMF002486A	BAP1	EZH2 inhibitor	BAP1 p.Asp608fs	Gene-level	OffLabelAvailable	Clear Cell Renal Cell Carcinoma
HMF002486A	BAP1	HDAC inhibitor	BAP1 p.Asp608fs	Gene-level	OffLabelAvailable	Clear Cell Renal Cell Carcinoma
HMF002486A	BAP1	PARP inhibitor	BAP1 p.Asp608fs	Gene-level	OffLabelAvailable	Clear Cell Renal Cell Carcinoma
HMF002486A	BAP1	LBH-589	BAP1 p.Asp608fs	Gene-level	OffLabelAvailable	Clear Cell Renal Cell Carcinoma
HMF002486A	BAP1	Valproic Acid	BAP1 p.Asp608fs	Gene-level	OffLabelAvailable	Clear Cell Renal Cell Carcinoma
HMF002486A	BAP1	Vorinostat (SAHA)	BAP1 p.Asp608fs	Gene-level	OffLabelAvailable	Clear Cell Renal Cell Carcinoma
HMF002486A	BAP1	Trichostatin A (TSA)	BAP1 p.Asp608fs	Gene-level	OffLabelAvailable	Clear Cell Renal Cell Carcinoma
HMF002486A	BAP1	Mocetinostat	BAP1 p.Asp608fs	Gene-level	OffLabelAvailable	Clear Cell Renal Cell Carcinoma
HMF002486A	PTEN	GSK2636771	PTEN p.Ala39Val	Gene-level	OffLabelAvailable	Clear Cell Renal Cell Carcinoma
HMF002486A	PTEN	AZD8186	PTEN p.Ala39Val	Gene-level	OffLabelAvailable	Clear Cell Renal Cell Carcinoma
HMF002486A	PTEN	PARP inhibitor	PTEN p.Ala39Val	Gene-level	OffLabelAvailable	Clear Cell Renal Cell Carcinoma
HMF002486A	PTEN	AR antagonist + PI3K pathway inhibitor	PTEN p.Ala39Val	Gene-level	OffLabelAvailable	Clear Cell Renal Cell Carcinoma
HMF002486A	PTEN	MEK inhibitor + PI3K pathway inhibitor	PTEN p.Ala39Val	Gene-level	OffLabelAvailable	Clear Cell Renal Cell Carcinoma
HMF002486A	PTEN	PI3K pathway inhibitor	PTEN p.Ala39Val	Gene-level	OffLabelAvailable	Clear Cell Renal Cell Carcinoma
HMF002486A	PTEN	Sirolimus	PTEN p.Ala39Val	Gene-level	OffLabelAvailable	Clear Cell Renal Cell Carcinoma
HMF002486A	PTEN	Ipatasertib	PTEN p.Ala39Val	Gene-level	OffLabelAvailable	Clear Cell Renal Cell Carcinoma
HMF002486A	CDKN2A	CDK4/6 inhibitor	CDKN2A Deletion	Specific	OffLabelAvailable	Clear Cell Renal Cell Carcinoma
HMF002486A	CDKN2A	Ilorasertib	CDKN2A Deletion	Specific	OffLabelAvailable	Clear Cell Renal Cell Carcinoma
HMF002486A	CDKN2A	DRUP	CDKN2A Deletion	Specific	OffLabelAvailable	Clear Cell Renal Cell Carcinoma
HMF002486A	CDKN2B	CDK4/6 inhibitor	CDKN2B Deletion	Specific	OffLabelAvailable	Clear Cell Renal Cell Carcinoma
HMF002486A	MTAP	5-Fluoropyrimidine	MTAP Deletion	Specific	OffLabelAvailable	Clear Cell Renal Cell Carcinoma
HMF003761A	CDKN2A	CDK4/6 inhibitor	CDKN2A Deletion	Specific	OffLabelAvailable	Clear Cell Renal Cell Carcinoma
HMF003761A	CDKN2A	Ilorasertib	CDKN2A Deletion	Specific	OffLabelAvailable	Clear Cell Renal Cell Carcinoma
HMF003761A	CDKN2A	DRUP	CDKN2A Deletion	Specific	OffLabelAvailable	Clear Cell Renal Cell Carcinoma
HMF003761A	CDKN2B	CDK4/6 inhibitor	CDKN2B Deletion	Specific	OffLabelAvailable	Clear Cell Renal Cell Carcinoma
HMF000934A	PBRM1	EZH2 inhibitor	PBRM1 p.Glu206*	Gene-level	OffLabelAvailable	Clear Cell Renal Cell Carcinoma
HMF000047A	ATM	Olaparib	ATM p.Ile1393fs	Gene-level	OffLabelAvailable	Clear Cell Renal Cell Carcinoma
HMF000047A	ATM	PARP inhibitor	ATM p.Ile1393fs	Gene-level	OffLabelAvailable	Clear Cell Renal Cell Carcinoma
HMF000047A	ATM	Cisplatin	ATM p.Ile1393fs	Gene-level	OffLabelAvailable	Clear Cell Renal Cell Carcinoma
HMF000047A	ATM	Temozolomide	ATM p.Ile1393fs	Gene-level	OffLabelAvailable	Clear Cell Renal Cell Carcinoma
HMF000047A	ATM	DRUP	ATM p.Ile1393fs	Gene-level	OffLabelAvailable	Clear Cell Renal Cell Carcinoma
HMF003633A	ARID1A	ATR inhibitors	ARID1A p.Gly285fs	Gene-level	OffLabelAvailable	Clear Cell Renal Cell Carcinoma
HMF003633A	ARID1A	EZH2 inhibitor	ARID1A p.Gly285fs	Gene-level	OffLabelAvailable	Clear Cell Renal Cell Carcinoma
HMF003633A	ARID1A	PARP inhibitor	ARID1A p.Gly285fs	Gene-level	OffLabelAvailable	Clear Cell Renal Cell Carcinoma
HMF003633A	PIK3CA	Buparlisib	PIK3CA p.Thr1025Ile	Gene-level	OffLabelAvailable	Clear Cell Renal Cell Carcinoma
HMF003633A	PIK3CA	Alpelisib + Fulvestrant	PIK3CA p.Thr1025Ile	Gene-level	OffLabelAvailable	Clear Cell Renal Cell Carcinoma
HMF003633A	PIK3CA	Serabelisib	PIK3CA p.Thr1025Ile	Gene-level	OffLabelAvailable	Clear Cell Renal Cell Carcinoma
HMF003633A	PIK3CA	Copanlisib	PIK3CA p.Thr1025Ile	Gene-level	OffLabelAvailable	Clear Cell Renal Cell Carcinoma
HMF003633A	PIK3CA	GDC-0077	PIK3CA p.Thr1025Ile	Gene-level	OffLabelAvailable	Clear Cell Renal Cell Carcinoma
HMF003633A	PIK3CA	Alpelisib	PIK3CA p.Thr1025Ile	Gene-level	OffLabelAvailable	Clear Cell Renal Cell Carcinoma
HMF003633A	PIK3CA	Buparlisib + Fulvestrant	PIK3CA p.Thr1025Ile	Gene-level	OffLabelAvailable	Clear Cell Renal Cell Carcinoma
HMF003633A	PIK3CA	PI3K pathway inhibitor (alone or in combination)	PIK3CA p.Thr1025Ile	Gene-level	OffLabelAvailable	Clear Cell Renal Cell Carcinoma
HMF003633A	PIK3CA	PI3K pathway inhibitor	PIK3CA p.Thr1025Ile	Gene-level	OffLabelAvailable	Clear Cell Renal Cell Carcinoma
HMF003633A	PIK3CA	PIK3CA inhibitor	PIK3CA p.Thr1025Ile	Gene-level	OffLabelAvailable	Clear Cell Renal Cell Carcinoma
HMF003633A	PIK3CA	BEZ235 (NVP-BEZ235, Dactolisib)	PIK3CA p.Thr1025Ile	Gene-level	OffLabelAvailable	Clear Cell Renal Cell Carcinoma
HMF003633A	PIK3CA	BYL719 (Alpelisib)	PIK3CA p.Thr1025Ile	Gene-level	OffLabelAvailable	Clear Cell Renal Cell Carcinoma
HMF003633A	PIK3CA	PI3K Inhibitor + Ribociclib	PIK3CA p.Thr1025Ile	Gene-level	OffLabelAvailable	Clear Cell Renal Cell Carcinoma
HMF003633A	PIK3CA	PI3K Inhibitor + Palbociclib (PD0332991)	PIK3CA p.Thr1025Ile	Gene-level	OffLabelAvailable	Clear Cell Renal Cell Carcinoma
HMF003633A	PIK3CA	PP242	PIK3CA p.Thr1025Ile	Gene-level	OffLabelAvailable	Clear Cell Renal Cell Carcinoma
HMF003633A	PIK3CA	Pictilisib	PIK3CA p.Thr1025Ile	Gene-level	OffLabelAvailable	Clear Cell Renal Cell Carcinoma
HMF003633A	PBRM1	EZH2 inhibitor	PBRM1 p.Glu70*	Gene-level	OffLabelAvailable	Clear Cell Renal Cell Carcinoma
HMF003359A	BAP1	EZH2 inhibitor	BAP1 p.Glu54*	Gene-level	OffLabelAvailable	Clear Cell Renal Cell Carcinoma
HMF003359A	BAP1	HDAC inhibitor	BAP1 p.Glu54*	Gene-level	OffLabelAvailable	Clear Cell Renal Cell Carcinoma
HMF003359A	BAP1	PARP inhibitor	BAP1 p.Glu54*	Gene-level	OffLabelAvailable	Clear Cell Renal Cell Carcinoma
HMF003359A	BAP1	LBH-589	BAP1 p.Glu54*	Gene-level	OffLabelAvailable	Clear Cell Renal Cell Carcinoma
HMF003359A	BAP1	Valproic Acid	BAP1 p.Glu54*	Gene-level	OffLabelAvailable	Clear Cell Renal Cell Carcinoma
HMF003359A	BAP1	Vorinostat (SAHA)	BAP1 p.Glu54*	Gene-level	OffLabelAvailable	Clear Cell Renal Cell Carcinoma
HMF003359A	BAP1	Trichostatin A (TSA)	BAP1 p.Glu54*	Gene-level	OffLabelAvailable	Clear Cell Renal Cell Carcinoma
HMF003359A	BAP1	Mocetinostat	BAP1 p.Glu54*	Gene-level	OffLabelAvailable	Clear Cell Renal Cell Carcinoma
HMF002624A	PIK3CA	BEZ235 (NVP-BEZ235, Dactolisib)	PIK3CA p.His1047Arg	Specific	OffLabelAvailable	Clear Cell Renal Cell Carcinoma
HMF002624A	PIK3CA	BYL719 (Alpelisib)	PIK3CA p.His1047Arg	Specific	OffLabelAvailable	Clear Cell Renal Cell Carcinoma
HMF002624A	PIK3CA	Everolimus + Fulvestrant	PIK3CA p.His1047Arg	Specific	OffLabelAvailable	Clear Cell Renal Cell Carcinoma
HMF002624A	PIK3CA	Perifosine	PIK3CA p.His1047Arg	Specific	OffLabelAvailable	Clear Cell Renal Cell Carcinoma
HMF002624A	PIK3CA	Ado-trastuzumab Emtansine	PIK3CA p.His1047Arg	Specific	OffLabelAvailable	Clear Cell Renal Cell Carcinoma
HMF002624A	PIK3CA	Buparlisib	PIK3CA p.His1047Arg	Gene-level	OffLabelAvailable	Clear Cell Renal Cell Carcinoma
HMF002624A	PIK3CA	Alpelisib + Fulvestrant	PIK3CA p.His1047Arg	Gene-level	OffLabelAvailable	Clear Cell Renal Cell Carcinoma
HMF002624A	PIK3CA	Serabelisib	PIK3CA p.His1047Arg	Gene-level	OffLabelAvailable	Clear Cell Renal Cell Carcinoma
HMF002624A	PIK3CA	Copanlisib	PIK3CA p.His1047Arg	Gene-level	OffLabelAvailable	Clear Cell Renal Cell Carcinoma
HMF002624A	PIK3CA	GDC-0077	PIK3CA p.His1047Arg	Gene-level	OffLabelAvailable	Clear Cell Renal Cell Carcinoma
HMF002624A	PIK3CA	Alpelisib	PIK3CA p.His1047Arg	Gene-level	OffLabelAvailable	Clear Cell Renal Cell Carcinoma
HMF002624A	PIK3CA	Buparlisib + Fulvestrant	PIK3CA p.His1047Arg	Gene-level	OffLabelAvailable	Clear Cell Renal Cell Carcinoma
HMF002624A	PIK3CA	PI3K pathway inhibitor (alone or in combination)	PIK3CA p.His1047Arg	Gene-level	OffLabelAvailable	Clear Cell Renal Cell Carcinoma
HMF002624A	PIK3CA	PI3K pathway inhibitor	PIK3CA p.His1047Arg	Gene-level	OffLabelAvailable	Clear Cell Renal Cell Carcinoma
HMF002624A	PIK3CA	PIK3CA inhibitor	PIK3CA p.His1047Arg	Gene-level	OffLabelAvailable	Clear Cell Renal Cell Carcinoma
HMF002624A	PIK3CA	BEZ235 (NVP-BEZ235, Dactolisib)	PIK3CA p.His1047Arg	Gene-level	OffLabelAvailable	Clear Cell Renal Cell Carcinoma
HMF002624A	PIK3CA	BYL719 (Alpelisib)	PIK3CA p.His1047Arg	Gene-level	OffLabelAvailable	Clear Cell Renal Cell Carcinoma
HMF002624A	PIK3CA	PI3K Inhibitor + Ribociclib	PIK3CA p.His1047Arg	Gene-level	OffLabelAvailable	Clear Cell Renal Cell Carcinoma
HMF002624A	PIK3CA	PI3K Inhibitor + Palbociclib (PD0332991)	PIK3CA p.His1047Arg	Gene-level	OffLabelAvailable	Clear Cell Renal Cell Carcinoma
HMF002624A	PIK3CA	PP242	PIK3CA p.His1047Arg	Gene-level	OffLabelAvailable	Clear Cell Renal Cell Carcinoma
HMF002624A	PIK3CA	Pictilisib	PIK3CA p.His1047Arg	Gene-level	OffLabelAvailable	Clear Cell Renal Cell Carcinoma
HMF002624A	PBRM1	EZH2 inhibitor	PBRM1 p.Ala635fs	Gene-level	OffLabelAvailable	Clear Cell Renal Cell Carcinoma
HMF001928A	CDKN2A	CDK4/6 inhibitor	CDKN2A p.Tyr129*	Gene-level	OffLabelAvailable	Clear Cell Renal Cell Carcinoma
HMF001928A	CDKN2A	Ilorasertib	CDKN2A p.Tyr129*	Gene-level	OffLabelAvailable	Clear Cell Renal Cell Carcinoma
HMF001928A	CDKN2A	DRUP	CDKN2A p.Tyr129*	Gene-level	OffLabelAvailable	Clear Cell Renal Cell Carcinoma
HMF001928A	PTEN	PARP inhibitor	PTEN Deletion	Specific	OffLabelAvailable	Clear Cell Renal Cell Carcinoma
HMF001928A	PTEN	AR antagonist + PI3K pathway inhibitor	PTEN Deletion	Specific	OffLabelAvailable	Clear Cell Renal Cell Carcinoma
HMF001928A	PTEN	MEK inhibitor + PI3K pathway inhibitor	PTEN Deletion	Specific	OffLabelAvailable	Clear Cell Renal Cell Carcinoma
HMF001928A	PTEN	PI3K pathway inhibitor	PTEN Deletion	Specific	OffLabelAvailable	Clear Cell Renal Cell Carcinoma
HMF001928A	PTEN	Sirolimus	PTEN Deletion	Specific	OffLabelAvailable	Clear Cell Renal Cell Carcinoma
HMF000204A	MTOR	Everolimus + Pazopanib	MTOR p.Pro2241His	Gene-level	OffLabelAvailable	Clear Cell Renal Cell Carcinoma
HMF000204A	PBRM1	EZH2 inhibitor	PBRM1 c.1818+2dupT	Gene-level	OffLabelAvailable	Clear Cell Renal Cell Carcinoma
HMF002819A	EGFR	Afatinib	EGFR p.Ala859Val	Gene-level	OffLabelAvailable	Chromophobe RCC
HMF002819A	EGFR	Gefitinib	EGFR p.Ala859Val	Gene-level	OffLabelAvailable	Chromophobe RCC
HMF002819A	EGFR	Erlotinib	EGFR p.Ala859Val	Gene-level	OffLabelAvailable	Chromophobe RCC
HMF002819A	EGFR	DRUP	EGFR p.Ala859Val	Gene-level	OffLabelAvailable	Chromophobe RCC
HMF002899A	PTEN	GSK2636771	PTEN p.Thr319fs	Gene-level	OffLabelAvailable	Clear Cell Renal Cell Carcinoma
HMF002899A	PTEN	AZD8186	PTEN p.Thr319fs	Gene-level	OffLabelAvailable	Clear Cell Renal Cell Carcinoma
HMF002899A	PTEN	PARP inhibitor	PTEN p.Thr319fs	Gene-level	OffLabelAvailable	Clear Cell Renal Cell Carcinoma
HMF002899A	PTEN	AR antagonist + PI3K pathway inhibitor	PTEN p.Thr319fs	Gene-level	OffLabelAvailable	Clear Cell Renal Cell Carcinoma
HMF002899A	PTEN	MEK inhibitor + PI3K pathway inhibitor	PTEN p.Thr319fs	Gene-level	OffLabelAvailable	Clear Cell Renal Cell Carcinoma
HMF002899A	PTEN	PI3K pathway inhibitor	PTEN p.Thr319fs	Gene-level	OffLabelAvailable	Clear Cell Renal Cell Carcinoma
HMF002899A	PTEN	Sirolimus	PTEN p.Thr319fs	Gene-level	OffLabelAvailable	Clear Cell Renal Cell Carcinoma
HMF002899A	PTEN	Ipatasertib	PTEN p.Thr319fs	Gene-level	OffLabelAvailable	Clear Cell Renal Cell Carcinoma
HMF002899A	PBRM1	EZH2 inhibitor	PBRM1 p.Lys909fs	Gene-level	OffLabelAvailable	Clear Cell Renal Cell Carcinoma
HMF003395A	MTOR	Everolimus + Pazopanib	MTOR p.Leu2427Arg	Gene-level	OffLabelAvailable	Clear Cell Renal Cell Carcinoma
HMF003395A	KMT2A	Bicalutamide	KMT2A p.Ala3964Thr	Gene-level	OffLabelAvailable	Clear Cell Renal Cell Carcinoma
HMF001464A	TP53	AZD6738	TP53 p.Arg306*	Gene-level	OffLabelAvailable	Renal Cell Carcinoma, Subtype Not Further Defined
HMF001464A	TP53	Decitabine	TP53 p.Arg306*	Gene-level	OffLabelAvailable	Renal Cell Carcinoma, Subtype Not Further Defined
HMF001464A	TP53	Doxorubicin	TP53 p.Arg306*	Gene-level	OffLabelAvailable	Renal Cell Carcinoma, Subtype Not Further Defined
HMF001464A	TP53	Gemcitabine	TP53 p.Arg306*	Gene-level	OffLabelAvailable	Renal Cell Carcinoma, Subtype Not Further Defined
HMF001464A	TP53	Mitomycin C	TP53 p.Arg306*	Gene-level	OffLabelAvailable	Renal Cell Carcinoma, Subtype Not Further Defined
HMF001464A	TP53	Docetaxel + Selumetinib (AZD6244)	TP53 p.Arg306*	Gene-level	OffLabelAvailable	Renal Cell Carcinoma, Subtype Not Further Defined
HMF001464A	TP53	EAP Protocol	TP53 p.Arg306*	Gene-level	OffLabelAvailable	Renal Cell Carcinoma, Subtype Not Further Defined
HMF001464A	SMARCA4	EZH2 inhibitor	SMARCA4 p.Asp1638Val	Gene-level	OffLabelAvailable	Renal Cell Carcinoma, Subtype Not Further Defined
HMF001464A	SMARCA4	DRUP	SMARCA4 p.Asp1638Val	Gene-level	OffLabelAvailable	Renal Cell Carcinoma, Subtype Not Further Defined
HMF001464A	TP53	EAP Protocol	TP53 p.Arg273Cys	Specific	OffLabelAvailable	Renal Cell Carcinoma, Subtype Not Further Defined
HMF001464A	TP53	AZD6738	TP53 p.Arg273Cys	Gene-level	OffLabelAvailable	Renal Cell Carcinoma, Subtype Not Further Defined
HMF001464A	TP53	Decitabine	TP53 p.Arg273Cys	Gene-level	OffLabelAvailable	Renal Cell Carcinoma, Subtype Not Further Defined
HMF001464A	TP53	Doxorubicin	TP53 p.Arg273Cys	Gene-level	OffLabelAvailable	Renal Cell Carcinoma, Subtype Not Further Defined
HMF001464A	TP53	Gemcitabine	TP53 p.Arg273Cys	Gene-level	OffLabelAvailable	Renal Cell Carcinoma, Subtype Not Further Defined
HMF001464A	TP53	Mitomycin C	TP53 p.Arg273Cys	Gene-level	OffLabelAvailable	Renal Cell Carcinoma, Subtype Not Further Defined
HMF001464A	TP53	Docetaxel + Selumetinib (AZD6244)	TP53 p.Arg273Cys	Gene-level	OffLabelAvailable	Renal Cell Carcinoma, Subtype Not Further Defined
HMF001464A	TP53	EAP Protocol	TP53 p.Arg273Cys	Gene-level	OffLabelAvailable	Renal Cell Carcinoma, Subtype Not Further Defined
HMF001464A	NF2	MEK inhibitor	NF2 p.Ala211Asp	Gene-level	OffLabelAvailable	Renal Cell Carcinoma, Subtype Not Further Defined
HMF001464A	NF2	AR42	NF2 p.Ala211Asp	Gene-level	OffLabelAvailable	Renal Cell Carcinoma, Subtype Not Further Defined
HMF001464A	NF2	Imatinib	NF2 p.Ala211Asp	Gene-level	OffLabelAvailable	Renal Cell Carcinoma, Subtype Not Further Defined
HMF001464A	NF2	Lapatinib	NF2 p.Ala211Asp	Gene-level	OffLabelAvailable	Renal Cell Carcinoma, Subtype Not Further Defined
HMF001464A	NF2	Chemotherapy + Tensirolimus	NF2 p.Ala211Asp	Gene-level	OffLabelAvailable	Renal Cell Carcinoma, Subtype Not Further Defined
HMF001464A	BRCA1	Chemotherapy + PARP inhibitor	BRCA1 p.Arg629Ile	Gene-level	OffLabelAvailable	Renal Cell Carcinoma, Subtype Not Further Defined
HMF001464A	BRCA1	PARP inhibitor	BRCA1 p.Arg629Ile	Gene-level	OffLabelAvailable	Renal Cell Carcinoma, Subtype Not Further Defined
HMF001464A	BRCA1	Olaparib	BRCA1 p.Arg629Ile	Gene-level	OffLabelAvailable	Renal Cell Carcinoma, Subtype Not Further Defined
HMF001464A	BRCA1	Platinum Agent	BRCA1 p.Arg629Ile	Gene-level	OffLabelAvailable	Renal Cell Carcinoma, Subtype Not Further Defined
HMF001464A	BRCA1	Rucaparib	BRCA1 p.Arg629Ile	Gene-level	OffLabelAvailable	Renal Cell Carcinoma, Subtype Not Further Defined
HMF001464A	BRCA1	Cisplatin + Veliparib	BRCA1 p.Arg629Ile	Gene-level	OffLabelAvailable	Renal Cell Carcinoma, Subtype Not Further Defined
HMF001464A	BRCA1	DRUP	BRCA1 p.Arg629Ile	Gene-level	OffLabelAvailable	Renal Cell Carcinoma, Subtype Not Further Defined
HMF002508A	PBRM1	EZH2 inhibitor	PBRM1 p.Phe546fs	Gene-level	OffLabelAvailable	Clear Cell Renal Cell Carcinoma
HMF003788A	PBRM1	EZH2 inhibitor	PBRM1 p.Tyr1450*	Gene-level	OffLabelAvailable	Clear Cell Renal Cell Carcinoma
HMF003715A	PBRM1	EZH2 inhibitor	PBRM1 c.1818_1818+1dupGG	Gene-level	OffLabelAvailable	Papillary RCC
HMF003715A	BRCA2	Chemotherapy + PARP inhibitor	BRCA2 p.Lys1028*	Gene-level	OffLabelAvailable	Papillary RCC
HMF003715A	BRCA2	Olaparib	BRCA2 p.Lys1028*	Gene-level	OffLabelAvailable	Papillary RCC
HMF003715A	BRCA2	Platinum Agent	BRCA2 p.Lys1028*	Gene-level	OffLabelAvailable	Papillary RCC
HMF003715A	BRCA2	Rucaparib	BRCA2 p.Lys1028*	Gene-level	OffLabelAvailable	Papillary RCC
HMF003715A	BRCA2	Cisplatin + Veliparib	BRCA2 p.Lys1028*	Gene-level	OffLabelAvailable	Papillary RCC
HMF003715A	BRCA2	DRUP	BRCA2 p.Lys1028*	Gene-level	OffLabelAvailable	Papillary RCC
HMF003525A	PBRM1	EZH2 inhibitor	PBRM1 p.Pro1411fs	Gene-level	OffLabelAvailable	Clear Cell Renal Cell Carcinoma
HMF000131A	PIK3R1	PI3K pathway inhibitor	PIK3R1 p.Asn673Ser	Gene-level	OffLabelAvailable	Clear Cell Renal Cell Carcinoma
HMF000131A	PIK3R1	PP242	PIK3R1 p.Asn673Ser	Gene-level	OffLabelAvailable	Clear Cell Renal Cell Carcinoma
HMF000131A	PBRM1	EZH2 inhibitor	PBRM1 p.Gly1168Asp	Gene-level	OffLabelAvailable	Clear Cell Renal Cell Carcinoma
HMF000131A	ERCC2	Cisplatin	ERCC2 p.Arg61Gly	Gene-level	OffLabelAvailable	Clear Cell Renal Cell Carcinoma
HMF004389A	TSC2	SRC inhibitor	TSC2 p.His890Asn	Gene-level	OffLabelAvailable	Papillary RCC
HMF004389A	CDKN2A	CDK4/6 inhibitor	CDKN2A Deletion	Specific	OffLabelAvailable	Papillary RCC
HMF004389A	CDKN2A	Ilorasertib	CDKN2A Deletion	Specific	OffLabelAvailable	Papillary RCC
HMF004389A	CDKN2A	DRUP	CDKN2A Deletion	Specific	OffLabelAvailable	Papillary RCC
HMF004389A	CDKN2B	CDK4/6 inhibitor	CDKN2B Deletion	Specific	OffLabelAvailable	Papillary RCC
HMF004389A	MTAP	5-Fluoropyrimidine	MTAP Deletion	Specific	OffLabelAvailable	Papillary RCC
HMF004198A	ATM	Olaparib	ATM c.7789-2A>T	Gene-level	OffLabelAvailable	Clear Cell Renal Cell Carcinoma
HMF004198A	ATM	PARP inhibitor	ATM c.7789-2A>T	Gene-level	OffLabelAvailable	Clear Cell Renal Cell Carcinoma
HMF004198A	ATM	Cisplatin	ATM c.7789-2A>T	Gene-level	OffLabelAvailable	Clear Cell Renal Cell Carcinoma
HMF004198A	ATM	Temozolomide	ATM c.7789-2A>T	Gene-level	OffLabelAvailable	Clear Cell Renal Cell Carcinoma
HMF004198A	ATM	DRUP	ATM c.7789-2A>T	Gene-level	OffLabelAvailable	Clear Cell Renal Cell Carcinoma
HMF004198A	TSC2	SRC inhibitor	TSC2 p.Arg751Gln	Gene-level	OffLabelAvailable	Clear Cell Renal Cell Carcinoma
HMF004198A	STAG2	PARP inhibitor	STAG2 p.Ser1238*	Gene-level	OffLabelAvailable	Clear Cell Renal Cell Carcinoma
HMF004198A	CDKN2A	CDK4/6 inhibitor	CDKN2A Deletion	Specific	OffLabelAvailable	Clear Cell Renal Cell Carcinoma
HMF004198A	CDKN2A	Ilorasertib	CDKN2A Deletion	Specific	OffLabelAvailable	Clear Cell Renal Cell Carcinoma
HMF004198A	CDKN2A	DRUP	CDKN2A Deletion	Specific	OffLabelAvailable	Clear Cell Renal Cell Carcinoma
HMF004198A	CDKN2B	CDK4/6 inhibitor	CDKN2B Deletion	Specific	OffLabelAvailable	Clear Cell Renal Cell Carcinoma
HMF004198A	MTAP	5-Fluoropyrimidine	MTAP Deletion	Specific	OffLabelAvailable	Clear Cell Renal Cell Carcinoma
HMF004233A	TP53	AZD6738	TP53 p.Asp281Tyr	Gene-level	OffLabelAvailable	Clear Cell Renal Cell Carcinoma
HMF004233A	TP53	Decitabine	TP53 p.Asp281Tyr	Gene-level	OffLabelAvailable	Clear Cell Renal Cell Carcinoma
HMF004233A	TP53	Doxorubicin	TP53 p.Asp281Tyr	Gene-level	OffLabelAvailable	Clear Cell Renal Cell Carcinoma
HMF004233A	TP53	Gemcitabine	TP53 p.Asp281Tyr	Gene-level	OffLabelAvailable	Clear Cell Renal Cell Carcinoma
HMF004233A	TP53	Mitomycin C	TP53 p.Asp281Tyr	Gene-level	OffLabelAvailable	Clear Cell Renal Cell Carcinoma
HMF004233A	TP53	Docetaxel + Selumetinib (AZD6244)	TP53 p.Asp281Tyr	Gene-level	OffLabelAvailable	Clear Cell Renal Cell Carcinoma
HMF004233A	TP53	EAP Protocol	TP53 p.Asp281Tyr	Gene-level	OffLabelAvailable	Clear Cell Renal Cell Carcinoma
HMF004233A	AKT2	Everolimus + Vandetanib	AKT2 Amplification	Specific	OffLabelAvailable	Clear Cell Renal Cell Carcinoma
HMF004175A	PIK3CA	MK-2206	PIK3CA p.Glu545Lys	Specific	OffLabelAvailable	Clear Cell Renal Cell Carcinoma
HMF004175A	PIK3CA	Pictilisib	PIK3CA p.Glu545Lys	Specific	OffLabelAvailable	Clear Cell Renal Cell Carcinoma
HMF004175A	PIK3CA	Apitolisib	PIK3CA p.Glu545Lys	Specific	OffLabelAvailable	Clear Cell Renal Cell Carcinoma
HMF004175A	PIK3CA	Ado-trastuzumab Emtansine	PIK3CA p.Glu545Lys	Specific	OffLabelAvailable	Clear Cell Renal Cell Carcinoma
HMF004175A	PIK3CA	Buparlisib	PIK3CA p.Glu545Lys	Gene-level	OffLabelAvailable	Clear Cell Renal Cell Carcinoma
HMF004175A	PIK3CA	Alpelisib + Fulvestrant	PIK3CA p.Glu545Lys	Gene-level	OffLabelAvailable	Clear Cell Renal Cell Carcinoma
HMF004175A	PIK3CA	Serabelisib	PIK3CA p.Glu545Lys	Gene-level	OffLabelAvailable	Clear Cell Renal Cell Carcinoma
HMF004175A	PIK3CA	Copanlisib	PIK3CA p.Glu545Lys	Gene-level	OffLabelAvailable	Clear Cell Renal Cell Carcinoma
HMF004175A	PIK3CA	GDC-0077	PIK3CA p.Glu545Lys	Gene-level	OffLabelAvailable	Clear Cell Renal Cell Carcinoma
HMF004175A	PIK3CA	Alpelisib	PIK3CA p.Glu545Lys	Gene-level	OffLabelAvailable	Clear Cell Renal Cell Carcinoma
HMF004175A	PIK3CA	Buparlisib + Fulvestrant	PIK3CA p.Glu545Lys	Gene-level	OffLabelAvailable	Clear Cell Renal Cell Carcinoma
HMF004175A	PIK3CA	PI3K pathway inhibitor (alone or in combination)	PIK3CA p.Glu545Lys	Gene-level	OffLabelAvailable	Clear Cell Renal Cell Carcinoma
HMF004175A	PIK3CA	PI3K pathway inhibitor	PIK3CA p.Glu545Lys	Gene-level	OffLabelAvailable	Clear Cell Renal Cell Carcinoma
HMF004175A	PIK3CA	PIK3CA inhibitor	PIK3CA p.Glu545Lys	Gene-level	OffLabelAvailable	Clear Cell Renal Cell Carcinoma
HMF004175A	PIK3CA	BEZ235 (NVP-BEZ235, Dactolisib)	PIK3CA p.Glu545Lys	Gene-level	OffLabelAvailable	Clear Cell Renal Cell Carcinoma
HMF004175A	PIK3CA	BYL719 (Alpelisib)	PIK3CA p.Glu545Lys	Gene-level	OffLabelAvailable	Clear Cell Renal Cell Carcinoma
HMF004175A	PIK3CA	PI3K Inhibitor + Ribociclib	PIK3CA p.Glu545Lys	Gene-level	OffLabelAvailable	Clear Cell Renal Cell Carcinoma
HMF004175A	PIK3CA	PI3K Inhibitor + Palbociclib (PD0332991)	PIK3CA p.Glu545Lys	Gene-level	OffLabelAvailable	Clear Cell Renal Cell Carcinoma
HMF004175A	PIK3CA	PP242	PIK3CA p.Glu545Lys	Gene-level	OffLabelAvailable	Clear Cell Renal Cell Carcinoma
HMF004175A	PIK3CA	Pictilisib	PIK3CA p.Glu545Lys	Gene-level	OffLabelAvailable	Clear Cell Renal Cell Carcinoma
HMF004175A	PIK3CB	PI3K pathway inhibitor	PIK3CB p.Val914Ile	Gene-level	OffLabelAvailable	Clear Cell Renal Cell Carcinoma
HMF004175A	INPP4B	PI3K pathway inhibitor	INPP4B p.Thr924Ser	Gene-level	OffLabelAvailable	Clear Cell Renal Cell Carcinoma
HMF004175A	PBRM1	EZH2 inhibitor	PBRM1 p.Pro1411fs	Gene-level	OffLabelAvailable	Clear Cell Renal Cell Carcinoma
HMF004114A	BAP1	EZH2 inhibitor	BAP1 p.Glu125*	Gene-level	OffLabelAvailable	Clear Cell Renal Cell Carcinoma
HMF004114A	BAP1	HDAC inhibitor	BAP1 p.Glu125*	Gene-level	OffLabelAvailable	Clear Cell Renal Cell Carcinoma
HMF004114A	BAP1	PARP inhibitor	BAP1 p.Glu125*	Gene-level	OffLabelAvailable	Clear Cell Renal Cell Carcinoma
HMF004114A	BAP1	LBH-589	BAP1 p.Glu125*	Gene-level	OffLabelAvailable	Clear Cell Renal Cell Carcinoma
HMF004114A	BAP1	Valproic Acid	BAP1 p.Glu125*	Gene-level	OffLabelAvailable	Clear Cell Renal Cell Carcinoma
HMF004114A	BAP1	Vorinostat (SAHA)	BAP1 p.Glu125*	Gene-level	OffLabelAvailable	Clear Cell Renal Cell Carcinoma
HMF004114A	BAP1	Trichostatin A (TSA)	BAP1 p.Glu125*	Gene-level	OffLabelAvailable	Clear Cell Renal Cell Carcinoma
HMF004114A	BAP1	Mocetinostat	BAP1 p.Glu125*	Gene-level	OffLabelAvailable	Clear Cell Renal Cell Carcinoma
HMF003898A	PTEN	GSK2636771	PTEN p.Glu242*	Gene-level	OffLabelAvailable	Clear Cell Renal Cell Carcinoma
HMF003898A	PTEN	AZD8186	PTEN p.Glu242*	Gene-level	OffLabelAvailable	Clear Cell Renal Cell Carcinoma
HMF003898A	PTEN	PARP inhibitor	PTEN p.Glu242*	Gene-level	OffLabelAvailable	Clear Cell Renal Cell Carcinoma
HMF003898A	PTEN	AR antagonist + PI3K pathway inhibitor	PTEN p.Glu242*	Gene-level	OffLabelAvailable	Clear Cell Renal Cell Carcinoma
HMF003898A	PTEN	MEK inhibitor + PI3K pathway inhibitor	PTEN p.Glu242*	Gene-level	OffLabelAvailable	Clear Cell Renal Cell Carcinoma
HMF003898A	PTEN	PI3K pathway inhibitor	PTEN p.Glu242*	Gene-level	OffLabelAvailable	Clear Cell Renal Cell Carcinoma
HMF003898A	PTEN	Sirolimus	PTEN p.Glu242*	Gene-level	OffLabelAvailable	Clear Cell Renal Cell Carcinoma
HMF003898A	PTEN	Ipatasertib	PTEN p.Glu242*	Gene-level	OffLabelAvailable	Clear Cell Renal Cell Carcinoma
HMF003898A	PBRM1	EZH2 inhibitor	PBRM1 p.Arg324fs	Gene-level	OffLabelAvailable	Clear Cell Renal Cell Carcinoma
HMF003898A	PTEN	GSK2636771	PTEN p.Asn323fs	Gene-level	OffLabelAvailable	Clear Cell Renal Cell Carcinoma
HMF003898A	PTEN	AZD8186	PTEN p.Asn323fs	Gene-level	OffLabelAvailable	Clear Cell Renal Cell Carcinoma
HMF003898A	PTEN	PARP inhibitor	PTEN p.Asn323fs	Gene-level	OffLabelAvailable	Clear Cell Renal Cell Carcinoma
HMF003898A	PTEN	AR antagonist + PI3K pathway inhibitor	PTEN p.Asn323fs	Gene-level	OffLabelAvailable	Clear Cell Renal Cell Carcinoma
HMF003898A	PTEN	MEK inhibitor + PI3K pathway inhibitor	PTEN p.Asn323fs	Gene-level	OffLabelAvailable	Clear Cell Renal Cell Carcinoma
HMF003898A	PTEN	PI3K pathway inhibitor	PTEN p.Asn323fs	Gene-level	OffLabelAvailable	Clear Cell Renal Cell Carcinoma
HMF003898A	PTEN	Sirolimus	PTEN p.Asn323fs	Gene-level	OffLabelAvailable	Clear Cell Renal Cell Carcinoma
HMF003898A	PTEN	Ipatasertib	PTEN p.Asn323fs	Gene-level	OffLabelAvailable	Clear Cell Renal Cell Carcinoma
HMF004266A	BAP1	EZH2 inhibitor	BAP1 p.Pro12Thr	Gene-level	OffLabelAvailable	Clear Cell Renal Cell Carcinoma
HMF004266A	BAP1	HDAC inhibitor	BAP1 p.Pro12Thr	Gene-level	OffLabelAvailable	Clear Cell Renal Cell Carcinoma
HMF004266A	BAP1	PARP inhibitor	BAP1 p.Pro12Thr	Gene-level	OffLabelAvailable	Clear Cell Renal Cell Carcinoma
HMF004266A	BAP1	LBH-589	BAP1 p.Pro12Thr	Gene-level	OffLabelAvailable	Clear Cell Renal Cell Carcinoma
HMF004266A	BAP1	Valproic Acid	BAP1 p.Pro12Thr	Gene-level	OffLabelAvailable	Clear Cell Renal Cell Carcinoma
HMF004266A	BAP1	Vorinostat (SAHA)	BAP1 p.Pro12Thr	Gene-level	OffLabelAvailable	Clear Cell Renal Cell Carcinoma
HMF004266A	BAP1	Trichostatin A (TSA)	BAP1 p.Pro12Thr	Gene-level	OffLabelAvailable	Clear Cell Renal Cell Carcinoma
HMF004266A	BAP1	Mocetinostat	BAP1 p.Pro12Thr	Gene-level	OffLabelAvailable	Clear Cell Renal Cell Carcinoma
HMF004266A	CDKN2B	CDK4/6 inhibitor	CDKN2B Deletion	Specific	OffLabelAvailable	Clear Cell Renal Cell Carcinoma
HMF004266A	CDKN2A	CDK4/6 inhibitor	CDKN2A Deletion	Specific	OffLabelAvailable	Clear Cell Renal Cell Carcinoma
HMF004266A	CDKN2A	Ilorasertib	CDKN2A Deletion	Specific	OffLabelAvailable	Clear Cell Renal Cell Carcinoma
HMF004266A	CDKN2A	DRUP	CDKN2A Deletion	Specific	OffLabelAvailable	Clear Cell Renal Cell Carcinoma
HMF003947A	SMO	Arsenic Trioxide	SMO p.Glu208Ala	Gene-level	OffLabelAvailable	Clear Cell Renal Cell Carcinoma
HMF003947A	ATR	Olaparib	ATR p.Met2052Ile	Gene-level	OffLabelAvailable	Clear Cell Renal Cell Carcinoma
HMF003947A	ATR	Temozolomide	ATR p.Met2052Ile	Gene-level	OffLabelAvailable	Clear Cell Renal Cell Carcinoma
HMF003947A	PBRM1	EZH2 inhibitor	PBRM1 p.Gly1206Arg	Gene-level	OffLabelAvailable	Clear Cell Renal Cell Carcinoma
HMF003947A	ARID1A	ATR inhibitors	ARID1A p.Ala1628fs	Gene-level	OffLabelAvailable	Clear Cell Renal Cell Carcinoma
HMF003947A	ARID1A	EZH2 inhibitor	ARID1A p.Ala1628fs	Gene-level	OffLabelAvailable	Clear Cell Renal Cell Carcinoma
HMF003947A	ARID1A	PARP inhibitor	ARID1A p.Ala1628fs	Gene-level	OffLabelAvailable	Clear Cell Renal Cell Carcinoma
HMF003947A	CDKN2A	CDK4/6 inhibitor	CDKN2A Deletion	Specific	OffLabelAvailable	Clear Cell Renal Cell Carcinoma
HMF003947A	CDKN2A	Ilorasertib	CDKN2A Deletion	Specific	OffLabelAvailable	Clear Cell Renal Cell Carcinoma
HMF003947A	CDKN2A	DRUP	CDKN2A Deletion	Specific	OffLabelAvailable	Clear Cell Renal Cell Carcinoma
HMF003947A	CDKN2B	CDK4/6 inhibitor	CDKN2B Deletion	Specific	OffLabelAvailable	Clear Cell Renal Cell Carcinoma
HMF003947A	MTAP	5-Fluoropyrimidine	MTAP Deletion	Specific	OffLabelAvailable	Clear Cell Renal Cell Carcinoma
HMF003976A	BAP1	EZH2 inhibitor	BAP1 p.Thr677Pro	Gene-level	OffLabelAvailable	Clear Cell Renal Cell Carcinoma
HMF003976A	BAP1	HDAC inhibitor	BAP1 p.Thr677Pro	Gene-level	OffLabelAvailable	Clear Cell Renal Cell Carcinoma
HMF003976A	BAP1	PARP inhibitor	BAP1 p.Thr677Pro	Gene-level	OffLabelAvailable	Clear Cell Renal Cell Carcinoma
HMF003976A	BAP1	LBH-589	BAP1 p.Thr677Pro	Gene-level	OffLabelAvailable	Clear Cell Renal Cell Carcinoma
HMF003976A	BAP1	Valproic Acid	BAP1 p.Thr677Pro	Gene-level	OffLabelAvailable	Clear Cell Renal Cell Carcinoma
HMF003976A	BAP1	Vorinostat (SAHA)	BAP1 p.Thr677Pro	Gene-level	OffLabelAvailable	Clear Cell Renal Cell Carcinoma
HMF003976A	BAP1	Trichostatin A (TSA)	BAP1 p.Thr677Pro	Gene-level	OffLabelAvailable	Clear Cell Renal Cell Carcinoma
HMF003976A	BAP1	Mocetinostat	BAP1 p.Thr677Pro	Gene-level	OffLabelAvailable	Clear Cell Renal Cell Carcinoma
HMF003976A	PBRM1	EZH2 inhibitor	PBRM1 p.Ser1332fs	Gene-level	OffLabelAvailable	Clear Cell Renal Cell Carcinoma
HMF003976A	CDKN2A	CDK4/6 inhibitor	CDKN2A Deletion	Specific	OffLabelAvailable	Clear Cell Renal Cell Carcinoma
HMF003976A	CDKN2A	Ilorasertib	CDKN2A Deletion	Specific	OffLabelAvailable	Clear Cell Renal Cell Carcinoma
HMF003976A	CDKN2A	DRUP	CDKN2A Deletion	Specific	OffLabelAvailable	Clear Cell Renal Cell Carcinoma
HMF003976A	CDKN2B	CDK4/6 inhibitor	CDKN2B Deletion	Specific	OffLabelAvailable	Clear Cell Renal Cell Carcinoma
HMF004241A	CDKN2A	CDK4/6 inhibitor	CDKN2A Deletion	Specific	OffLabelAvailable	Renal Cell Carcinoma, Subtype Not Further Defined
HMF004241A	CDKN2A	Ilorasertib	CDKN2A Deletion	Specific	OffLabelAvailable	Renal Cell Carcinoma, Subtype Not Further Defined
HMF004241A	CDKN2A	DRUP	CDKN2A Deletion	Specific	OffLabelAvailable	Renal Cell Carcinoma, Subtype Not Further Defined
HMF004241A	CDKN2B	CDK4/6 inhibitor	CDKN2B Deletion	Specific	OffLabelAvailable	Renal Cell Carcinoma, Subtype Not Further Defined
HMF004241A	NF2	MEK inhibitor	NF2 Deletion	Specific	OffLabelAvailable	Renal Cell Carcinoma, Subtype Not Further Defined
HMF004241A	NF2	AR42	NF2 Deletion	Specific	OffLabelAvailable	Renal Cell Carcinoma, Subtype Not Further Defined
HMF004241A	NF2	Imatinib	NF2 Deletion	Specific	OffLabelAvailable	Renal Cell Carcinoma, Subtype Not Further Defined
HMF004241A	NF2	Lapatinib	NF2 Deletion	Specific	OffLabelAvailable	Renal Cell Carcinoma, Subtype Not Further Defined
HMF004241A	NF2	Chemotherapy + Tensirolimus	NF2 Deletion	Specific	OffLabelAvailable	Renal Cell Carcinoma, Subtype Not Further Defined
HMF004356A	BAP1	EZH2 inhibitor	BAP1 p.Gln684*	Gene-level	OffLabelAvailable	Renal Cell Carcinoma, Subtype Not Further Defined
HMF004356A	BAP1	HDAC inhibitor	BAP1 p.Gln684*	Gene-level	OffLabelAvailable	Renal Cell Carcinoma, Subtype Not Further Defined
HMF004356A	BAP1	PARP inhibitor	BAP1 p.Gln684*	Gene-level	OffLabelAvailable	Renal Cell Carcinoma, Subtype Not Further Defined
HMF004356A	BAP1	LBH-589	BAP1 p.Gln684*	Gene-level	OffLabelAvailable	Renal Cell Carcinoma, Subtype Not Further Defined
HMF004356A	BAP1	Valproic Acid	BAP1 p.Gln684*	Gene-level	OffLabelAvailable	Renal Cell Carcinoma, Subtype Not Further Defined
HMF004356A	BAP1	Vorinostat (SAHA)	BAP1 p.Gln684*	Gene-level	OffLabelAvailable	Renal Cell Carcinoma, Subtype Not Further Defined
HMF004356A	BAP1	Trichostatin A (TSA)	BAP1 p.Gln684*	Gene-level	OffLabelAvailable	Renal Cell Carcinoma, Subtype Not Further Defined
HMF004356A	BAP1	Mocetinostat	BAP1 p.Gln684*	Gene-level	OffLabelAvailable	Renal Cell Carcinoma, Subtype Not Further Defined
HMF004179A	PBRM1	EZH2 inhibitor	PBRM1 p.Leu1195fs	Gene-level	OffLabelAvailable	Clear Cell Renal Cell Carcinoma
HMF003929A	PBRM1	EZH2 inhibitor	PBRM1 p.Phe728Ser	Gene-level	OffLabelAvailable	Clear Cell Renal Cell Carcinoma
HMF004063A	MTOR	Everolimus + Pazopanib	MTOR p.Val2006Phe	Gene-level	OffLabelAvailable	Clear Cell Renal Cell Carcinoma
HMF004063A	PIK3CB	PI3K pathway inhibitor	PIK3CB p.Arg604fs	Gene-level	OffLabelAvailable	Clear Cell Renal Cell Carcinoma
HMF004063A	PBRM1	EZH2 inhibitor	PBRM1 c.1444-2A>T	Gene-level	OffLabelAvailable	Clear Cell Renal Cell Carcinoma
HMF002108A	ATM	ATR inhibitor	ATM c.2921+1G>A	Gene-level	OffLabelNotAvailable	Clear Cell Renal Cell Carcinoma
HMF002108A	ATM	DNA-PKc inhibitor	ATM c.2921+1G>A	Gene-level	OffLabelNotAvailable	Clear Cell Renal Cell Carcinoma
HMF002108A	ATM	JAVELIN BRCA/ATM	ATM c.2921+1G>A	Gene-level	OffLabelNotAvailable	Clear Cell Renal Cell Carcinoma
HMF002108A	SETD2	WEE1 inhibitor	SETD2 p.Cys1499Phe	Gene-level	OffLabelNotAvailable	Clear Cell Renal Cell Carcinoma
HMF002068A	PTEN	AKT inhibitor	PTEN p.Tyr27Asp	Gene-level	OffLabelNotAvailable	Clear Cell Renal Cell Carcinoma
HMF002068A	PTEN	ATM inhibitor	PTEN p.Tyr27Asp	Gene-level	OffLabelNotAvailable	Clear Cell Renal Cell Carcinoma
HMF002068A	PTEN	PIK3CB inhibitor	PTEN p.Tyr27Asp	Gene-level	OffLabelNotAvailable	Clear Cell Renal Cell Carcinoma
HMF002068A	PTEN	AZD8186 + BYL719 (Alpelisib) + Enzalutamide	PTEN p.Tyr27Asp	Gene-level	OffLabelNotAvailable	Clear Cell Renal Cell Carcinoma
HMF002068A	PTEN	COSYMO	PTEN p.Tyr27Asp	Gene-level	OffLabelNotAvailable	Clear Cell Renal Cell Carcinoma
HMF002068A	PTEN	POSEIDON	PTEN p.Tyr27Asp	Gene-level	OffLabelNotAvailable	Clear Cell Renal Cell Carcinoma
HMF002068A	PIK3CA	Taselisib	PIK3CA p.Gln546Arg	Gene-level	OffLabelNotAvailable	Clear Cell Renal Cell Carcinoma
HMF002068A	PIK3CA	AKT inhibitor	PIK3CA p.Gln546Arg	Gene-level	OffLabelNotAvailable	Clear Cell Renal Cell Carcinoma
HMF002068A	PIK3CA	Radiation + Taselisib (GDC-0032)	PIK3CA p.Gln546Arg	Gene-level	OffLabelNotAvailable	Clear Cell Renal Cell Carcinoma
HMF002068A	PIK3CA	AZD5363	PIK3CA p.Gln546Arg	Gene-level	OffLabelNotAvailable	Clear Cell Renal Cell Carcinoma
HMF002068A	PIK3CA	COSYMO	PIK3CA p.Gln546Arg	Gene-level	OffLabelNotAvailable	Clear Cell Renal Cell Carcinoma
HMF002068A	PIK3CA	POSEIDON	PIK3CA p.Gln546Arg	Gene-level	OffLabelNotAvailable	Clear Cell Renal Cell Carcinoma
HMF002068A	PIK3CA	BYLieve	PIK3CA p.Gln546Arg	Gene-level	OffLabelNotAvailable	Clear Cell Renal Cell Carcinoma
HMF002068A	SETD2	WEE1 inhibitor	SETD2 p.Gln2342fs	Gene-level	OffLabelNotAvailable	Clear Cell Renal Cell Carcinoma
HMF002068A	TP53	WEE1 inhibitor	TP53 p.Leu194Arg	Gene-level	OffLabelNotAvailable	Clear Cell Renal Cell Carcinoma
HMF002068A	TP53	Pramlintide	TP53 p.Leu194Arg	Gene-level	OffLabelNotAvailable	Clear Cell Renal Cell Carcinoma
HMF002362A	PIK3CA	Taselisib	PIK3CA p.Ile112Phe	Gene-level	OffLabelNotAvailable	Clear Cell Renal Cell Carcinoma
HMF002362A	PIK3CA	AKT inhibitor	PIK3CA p.Ile112Phe	Gene-level	OffLabelNotAvailable	Clear Cell Renal Cell Carcinoma
HMF002362A	PIK3CA	Radiation + Taselisib (GDC-0032)	PIK3CA p.Ile112Phe	Gene-level	OffLabelNotAvailable	Clear Cell Renal Cell Carcinoma
HMF002362A	PIK3CA	AZD5363	PIK3CA p.Ile112Phe	Gene-level	OffLabelNotAvailable	Clear Cell Renal Cell Carcinoma
HMF002362A	PIK3CA	COSYMO	PIK3CA p.Ile112Phe	Gene-level	OffLabelNotAvailable	Clear Cell Renal Cell Carcinoma
HMF002362A	PIK3CA	POSEIDON	PIK3CA p.Ile112Phe	Gene-level	OffLabelNotAvailable	Clear Cell Renal Cell Carcinoma
HMF002362A	PIK3CA	BYLieve	PIK3CA p.Ile112Phe	Gene-level	OffLabelNotAvailable	Clear Cell Renal Cell Carcinoma
HMF002362A	PTEN	AKT inhibitor	PTEN p.Gln298*	Gene-level	OffLabelNotAvailable	Clear Cell Renal Cell Carcinoma
HMF002362A	PTEN	ATM inhibitor	PTEN p.Gln298*	Gene-level	OffLabelNotAvailable	Clear Cell Renal Cell Carcinoma
HMF002362A	PTEN	PIK3CB inhibitor	PTEN p.Gln298*	Gene-level	OffLabelNotAvailable	Clear Cell Renal Cell Carcinoma
HMF002362A	PTEN	AZD8186 + BYL719 (Alpelisib) + Enzalutamide	PTEN p.Gln298*	Gene-level	OffLabelNotAvailable	Clear Cell Renal Cell Carcinoma
HMF002362A	PTEN	COSYMO	PTEN p.Gln298*	Gene-level	OffLabelNotAvailable	Clear Cell Renal Cell Carcinoma
HMF002362A	PTEN	POSEIDON	PTEN p.Gln298*	Gene-level	OffLabelNotAvailable	Clear Cell Renal Cell Carcinoma
HMF002362A	TP53	WEE1 inhibitor	TP53 c.993+2T>C	Gene-level	OffLabelNotAvailable	Clear Cell Renal Cell Carcinoma
HMF002362A	TP53	Pramlintide	TP53 c.993+2T>C	Gene-level	OffLabelNotAvailable	Clear Cell Renal Cell Carcinoma
HMF002362A	TP53	WEE1 inhibitor	TP53 p.His179Gln	Gene-level	OffLabelNotAvailable	Clear Cell Renal Cell Carcinoma
HMF002362A	TP53	Pramlintide	TP53 p.His179Gln	Gene-level	OffLabelNotAvailable	Clear Cell Renal Cell Carcinoma
HMF002903A	NF2	FAK inhibitor	NF2 Deletion	Specific	OffLabelNotAvailable	Clear Cell Renal Cell Carcinoma
HMF002903A	NF2	HSP90 inhibitor	NF2 Deletion	Specific	OffLabelNotAvailable	Clear Cell Renal Cell Carcinoma
HMF002903A	NF2	PAK inhibitor	NF2 Deletion	Specific	OffLabelNotAvailable	Clear Cell Renal Cell Carcinoma
HMF002903A	NF2	PDK1 inhibitor	NF2 Deletion	Specific	OffLabelNotAvailable	Clear Cell Renal Cell Carcinoma
HMF002903A	NF2	Everolimus + Octreotide	NF2 Deletion	Specific	OffLabelNotAvailable	Clear Cell Renal Cell Carcinoma
HMF002903A	SETD2	WEE1 inhibitor	SETD2 Deletion	Specific	OffLabelNotAvailable	Clear Cell Renal Cell Carcinoma
HMF000213B	MSH2	BASKET OF BASKETS (VHIO17002)	MSH2 p.Leu201fs	Gene-level	OffLabelNotAvailable	Papillary RCC
HMF003060A	NF2	FAK inhibitor	NF2 c.599+1G>A	Gene-level	OffLabelNotAvailable	Clear Cell Renal Cell Carcinoma
HMF003060A	NF2	HSP90 inhibitor	NF2 c.599+1G>A	Gene-level	OffLabelNotAvailable	Clear Cell Renal Cell Carcinoma
HMF003060A	NF2	PAK inhibitor	NF2 c.599+1G>A	Gene-level	OffLabelNotAvailable	Clear Cell Renal Cell Carcinoma
HMF003060A	NF2	PDK1 inhibitor	NF2 c.599+1G>A	Gene-level	OffLabelNotAvailable	Clear Cell Renal Cell Carcinoma
HMF003060A	NF2	Everolimus + Octreotide	NF2 c.599+1G>A	Gene-level	OffLabelNotAvailable	Clear Cell Renal Cell Carcinoma
HMF003060A	FGFR3	FIERCE-22	FGFR3 p.Asp794Val	Gene-level	OffLabelNotAvailable	Clear Cell Renal Cell Carcinoma
HMF003060A	FGFR3	INCB 54828-201	FGFR3 p.Asp794Val	Gene-level	OffLabelNotAvailable	Clear Cell Renal Cell Carcinoma
HMF003060A	FGFR3	TPU-TAS-120-101	FGFR3 p.Asp794Val	Gene-level	OffLabelNotAvailable	Clear Cell Renal Cell Carcinoma
HMF000673A	ESR1	TAX-ESR1 study	ESR1 p.Ser432Pro	Gene-level	OffLabelNotAvailable	Papillary RCC
HMF000673A	PIK3CA	Taselisib	PIK3CA p.Cys403Ser	Gene-level	OffLabelNotAvailable	Papillary RCC
HMF000673A	PIK3CA	AKT inhibitor	PIK3CA p.Cys403Ser	Gene-level	OffLabelNotAvailable	Papillary RCC
HMF000673A	PIK3CA	Radiation + Taselisib (GDC-0032)	PIK3CA p.Cys403Ser	Gene-level	OffLabelNotAvailable	Papillary RCC
HMF000673A	PIK3CA	AZD5363	PIK3CA p.Cys403Ser	Gene-level	OffLabelNotAvailable	Papillary RCC
HMF000673A	PIK3CA	COSYMO	PIK3CA p.Cys403Ser	Gene-level	OffLabelNotAvailable	Papillary RCC
HMF000673A	PIK3CA	POSEIDON	PIK3CA p.Cys403Ser	Gene-level	OffLabelNotAvailable	Papillary RCC
HMF000673A	PIK3CA	BYLieve	PIK3CA p.Cys403Ser	Gene-level	OffLabelNotAvailable	Papillary RCC
HMF002487A	TP53	WEE1 inhibitor	TP53 p.Ala138Val	Gene-level	OffLabelNotAvailable	Clear Cell Renal Cell Carcinoma
HMF002487A	TP53	Pramlintide	TP53 p.Ala138Val	Gene-level	OffLabelNotAvailable	Clear Cell Renal Cell Carcinoma
HMF002139A	SETD2	WEE1 inhibitor	SETD2 p.Leu2376fs	Gene-level	OffLabelNotAvailable	Clear Cell Renal Cell Carcinoma
HMF002471A	TP53	WEE1 inhibitor	TP53 p.Pro72fs	Gene-level	OffLabelNotAvailable	Clear Cell Renal Cell Carcinoma
HMF002471A	TP53	Pramlintide	TP53 p.Pro72fs	Gene-level	OffLabelNotAvailable	Clear Cell Renal Cell Carcinoma
HMF002471A	SETD2	WEE1 inhibitor	SETD2 p.His646fs	Gene-level	OffLabelNotAvailable	Clear Cell Renal Cell Carcinoma
HMF002352A	TP53	WEE1 inhibitor	TP53 p.Pro278Arg	Gene-level	OffLabelNotAvailable	Clear Cell Renal Cell Carcinoma
HMF002352A	TP53	Pramlintide	TP53 p.Pro278Arg	Gene-level	OffLabelNotAvailable	Clear Cell Renal Cell Carcinoma
HMF001356A	BRCA1	WEE1 inhibitor	BRCA1 p.Gln780*	Gene-level	OffLabelNotAvailable	Renal Cell Carcinoma, Subtype Not Further Defined
HMF001356A	BRCA1	SUBITO	BRCA1 p.Gln780*	Gene-level	OffLabelNotAvailable	Renal Cell Carcinoma, Subtype Not Further Defined
HMF001356A	BRCA1	TUBA	BRCA1 p.Gln780*	Gene-level	OffLabelNotAvailable	Renal Cell Carcinoma, Subtype Not Further Defined
HMF001356A	BRCA1	TACTIC	BRCA1 p.Gln780*	Gene-level	OffLabelNotAvailable	Renal Cell Carcinoma, Subtype Not Further Defined
HMF001356A	BRCA1	MEDIOLA - D081KC00001	BRCA1 p.Gln780*	Gene-level	OffLabelNotAvailable	Renal Cell Carcinoma, Subtype Not Further Defined
HMF001356A	BRCA1	JAVELIN BRCA/ATM	BRCA1 p.Gln780*	Gene-level	OffLabelNotAvailable	Renal Cell Carcinoma, Subtype Not Further Defined
HMF001356A	BRCA1	ABC study	BRCA1 p.Gln780*	Gene-level	OffLabelNotAvailable	Renal Cell Carcinoma, Subtype Not Further Defined
HMF001356A	BRCA1	VIOLETTE	BRCA1 p.Gln780*	Gene-level	OffLabelNotAvailable	Renal Cell Carcinoma, Subtype Not Further Defined
HMF001356A	BRCA1	GALAHAD	BRCA1 p.Gln780*	Gene-level	OffLabelNotAvailable	Renal Cell Carcinoma, Subtype Not Further Defined
HMF001356A	BRCA1	BASKET OF BASKETS (VHIO17002)	BRCA1 p.Gln780*	Gene-level	OffLabelNotAvailable	Renal Cell Carcinoma, Subtype Not Further Defined
HMF002388A	TP53	WEE1 inhibitor	TP53 p.His214Arg	Gene-level	OffLabelNotAvailable	Clear Cell Renal Cell Carcinoma
HMF002388A	TP53	Pramlintide	TP53 p.His214Arg	Gene-level	OffLabelNotAvailable	Clear Cell Renal Cell Carcinoma
HMF002388A	BAP1	MC1568	BAP1 p.Asn695fs	Gene-level	OffLabelNotAvailable	Clear Cell Renal Cell Carcinoma
HMF003272A	PTEN	AKT inhibitor	PTEN p.Gln110*	Gene-level	OffLabelNotAvailable	Renal Cell Carcinoma, Subtype Not Further Defined
HMF003272A	PTEN	ATM inhibitor	PTEN p.Gln110*	Gene-level	OffLabelNotAvailable	Renal Cell Carcinoma, Subtype Not Further Defined
HMF003272A	PTEN	PIK3CB inhibitor	PTEN p.Gln110*	Gene-level	OffLabelNotAvailable	Renal Cell Carcinoma, Subtype Not Further Defined
HMF003272A	PTEN	AZD8186 + BYL719 (Alpelisib) + Enzalutamide	PTEN p.Gln110*	Gene-level	OffLabelNotAvailable	Renal Cell Carcinoma, Subtype Not Further Defined
HMF003272A	PTEN	COSYMO	PTEN p.Gln110*	Gene-level	OffLabelNotAvailable	Renal Cell Carcinoma, Subtype Not Further Defined
HMF003272A	PTEN	POSEIDON	PTEN p.Gln110*	Gene-level	OffLabelNotAvailable	Renal Cell Carcinoma, Subtype Not Further Defined
HMF003272A	BAP1	MC1568	BAP1 p.Asn547fs	Gene-level	OffLabelNotAvailable	Renal Cell Carcinoma, Subtype Not Further Defined
HMF001591A	TP53	WEE1 inhibitor	TP53 p.Ser37fs	Gene-level	OffLabelNotAvailable	Clear Cell Renal Cell Carcinoma
HMF001591A	TP53	Pramlintide	TP53 p.Ser37fs	Gene-level	OffLabelNotAvailable	Clear Cell Renal Cell Carcinoma
HMF001953A	PTEN	AKT inhibitor	PTEN c.209+1G>A	Gene-level	OffLabelNotAvailable	Clear Cell Renal Cell Carcinoma
HMF001953A	PTEN	ATM inhibitor	PTEN c.209+1G>A	Gene-level	OffLabelNotAvailable	Clear Cell Renal Cell Carcinoma
HMF001953A	PTEN	PIK3CB inhibitor	PTEN c.209+1G>A	Gene-level	OffLabelNotAvailable	Clear Cell Renal Cell Carcinoma
HMF001953A	PTEN	COSYMO	PTEN c.209+1G>A	Gene-level	OffLabelNotAvailable	Clear Cell Renal Cell Carcinoma
HMF001953A	PTEN	POSEIDON	PTEN c.209+1G>A	Gene-level	OffLabelNotAvailable	Clear Cell Renal Cell Carcinoma
HMF001484A	ATM	ATR inhibitor	ATM p.Lys1943fs	Gene-level	OffLabelNotAvailable	Clear Cell Renal Cell Carcinoma
HMF001484A	ATM	DNA-PKc inhibitor	ATM p.Lys1943fs	Gene-level	OffLabelNotAvailable	Clear Cell Renal Cell Carcinoma
HMF001484A	ATM	JAVELIN BRCA/ATM	ATM p.Lys1943fs	Gene-level	OffLabelNotAvailable	Clear Cell Renal Cell Carcinoma
HMF001484A	ATM	ATR inhibitor	ATM p.Leu1936fs	Gene-level	OffLabelNotAvailable	Clear Cell Renal Cell Carcinoma
HMF001484A	ATM	DNA-PKc inhibitor	ATM p.Leu1936fs	Gene-level	OffLabelNotAvailable	Clear Cell Renal Cell Carcinoma
HMF001484A	ATM	JAVELIN BRCA/ATM	ATM p.Leu1936fs	Gene-level	OffLabelNotAvailable	Clear Cell Renal Cell Carcinoma
HMF001484A	SETD2	WEE1 inhibitor	SETD2 p.Cys1520Phe	Gene-level	OffLabelNotAvailable	Clear Cell Renal Cell Carcinoma
HMF001484A	MSH3	DNA-PKc inhibitor	MSH3 p.Arg26Pro	Gene-level	OffLabelNotAvailable	Clear Cell Renal Cell Carcinoma
HMF001484A	PTEN	AKT inhibitor	PTEN Deletion	Specific	OffLabelNotAvailable	Clear Cell Renal Cell Carcinoma
HMF001484A	PTEN	PIK3CB inhibitor	PTEN Deletion	Specific	OffLabelNotAvailable	Clear Cell Renal Cell Carcinoma
HMF001484A	PTEN	COSYMO	PTEN Deletion	Specific	OffLabelNotAvailable	Clear Cell Renal Cell Carcinoma
HMF001484A	PTEN	POSEIDON	PTEN Deletion	Specific	OffLabelNotAvailable	Clear Cell Renal Cell Carcinoma
HMF000631A	EGFR	MERLOT-study	EGFR p.Ala86Val	Gene-level	OffLabelNotAvailable	Renal Cell Carcinoma, Subtype Not Further Defined
HMF000631A	EGFR	HER2 targeting in EGFRmut NSCLC	EGFR p.Ala86Val	Gene-level	OffLabelNotAvailable	Renal Cell Carcinoma, Subtype Not Further Defined
HMF000631A	EGFR	[11C]erlotinib tumor heterogeneity	EGFR p.Ala86Val	Gene-level	OffLabelNotAvailable	Renal Cell Carcinoma, Subtype Not Further Defined
HMF000631A	EGFR	SATIN	EGFR p.Ala86Val	Gene-level	OffLabelNotAvailable	Renal Cell Carcinoma, Subtype Not Further Defined
HMF000631A	EGFR	TRAEMOS	EGFR p.Ala86Val	Gene-level	OffLabelNotAvailable	Renal Cell Carcinoma, Subtype Not Further Defined
HMF000631A	EGFR	CTNO155X2101	EGFR p.Ala86Val	Gene-level	OffLabelNotAvailable	Renal Cell Carcinoma, Subtype Not Further Defined
HMF000631A	SETD2	WEE1 inhibitor	SETD2 p.Asp2064fs	Gene-level	OffLabelNotAvailable	Renal Cell Carcinoma, Subtype Not Further Defined
HMF001943A	SETD2	WEE1 inhibitor	SETD2 p.Thr896fs	Gene-level	OffLabelNotAvailable	Clear Cell Renal Cell Carcinoma
HMF001431A	ATM	ATR inhibitor	ATM p.Asn3003Ser	Gene-level	OffLabelNotAvailable	Clear Cell Renal Cell Carcinoma
HMF001431A	ATM	DNA-PKc inhibitor	ATM p.Asn3003Ser	Gene-level	OffLabelNotAvailable	Clear Cell Renal Cell Carcinoma
HMF001431A	ATM	JAVELIN BRCA/ATM	ATM p.Asn3003Ser	Gene-level	OffLabelNotAvailable	Clear Cell Renal Cell Carcinoma
HMF001431A	PMS2	BASKET OF BASKETS (VHIO17002)	PMS2 p.Asp261Asn	Gene-level	OffLabelNotAvailable	Clear Cell Renal Cell Carcinoma
HMF001431A	NF2	FAK inhibitor	NF2 Deletion	Specific	OffLabelNotAvailable	Clear Cell Renal Cell Carcinoma
HMF001431A	NF2	HSP90 inhibitor	NF2 Deletion	Specific	OffLabelNotAvailable	Clear Cell Renal Cell Carcinoma
HMF001431A	NF2	PAK inhibitor	NF2 Deletion	Specific	OffLabelNotAvailable	Clear Cell Renal Cell Carcinoma
HMF001431A	NF2	PDK1 inhibitor	NF2 Deletion	Specific	OffLabelNotAvailable	Clear Cell Renal Cell Carcinoma
HMF001431A	NF2	Everolimus + Octreotide	NF2 Deletion	Specific	OffLabelNotAvailable	Clear Cell Renal Cell Carcinoma
HMF001843A	MET	MET inhibitor	MET Amplification	Specific	OffLabelNotAvailable	Papillary RCC
HMF001843A	MET	CRISP (Study ITCC 053)	MET Amplification	Specific	OffLabelNotAvailable	Papillary RCC
HMF001843A	MET	OMO1.01.02	MET Amplification	Specific	OffLabelNotAvailable	Papillary RCC
HMF001843A	MET	Cabo ASAP	MET Amplification	Specific	OffLabelNotAvailable	Papillary RCC
HMF001843A	MET	GeoMETry Mono1 - CINC280A2201	MET Amplification	Specific	OffLabelNotAvailable	Papillary RCC
HMF001843A	MET	VISION (MS200095-0022)	MET Amplification	Specific	OffLabelNotAvailable	Papillary RCC
HMF002113A	TP53	WEE1 inhibitor	TP53 p.Tyr236fs	Gene-level	OffLabelNotAvailable	Clear Cell Renal Cell Carcinoma
HMF002113A	TP53	Pramlintide	TP53 p.Tyr236fs	Gene-level	OffLabelNotAvailable	Clear Cell Renal Cell Carcinoma
HMF002113A	PIK3R1	AKT inhibitor	PIK3R1 p.Tyr528fs	Gene-level	OffLabelNotAvailable	Clear Cell Renal Cell Carcinoma
HMF002113A	SETD2	WEE1 inhibitor	SETD2 Deletion	Specific	OffLabelNotAvailable	Clear Cell Renal Cell Carcinoma
HMF000611A	TP53	WEE1 inhibitor	TP53 p.Tyr163His	Gene-level	OffLabelNotAvailable	Clear Cell Renal Cell Carcinoma
HMF000611A	TP53	Pramlintide	TP53 p.Tyr163His	Gene-level	OffLabelNotAvailable	Clear Cell Renal Cell Carcinoma
HMF000611A	PTEN	AKT inhibitor	PTEN p.Cys136Arg	Gene-level	OffLabelNotAvailable	Clear Cell Renal Cell Carcinoma
HMF000611A	PTEN	ATM inhibitor	PTEN p.Cys136Arg	Gene-level	OffLabelNotAvailable	Clear Cell Renal Cell Carcinoma
HMF000611A	PTEN	PIK3CB inhibitor	PTEN p.Cys136Arg	Gene-level	OffLabelNotAvailable	Clear Cell Renal Cell Carcinoma
HMF000611A	PTEN	AZD8186 + BYL719 (Alpelisib) + Enzalutamide	PTEN p.Cys136Arg	Gene-level	OffLabelNotAvailable	Clear Cell Renal Cell Carcinoma
HMF000611A	PTEN	COSYMO	PTEN p.Cys136Arg	Gene-level	OffLabelNotAvailable	Clear Cell Renal Cell Carcinoma
HMF000611A	PTEN	POSEIDON	PTEN p.Cys136Arg	Gene-level	OffLabelNotAvailable	Clear Cell Renal Cell Carcinoma
HMF002892A	BAP1	MC1568	BAP1 p.Ser395*	Gene-level	OffLabelNotAvailable	Papillary RCC
HMF002892A	NF1	AURK inhibitor	NF1 p.Glu1333fs	Gene-level	OffLabelNotAvailable	Papillary RCC
HMF002892A	NF1	HSP90 inhibitor + MTOR inhibitor	NF1 p.Glu1333fs	Gene-level	OffLabelNotAvailable	Papillary RCC
HMF002892A	NF1	VTX-11e	NF1 p.Glu1333fs	Gene-level	OffLabelNotAvailable	Papillary RCC
HMF002892A	NF1	AZ628	NF1 p.Glu1333fs	Gene-level	OffLabelNotAvailable	Papillary RCC
HMF002892A	BAP1	MC1568	BAP1 p.Ile353fs	Gene-level	OffLabelNotAvailable	Papillary RCC
HMF002892A	TLK2	Go6983	TLK2 Amplification	Specific	OffLabelNotAvailable	Papillary RCC
HMF002892A	TLK2	GF109203X	TLK2 Amplification	Specific	OffLabelNotAvailable	Papillary RCC
HMF001907A	ATM	ATR inhibitor	ATM p.Glu642Gln	Gene-level	OffLabelNotAvailable	Clear Cell Renal Cell Carcinoma
HMF001907A	ATM	DNA-PKc inhibitor	ATM p.Glu642Gln	Gene-level	OffLabelNotAvailable	Clear Cell Renal Cell Carcinoma
HMF001907A	ATM	JAVELIN BRCA/ATM	ATM p.Glu642Gln	Gene-level	OffLabelNotAvailable	Clear Cell Renal Cell Carcinoma
HMF001797A	TP53	WEE1 inhibitor	TP53 p.Pro152Leu	Gene-level	OffLabelNotAvailable	Clear Cell Renal Cell Carcinoma
HMF001797A	TP53	Pramlintide	TP53 p.Pro152Leu	Gene-level	OffLabelNotAvailable	Clear Cell Renal Cell Carcinoma
HMF001797A	GNAQ	JQ1	GNAQ p.Pro185Ser	Gene-level	OffLabelNotAvailable	Clear Cell Renal Cell Carcinoma
HMF001797A	GNAQ	AEB071 + PD0325901	GNAQ p.Pro185Ser	Gene-level	OffLabelNotAvailable	Clear Cell Renal Cell Carcinoma
HMF001797A	POLE	PORTEC-4a	POLE p.Cys663Tyr	Gene-level	OffLabelNotAvailable	Clear Cell Renal Cell Carcinoma
HMF001797A	POLE	POLE EC pilot study	POLE p.Cys663Tyr	Gene-level	OffLabelNotAvailable	Clear Cell Renal Cell Carcinoma
HMF001797A	POLE	BASKET OF BASKETS (VHIO17002)	POLE p.Cys663Tyr	Gene-level	OffLabelNotAvailable	Clear Cell Renal Cell Carcinoma
HMF001797A	PIK3CA	Taselisib	PIK3CA p.Lys111Glu	Gene-level	OffLabelNotAvailable	Clear Cell Renal Cell Carcinoma
HMF001797A	PIK3CA	AKT inhibitor	PIK3CA p.Lys111Glu	Gene-level	OffLabelNotAvailable	Clear Cell Renal Cell Carcinoma
HMF001797A	PIK3CA	Radiation + Taselisib (GDC-0032)	PIK3CA p.Lys111Glu	Gene-level	OffLabelNotAvailable	Clear Cell Renal Cell Carcinoma
HMF001797A	PIK3CA	AZD5363	PIK3CA p.Lys111Glu	Gene-level	OffLabelNotAvailable	Clear Cell Renal Cell Carcinoma
HMF001797A	PIK3CA	COSYMO	PIK3CA p.Lys111Glu	Gene-level	OffLabelNotAvailable	Clear Cell Renal Cell Carcinoma
HMF001797A	PIK3CA	POSEIDON	PIK3CA p.Lys111Glu	Gene-level	OffLabelNotAvailable	Clear Cell Renal Cell Carcinoma
HMF001797A	PIK3CA	BYLieve	PIK3CA p.Lys111Glu	Gene-level	OffLabelNotAvailable	Clear Cell Renal Cell Carcinoma
HMF001797A	MSH3	DNA-PKc inhibitor	MSH3 p.Lys383fs	Gene-level	OffLabelNotAvailable	Clear Cell Renal Cell Carcinoma
HMF001797A	MLH1	BASKET OF BASKETS (VHIO17002)	MLH1 c.207+1G>C	Gene-level	OffLabelNotAvailable	Clear Cell Renal Cell Carcinoma
HMF001797A	SETD2	WEE1 inhibitor	SETD2 p.Thr1652Ile	Gene-level	OffLabelNotAvailable	Clear Cell Renal Cell Carcinoma
HMF001870A	BAP1	MC1568	BAP1 p.Pro195fs	Gene-level	OffLabelNotAvailable	Clear Cell Renal Cell Carcinoma
HMF003741A	NF2	FAK inhibitor	NF2 Deletion	Specific	OffLabelNotAvailable	Clear Cell Renal Cell Carcinoma
HMF003741A	NF2	HSP90 inhibitor	NF2 Deletion	Specific	OffLabelNotAvailable	Clear Cell Renal Cell Carcinoma
HMF003741A	NF2	PAK inhibitor	NF2 Deletion	Specific	OffLabelNotAvailable	Clear Cell Renal Cell Carcinoma
HMF003741A	NF2	PDK1 inhibitor	NF2 Deletion	Specific	OffLabelNotAvailable	Clear Cell Renal Cell Carcinoma
HMF003741A	NF2	Everolimus + Octreotide	NF2 Deletion	Specific	OffLabelNotAvailable	Clear Cell Renal Cell Carcinoma
HMF002565A	SETD2	WEE1 inhibitor	SETD2 c.4454+1G>A	Gene-level	OffLabelNotAvailable	Clear Cell Renal Cell Carcinoma
HMF003621A	SETD2	WEE1 inhibitor	SETD2 p.Ile2355fs	Gene-level	OffLabelNotAvailable	Clear Cell Renal Cell Carcinoma
HMF002563A	BAP1	MC1568	BAP1 p.Ser571fs	Gene-level	OffLabelNotAvailable	Clear Cell Renal Cell Carcinoma
HMF003119A	PTEN	AKT inhibitor	PTEN c.801+1G>A	Gene-level	OffLabelNotAvailable	Clear Cell Renal Cell Carcinoma
HMF003119A	PTEN	ATM inhibitor	PTEN c.801+1G>A	Gene-level	OffLabelNotAvailable	Clear Cell Renal Cell Carcinoma
HMF003119A	PTEN	PIK3CB inhibitor	PTEN c.801+1G>A	Gene-level	OffLabelNotAvailable	Clear Cell Renal Cell Carcinoma
HMF003119A	PTEN	COSYMO	PTEN c.801+1G>A	Gene-level	OffLabelNotAvailable	Clear Cell Renal Cell Carcinoma
HMF003119A	PTEN	POSEIDON	PTEN c.801+1G>A	Gene-level	OffLabelNotAvailable	Clear Cell Renal Cell Carcinoma
HMF003170A	TP53	WEE1 inhibitor	TP53 p.Val203Glu	Gene-level	OffLabelNotAvailable	Clear Cell Renal Cell Carcinoma
HMF003170A	TP53	Pramlintide	TP53 p.Val203Glu	Gene-level	OffLabelNotAvailable	Clear Cell Renal Cell Carcinoma
HMF000428A	SETD2	WEE1 inhibitor	SETD2 p.Phe1209fs	Gene-level	OffLabelNotAvailable	Clear Cell Renal Cell Carcinoma
HMF000428A	NF2	FAK inhibitor	NF2 c.1340+1G>A	Gene-level	OffLabelNotAvailable	Clear Cell Renal Cell Carcinoma
HMF000428A	NF2	HSP90 inhibitor	NF2 c.1340+1G>A	Gene-level	OffLabelNotAvailable	Clear Cell Renal Cell Carcinoma
HMF000428A	NF2	PAK inhibitor	NF2 c.1340+1G>A	Gene-level	OffLabelNotAvailable	Clear Cell Renal Cell Carcinoma
HMF000428A	NF2	PDK1 inhibitor	NF2 c.1340+1G>A	Gene-level	OffLabelNotAvailable	Clear Cell Renal Cell Carcinoma
HMF000428A	NF2	Everolimus + Octreotide	NF2 c.1340+1G>A	Gene-level	OffLabelNotAvailable	Clear Cell Renal Cell Carcinoma
HMF001616A	TP53	WEE1 inhibitor	TP53 p.Leu35fs	Gene-level	OffLabelNotAvailable	Clear Cell Renal Cell Carcinoma
HMF001616A	TP53	Pramlintide	TP53 p.Leu35fs	Gene-level	OffLabelNotAvailable	Clear Cell Renal Cell Carcinoma
HMF001616A	SETD2	WEE1 inhibitor	SETD2 p.Arg1322*	Gene-level	OffLabelNotAvailable	Clear Cell Renal Cell Carcinoma
HMF003229A	TP53	WEE1 inhibitor	TP53 p.Ile232Thr	Gene-level	OffLabelNotAvailable	Clear Cell Renal Cell Carcinoma
HMF003229A	TP53	Pramlintide	TP53 p.Ile232Thr	Gene-level	OffLabelNotAvailable	Clear Cell Renal Cell Carcinoma
HMF003229A	PTEN	AKT inhibitor	PTEN c.209+1_209+4delGTAA	Gene-level	OffLabelNotAvailable	Clear Cell Renal Cell Carcinoma
HMF003229A	PTEN	ATM inhibitor	PTEN c.209+1_209+4delGTAA	Gene-level	OffLabelNotAvailable	Clear Cell Renal Cell Carcinoma
HMF003229A	PTEN	PIK3CB inhibitor	PTEN c.209+1_209+4delGTAA	Gene-level	OffLabelNotAvailable	Clear Cell Renal Cell Carcinoma
HMF003229A	PTEN	AZD8186 + BYL719 (Alpelisib) + Enzalutamide	PTEN c.209+1_209+4delGTAA	Gene-level	OffLabelNotAvailable	Clear Cell Renal Cell Carcinoma
HMF003229A	PTEN	COSYMO	PTEN c.209+1_209+4delGTAA	Gene-level	OffLabelNotAvailable	Clear Cell Renal Cell Carcinoma
HMF003229A	PTEN	POSEIDON	PTEN c.209+1_209+4delGTAA	Gene-level	OffLabelNotAvailable	Clear Cell Renal Cell Carcinoma
HMF003229A	AKT2	MK2206	AKT2 Amplification	Specific	OffLabelNotAvailable	Clear Cell Renal Cell Carcinoma
HMF002860A	SETD2	WEE1 inhibitor	SETD2 p.Glu2126*	Gene-level	OffLabelNotAvailable	Clear Cell Renal Cell Carcinoma
HMF002486A	BAP1	MC1568	BAP1 p.Asp608fs	Gene-level	OffLabelNotAvailable	Clear Cell Renal Cell Carcinoma
HMF002486A	PTEN	AKT inhibitor	PTEN p.Ala39Val	Gene-level	OffLabelNotAvailable	Clear Cell Renal Cell Carcinoma
HMF002486A	PTEN	ATM inhibitor	PTEN p.Ala39Val	Gene-level	OffLabelNotAvailable	Clear Cell Renal Cell Carcinoma
HMF002486A	PTEN	PIK3CB inhibitor	PTEN p.Ala39Val	Gene-level	OffLabelNotAvailable	Clear Cell Renal Cell Carcinoma
HMF002486A	PTEN	AZD8186 + BYL719 (Alpelisib) + Enzalutamide	PTEN p.Ala39Val	Gene-level	OffLabelNotAvailable	Clear Cell Renal Cell Carcinoma
HMF002486A	PTEN	COSYMO	PTEN p.Ala39Val	Gene-level	OffLabelNotAvailable	Clear Cell Renal Cell Carcinoma
HMF002486A	PTEN	POSEIDON	PTEN p.Ala39Val	Gene-level	OffLabelNotAvailable	Clear Cell Renal Cell Carcinoma
HMF000934A	SETD2	WEE1 inhibitor	SETD2 p.Arg1686fs	Gene-level	OffLabelNotAvailable	Clear Cell Renal Cell Carcinoma
HMF000047A	SETD2	WEE1 inhibitor	SETD2 p.Glu777*	Gene-level	OffLabelNotAvailable	Clear Cell Renal Cell Carcinoma
HMF000047A	ATM	ATR inhibitor	ATM p.Ile1393fs	Gene-level	OffLabelNotAvailable	Clear Cell Renal Cell Carcinoma
HMF000047A	ATM	DNA-PKc inhibitor	ATM p.Ile1393fs	Gene-level	OffLabelNotAvailable	Clear Cell Renal Cell Carcinoma
HMF000047A	ATM	JAVELIN BRCA/ATM	ATM p.Ile1393fs	Gene-level	OffLabelNotAvailable	Clear Cell Renal Cell Carcinoma
HMF003633A	PIK3CA	Taselisib	PIK3CA p.Thr1025Ile	Gene-level	OffLabelNotAvailable	Clear Cell Renal Cell Carcinoma
HMF003633A	PIK3CA	AKT inhibitor	PIK3CA p.Thr1025Ile	Gene-level	OffLabelNotAvailable	Clear Cell Renal Cell Carcinoma
HMF003633A	PIK3CA	Radiation + Taselisib (GDC-0032)	PIK3CA p.Thr1025Ile	Gene-level	OffLabelNotAvailable	Clear Cell Renal Cell Carcinoma
HMF003633A	PIK3CA	AZD5363	PIK3CA p.Thr1025Ile	Gene-level	OffLabelNotAvailable	Clear Cell Renal Cell Carcinoma
HMF003633A	PIK3CA	COSYMO	PIK3CA p.Thr1025Ile	Gene-level	OffLabelNotAvailable	Clear Cell Renal Cell Carcinoma
HMF003633A	PIK3CA	POSEIDON	PIK3CA p.Thr1025Ile	Gene-level	OffLabelNotAvailable	Clear Cell Renal Cell Carcinoma
HMF003633A	PIK3CA	BYLieve	PIK3CA p.Thr1025Ile	Gene-level	OffLabelNotAvailable	Clear Cell Renal Cell Carcinoma
HMF003633A	SETD2	WEE1 inhibitor	SETD2 p.Ser1730fs	Gene-level	OffLabelNotAvailable	Clear Cell Renal Cell Carcinoma
HMF003359A	BAP1	MC1568	BAP1 p.Glu54*	Gene-level	OffLabelNotAvailable	Clear Cell Renal Cell Carcinoma
HMF002624A	SETD2	WEE1 inhibitor	SETD2 p.Ala2009Pro	Gene-level	OffLabelNotAvailable	Clear Cell Renal Cell Carcinoma
HMF002624A	PIK3CA	CH5132799	PIK3CA p.His1047Arg	Specific	OffLabelNotAvailable	Clear Cell Renal Cell Carcinoma
HMF002624A	PIK3CA	BEZ235 (NVP-BEZ235, Dactolisib) + Cetuximab	PIK3CA p.His1047Arg	Specific	OffLabelNotAvailable	Clear Cell Renal Cell Carcinoma
HMF002624A	PIK3CA	Taselisib (GDC-0032)	PIK3CA p.His1047Arg	Specific	OffLabelNotAvailable	Clear Cell Renal Cell Carcinoma
HMF002624A	PIK3CA	PI103	PIK3CA p.His1047Arg	Specific	OffLabelNotAvailable	Clear Cell Renal Cell Carcinoma
HMF002624A	PIK3CA	COSYMO	PIK3CA p.His1047Arg	Specific	OffLabelNotAvailable	Clear Cell Renal Cell Carcinoma
HMF002624A	PIK3CA	POSEIDON	PIK3CA p.His1047Arg	Specific	OffLabelNotAvailable	Clear Cell Renal Cell Carcinoma
HMF002624A	PIK3CA	BYLieve	PIK3CA p.His1047Arg	Specific	OffLabelNotAvailable	Clear Cell Renal Cell Carcinoma
HMF002624A	PIK3CA	Taselisib	PIK3CA p.His1047Arg	Gene-level	OffLabelNotAvailable	Clear Cell Renal Cell Carcinoma
HMF002624A	PIK3CA	AKT inhibitor	PIK3CA p.His1047Arg	Gene-level	OffLabelNotAvailable	Clear Cell Renal Cell Carcinoma
HMF002624A	PIK3CA	Radiation + Taselisib (GDC-0032)	PIK3CA p.His1047Arg	Gene-level	OffLabelNotAvailable	Clear Cell Renal Cell Carcinoma
HMF002624A	PIK3CA	AZD5363	PIK3CA p.His1047Arg	Gene-level	OffLabelNotAvailable	Clear Cell Renal Cell Carcinoma
HMF002624A	PIK3CA	COSYMO	PIK3CA p.His1047Arg	Gene-level	OffLabelNotAvailable	Clear Cell Renal Cell Carcinoma
HMF002624A	PIK3CA	POSEIDON	PIK3CA p.His1047Arg	Gene-level	OffLabelNotAvailable	Clear Cell Renal Cell Carcinoma
HMF002624A	PIK3CA	BYLieve	PIK3CA p.His1047Arg	Gene-level	OffLabelNotAvailable	Clear Cell Renal Cell Carcinoma
HMF001928A	PTEN	AKT inhibitor	PTEN Deletion	Specific	OffLabelNotAvailable	Clear Cell Renal Cell Carcinoma
HMF001928A	PTEN	PIK3CB inhibitor	PTEN Deletion	Specific	OffLabelNotAvailable	Clear Cell Renal Cell Carcinoma
HMF001928A	PTEN	COSYMO	PTEN Deletion	Specific	OffLabelNotAvailable	Clear Cell Renal Cell Carcinoma
HMF001928A	PTEN	POSEIDON	PTEN Deletion	Specific	OffLabelNotAvailable	Clear Cell Renal Cell Carcinoma
HMF002819A	EGFR	MERLOT-study	EGFR p.Ala859Val	Gene-level	OffLabelNotAvailable	Chromophobe RCC
HMF002819A	EGFR	HER2 targeting in EGFRmut NSCLC	EGFR p.Ala859Val	Gene-level	OffLabelNotAvailable	Chromophobe RCC
HMF002819A	EGFR	[11C]erlotinib tumor heterogeneity	EGFR p.Ala859Val	Gene-level	OffLabelNotAvailable	Chromophobe RCC
HMF002819A	EGFR	SATIN	EGFR p.Ala859Val	Gene-level	OffLabelNotAvailable	Chromophobe RCC
HMF002819A	EGFR	TRAEMOS	EGFR p.Ala859Val	Gene-level	OffLabelNotAvailable	Chromophobe RCC
HMF002819A	EGFR	CTNO155X2101	EGFR p.Ala859Val	Gene-level	OffLabelNotAvailable	Chromophobe RCC
HMF002899A	PTEN	MK-2206 + PD184352	PTEN p.Thr319fs	Specific	OffLabelNotAvailable	Clear Cell Renal Cell Carcinoma
HMF002899A	PTEN	AKT inhibitor	PTEN p.Thr319fs	Gene-level	OffLabelNotAvailable	Clear Cell Renal Cell Carcinoma
HMF002899A	PTEN	ATM inhibitor	PTEN p.Thr319fs	Gene-level	OffLabelNotAvailable	Clear Cell Renal Cell Carcinoma
HMF002899A	PTEN	PIK3CB inhibitor	PTEN p.Thr319fs	Gene-level	OffLabelNotAvailable	Clear Cell Renal Cell Carcinoma
HMF002899A	PTEN	AZD8186 + BYL719 (Alpelisib) + Enzalutamide	PTEN p.Thr319fs	Gene-level	OffLabelNotAvailable	Clear Cell Renal Cell Carcinoma
HMF002899A	PTEN	COSYMO	PTEN p.Thr319fs	Gene-level	OffLabelNotAvailable	Clear Cell Renal Cell Carcinoma
HMF002899A	PTEN	POSEIDON	PTEN p.Thr319fs	Gene-level	OffLabelNotAvailable	Clear Cell Renal Cell Carcinoma
HMF002899A	SETD2	WEE1 inhibitor	SETD2 p.Cys1520fs	Gene-level	OffLabelNotAvailable	Clear Cell Renal Cell Carcinoma
HMF003395A	SF3B1	Spliceosome inhibitor	SF3B1 p.Lys666Asn	Specific	OffLabelNotAvailable	Clear Cell Renal Cell Carcinoma
HMF003395A	SF3B1	Spliceostatin A	SF3B1 p.Lys666Asn	Specific	OffLabelNotAvailable	Clear Cell Renal Cell Carcinoma
HMF003395A	SETD2	WEE1 inhibitor	SETD2 p.Asp2049fs	Gene-level	OffLabelNotAvailable	Clear Cell Renal Cell Carcinoma
HMF001464A	TP53	WEE1 inhibitor	TP53 p.Arg306*	Gene-level	OffLabelNotAvailable	Renal Cell Carcinoma, Subtype Not Further Defined
HMF001464A	TP53	Pramlintide	TP53 p.Arg306*	Gene-level	OffLabelNotAvailable	Renal Cell Carcinoma, Subtype Not Further Defined
HMF001464A	TP53	WEE1 inhibitor	TP53 p.Arg273Cys	Gene-level	OffLabelNotAvailable	Renal Cell Carcinoma, Subtype Not Further Defined
HMF001464A	TP53	Pramlintide	TP53 p.Arg273Cys	Gene-level	OffLabelNotAvailable	Renal Cell Carcinoma, Subtype Not Further Defined
HMF001464A	NF2	FAK inhibitor	NF2 p.Ala211Asp	Gene-level	OffLabelNotAvailable	Renal Cell Carcinoma, Subtype Not Further Defined
HMF001464A	NF2	HSP90 inhibitor	NF2 p.Ala211Asp	Gene-level	OffLabelNotAvailable	Renal Cell Carcinoma, Subtype Not Further Defined
HMF001464A	NF2	PAK inhibitor	NF2 p.Ala211Asp	Gene-level	OffLabelNotAvailable	Renal Cell Carcinoma, Subtype Not Further Defined
HMF001464A	NF2	PDK1 inhibitor	NF2 p.Ala211Asp	Gene-level	OffLabelNotAvailable	Renal Cell Carcinoma, Subtype Not Further Defined
HMF001464A	NF2	Everolimus + Octreotide	NF2 p.Ala211Asp	Gene-level	OffLabelNotAvailable	Renal Cell Carcinoma, Subtype Not Further Defined
HMF001464A	BRCA1	WEE1 inhibitor	BRCA1 p.Arg629Ile	Gene-level	OffLabelNotAvailable	Renal Cell Carcinoma, Subtype Not Further Defined
HMF001464A	BRCA1	SUBITO	BRCA1 p.Arg629Ile	Gene-level	OffLabelNotAvailable	Renal Cell Carcinoma, Subtype Not Further Defined
HMF001464A	BRCA1	TUBA	BRCA1 p.Arg629Ile	Gene-level	OffLabelNotAvailable	Renal Cell Carcinoma, Subtype Not Further Defined
HMF001464A	BRCA1	TACTIC	BRCA1 p.Arg629Ile	Gene-level	OffLabelNotAvailable	Renal Cell Carcinoma, Subtype Not Further Defined
HMF001464A	BRCA1	MEDIOLA - D081KC00001	BRCA1 p.Arg629Ile	Gene-level	OffLabelNotAvailable	Renal Cell Carcinoma, Subtype Not Further Defined
HMF001464A	BRCA1	JAVELIN BRCA/ATM	BRCA1 p.Arg629Ile	Gene-level	OffLabelNotAvailable	Renal Cell Carcinoma, Subtype Not Further Defined
HMF001464A	BRCA1	ABC study	BRCA1 p.Arg629Ile	Gene-level	OffLabelNotAvailable	Renal Cell Carcinoma, Subtype Not Further Defined
HMF001464A	BRCA1	VIOLETTE	BRCA1 p.Arg629Ile	Gene-level	OffLabelNotAvailable	Renal Cell Carcinoma, Subtype Not Further Defined
HMF001464A	BRCA1	GALAHAD	BRCA1 p.Arg629Ile	Gene-level	OffLabelNotAvailable	Renal Cell Carcinoma, Subtype Not Further Defined
HMF001464A	BRCA1	BASKET OF BASKETS (VHIO17002)	BRCA1 p.Arg629Ile	Gene-level	OffLabelNotAvailable	Renal Cell Carcinoma, Subtype Not Further Defined
HMF002508A	SETD2	WEE1 inhibitor	SETD2 p.Cys786fs	Gene-level	OffLabelNotAvailable	Clear Cell Renal Cell Carcinoma
HMF003715A	SETD2	WEE1 inhibitor	SETD2 p.Ile1824Ser	Gene-level	OffLabelNotAvailable	Papillary RCC
HMF003715A	BRCA2	TUBA	BRCA2 p.Lys1028*	Gene-level	OffLabelNotAvailable	Papillary RCC
HMF003715A	BRCA2	TACTIC	BRCA2 p.Lys1028*	Gene-level	OffLabelNotAvailable	Papillary RCC
HMF003715A	BRCA2	MEDIOLA - D081KC00001	BRCA2 p.Lys1028*	Gene-level	OffLabelNotAvailable	Papillary RCC
HMF003715A	BRCA2	JAVELIN BRCA/ATM	BRCA2 p.Lys1028*	Gene-level	OffLabelNotAvailable	Papillary RCC
HMF003715A	BRCA2	ABC study	BRCA2 p.Lys1028*	Gene-level	OffLabelNotAvailable	Papillary RCC
HMF003715A	BRCA2	VIOLETTE	BRCA2 p.Lys1028*	Gene-level	OffLabelNotAvailable	Papillary RCC
HMF003715A	BRCA2	GALAHAD	BRCA2 p.Lys1028*	Gene-level	OffLabelNotAvailable	Papillary RCC
HMF003715A	BRCA2	BASKET OF BASKETS (VHIO17002)	BRCA2 p.Lys1028*	Gene-level	OffLabelNotAvailable	Papillary RCC
HMF003715A	PTPRD	IGF1R inhibitor	PTPRD p.Arg1730Trp	Gene-level	OffLabelNotAvailable	Papillary RCC
HMF003715A	PTPRD	JSI-124	PTPRD p.Arg1730Trp	Gene-level	OffLabelNotAvailable	Papillary RCC
HMF001967B	SETD2	WEE1 inhibitor	SETD2 p.Lys556*	Gene-level	OffLabelNotAvailable	Clear Cell Renal Cell Carcinoma
HMF000131A	PIK3R1	AKT inhibitor	PIK3R1 p.Asn673Ser	Gene-level	OffLabelNotAvailable	Clear Cell Renal Cell Carcinoma
HMF004198A	ATM	ATR inhibitor	ATM c.7789-2A>T	Gene-level	OffLabelNotAvailable	Clear Cell Renal Cell Carcinoma
HMF004198A	ATM	DNA-PKc inhibitor	ATM c.7789-2A>T	Gene-level	OffLabelNotAvailable	Clear Cell Renal Cell Carcinoma
HMF004198A	ATM	JAVELIN BRCA/ATM	ATM c.7789-2A>T	Gene-level	OffLabelNotAvailable	Clear Cell Renal Cell Carcinoma
HMF004233A	TP53	WEE1 inhibitor	TP53 p.Asp281Tyr	Gene-level	OffLabelNotAvailable	Clear Cell Renal Cell Carcinoma
HMF004233A	TP53	Pramlintide	TP53 p.Asp281Tyr	Gene-level	OffLabelNotAvailable	Clear Cell Renal Cell Carcinoma
HMF004233A	SETD2	WEE1 inhibitor	SETD2 p.Asp386fs	Gene-level	OffLabelNotAvailable	Clear Cell Renal Cell Carcinoma
HMF004233A	APC	Tankyrase inhibitor	APC p.Asp1512Asn	Gene-level	OffLabelNotAvailable	Clear Cell Renal Cell Carcinoma
HMF004233A	APC	JW55	APC p.Asp1512Asn	Gene-level	OffLabelNotAvailable	Clear Cell Renal Cell Carcinoma
HMF004233A	APC	G007-LK	APC p.Asp1512Asn	Gene-level	OffLabelNotAvailable	Clear Cell Renal Cell Carcinoma
HMF004233A	AKT2	MK2206	AKT2 Amplification	Specific	OffLabelNotAvailable	Clear Cell Renal Cell Carcinoma
HMF004175A	PIK3CA	PI103	PIK3CA p.Glu545Lys	Specific	OffLabelNotAvailable	Clear Cell Renal Cell Carcinoma
HMF004175A	PIK3CA	COSYMO	PIK3CA p.Glu545Lys	Specific	OffLabelNotAvailable	Clear Cell Renal Cell Carcinoma
HMF004175A	PIK3CA	POSEIDON	PIK3CA p.Glu545Lys	Specific	OffLabelNotAvailable	Clear Cell Renal Cell Carcinoma
HMF004175A	PIK3CA	BYLieve	PIK3CA p.Glu545Lys	Specific	OffLabelNotAvailable	Clear Cell Renal Cell Carcinoma
HMF004175A	PIK3CA	Taselisib	PIK3CA p.Glu545Lys	Gene-level	OffLabelNotAvailable	Clear Cell Renal Cell Carcinoma
HMF004175A	PIK3CA	AKT inhibitor	PIK3CA p.Glu545Lys	Gene-level	OffLabelNotAvailable	Clear Cell Renal Cell Carcinoma
HMF004175A	PIK3CA	Radiation + Taselisib (GDC-0032)	PIK3CA p.Glu545Lys	Gene-level	OffLabelNotAvailable	Clear Cell Renal Cell Carcinoma
HMF004175A	PIK3CA	AZD5363	PIK3CA p.Glu545Lys	Gene-level	OffLabelNotAvailable	Clear Cell Renal Cell Carcinoma
HMF004175A	PIK3CA	COSYMO	PIK3CA p.Glu545Lys	Gene-level	OffLabelNotAvailable	Clear Cell Renal Cell Carcinoma
HMF004175A	PIK3CA	POSEIDON	PIK3CA p.Glu545Lys	Gene-level	OffLabelNotAvailable	Clear Cell Renal Cell Carcinoma
HMF004175A	PIK3CA	BYLieve	PIK3CA p.Glu545Lys	Gene-level	OffLabelNotAvailable	Clear Cell Renal Cell Carcinoma
HMF004175A	PIK3CB	AKT inhibitor	PIK3CB p.Val914Ile	Gene-level	OffLabelNotAvailable	Clear Cell Renal Cell Carcinoma
HMF004175A	PIK3CB	MTORC1/2 inhibitor	PIK3CB p.Val914Ile	Gene-level	OffLabelNotAvailable	Clear Cell Renal Cell Carcinoma
HMF004114A	SETD2	WEE1 inhibitor	SETD2 c.7534-1G>A	Gene-level	OffLabelNotAvailable	Clear Cell Renal Cell Carcinoma
HMF004114A	BAP1	MC1568	BAP1 p.Glu125*	Gene-level	OffLabelNotAvailable	Clear Cell Renal Cell Carcinoma
HMF004114A	PMS2	BASKET OF BASKETS (VHIO17002)	PMS2 p.Pro246Ala	Gene-level	OffLabelNotAvailable	Clear Cell Renal Cell Carcinoma
HMF004114A	SETD2	WEE1 inhibitor	SETD2 Deletion	Specific	OffLabelNotAvailable	Clear Cell Renal Cell Carcinoma
HMF003898A	PTEN	AKT inhibitor	PTEN p.Glu242*	Gene-level	OffLabelNotAvailable	Clear Cell Renal Cell Carcinoma
HMF003898A	PTEN	ATM inhibitor	PTEN p.Glu242*	Gene-level	OffLabelNotAvailable	Clear Cell Renal Cell Carcinoma
HMF003898A	PTEN	PIK3CB inhibitor	PTEN p.Glu242*	Gene-level	OffLabelNotAvailable	Clear Cell Renal Cell Carcinoma
HMF003898A	PTEN	AZD8186 + BYL719 (Alpelisib) + Enzalutamide	PTEN p.Glu242*	Gene-level	OffLabelNotAvailable	Clear Cell Renal Cell Carcinoma
HMF003898A	PTEN	COSYMO	PTEN p.Glu242*	Gene-level	OffLabelNotAvailable	Clear Cell Renal Cell Carcinoma
HMF003898A	PTEN	POSEIDON	PTEN p.Glu242*	Gene-level	OffLabelNotAvailable	Clear Cell Renal Cell Carcinoma
HMF003898A	PTEN	AKT inhibitor	PTEN p.Asn323fs	Gene-level	OffLabelNotAvailable	Clear Cell Renal Cell Carcinoma
HMF003898A	PTEN	ATM inhibitor	PTEN p.Asn323fs	Gene-level	OffLabelNotAvailable	Clear Cell Renal Cell Carcinoma
HMF003898A	PTEN	PIK3CB inhibitor	PTEN p.Asn323fs	Gene-level	OffLabelNotAvailable	Clear Cell Renal Cell Carcinoma
HMF003898A	PTEN	AZD8186 + BYL719 (Alpelisib) + Enzalutamide	PTEN p.Asn323fs	Gene-level	OffLabelNotAvailable	Clear Cell Renal Cell Carcinoma
HMF003898A	PTEN	COSYMO	PTEN p.Asn323fs	Gene-level	OffLabelNotAvailable	Clear Cell Renal Cell Carcinoma
HMF003898A	PTEN	POSEIDON	PTEN p.Asn323fs	Gene-level	OffLabelNotAvailable	Clear Cell Renal Cell Carcinoma
HMF004266A	BAP1	MC1568	BAP1 p.Pro12Thr	Gene-level	OffLabelNotAvailable	Clear Cell Renal Cell Carcinoma
HMF003976A	BAP1	MC1568	BAP1 p.Thr677Pro	Gene-level	OffLabelNotAvailable	Clear Cell Renal Cell Carcinoma
HMF003976A	SETD2	WEE1 inhibitor	SETD2 p.Ala175fs	Gene-level	OffLabelNotAvailable	Clear Cell Renal Cell Carcinoma
HMF004241A	NF2	FAK inhibitor	NF2 Deletion	Specific	OffLabelNotAvailable	Renal Cell Carcinoma, Subtype Not Further Defined
HMF004241A	NF2	HSP90 inhibitor	NF2 Deletion	Specific	OffLabelNotAvailable	Renal Cell Carcinoma, Subtype Not Further Defined
HMF004241A	NF2	PAK inhibitor	NF2 Deletion	Specific	OffLabelNotAvailable	Renal Cell Carcinoma, Subtype Not Further Defined
HMF004241A	NF2	PDK1 inhibitor	NF2 Deletion	Specific	OffLabelNotAvailable	Renal Cell Carcinoma, Subtype Not Further Defined
HMF004241A	NF2	Everolimus + Octreotide	NF2 Deletion	Specific	OffLabelNotAvailable	Renal Cell Carcinoma, Subtype Not Further Defined
HMF004356A	BAP1	MC1568	BAP1 p.Gln684*	Gene-level	OffLabelNotAvailable	Renal Cell Carcinoma, Subtype Not Further Defined
HMF004179A	SETD2	WEE1 inhibitor	SETD2 p.Asn1760fs	Gene-level	OffLabelNotAvailable	Clear Cell Renal Cell Carcinoma
HMF004179A	SETD2	WEE1 inhibitor	SETD2 Deletion	Specific	OffLabelNotAvailable	Clear Cell Renal Cell Carcinoma
HMF003929A	SETD2	WEE1 inhibitor	SETD2 p.Ser278fs	Gene-level	OffLabelNotAvailable	Clear Cell Renal Cell Carcinoma
HMF004063A	SETD2	WEE1 inhibitor	SETD2 p.Gly1690Arg	Gene-level	OffLabelNotAvailable	Clear Cell Renal Cell Carcinoma
HMF004063A	PIK3CB	AKT inhibitor	PIK3CB p.Arg604fs	Gene-level	OffLabelNotAvailable	Clear Cell Renal Cell Carcinoma
HMF004063A	PIK3CB	MTORC1/2 inhibitor	PIK3CB p.Arg604fs	Gene-level	OffLabelNotAvailable	Clear Cell Renal Cell Carcinoma
HMF003119A	PBRM1	EZH2 inhibitor	Frameshift variant	Gene-level	OffLabelAvailable	Clear Cell Renal Cell Carcinoma
HMF003898A	KMT2A	Bicalutamide	Splice region variant	Gene-level	OffLabelAvailable	Clear Cell Renal Cell Carcinoma
HMF001886A	ERCC2	Cisplatin	Stop gained	Gene-level	OffLabelAvailable	Clear Cell Renal Cell Carcinoma
HMF001431A	VHL	Sorafenib	Missense variant	Gene-level	OnLabelSubtype	Clear Cell Renal Cell Carcinoma
HMF001431A	VHL	Sunitinib	Missense variant	Gene-level	OnLabelSubtype	Clear Cell Renal Cell Carcinoma
HMF001431A	VHL	Bevacizumab	Missense variant	Gene-level	OnLabelSubtype	Clear Cell Renal Cell Carcinoma
HMF001431A	VHL	Axitinib	Missense variant	Gene-level	OnLabelSubtype	Clear Cell Renal Cell Carcinoma
HMF001431A	VHL	Everolimus	Missense variant	Gene-level	OnLabelSubtype	Clear Cell Renal Cell Carcinoma
HMF000895A	ARID1A	ATR inhibitors	Frameshift variant	Gene-level	OffLabelAvailable	Clear Cell Renal Cell Carcinoma
HMF000895A	ARID1A	EZH2 inhibitor	Frameshift variant	Gene-level	OffLabelAvailable	Clear Cell Renal Cell Carcinoma
HMF000895A	ARID1A	PARP inhibitor	Frameshift variant	Gene-level	OffLabelAvailable	Clear Cell Renal Cell Carcinoma
HMF000895A	PBRM1	EZH2 inhibitor	Frameshift variant	Gene-level	OffLabelAvailable	Clear Cell Renal Cell Carcinoma
HMF002362A	TSC2	Everolimus	Splice region variant	Gene-level	OnLabelSubtype	Clear Cell Renal Cell Carcinoma
HMF002362A	TSC2	MTOR inhibitor	Splice region variant	Gene-level	OnLabelSubtype	Clear Cell Renal Cell Carcinoma
HMF002362A	TSC2	SRC inhibitor	Splice region variant	Gene-level	OffLabelAvailable	Clear Cell Renal Cell Carcinoma
HMF002903A	KDR	DRUP	Splice region variant	Gene-level	OffLabelAvailable	Clear Cell Renal Cell Carcinoma
HMF002903A	PIK3R1	PI3K pathway inhibitor	Missense variant	Gene-level	OffLabelAvailable	Clear Cell Renal Cell Carcinoma
HMF002903A	PIK3R1	PP242	Missense variant	Gene-level	OffLabelAvailable	Clear Cell Renal Cell Carcinoma
HMF002903A	PIK3R1	AKT inhibitor	Missense variant	Gene-level	OffLabelNotAvailable	Clear Cell Renal Cell Carcinoma
HMF002352A	ATR	Olaparib	Splice region variant	Gene-level	OffLabelAvailable	Clear Cell Renal Cell Carcinoma
HMF002352A	ATR	Temozolomide	Splice region variant	Gene-level	OffLabelAvailable	Clear Cell Renal Cell Carcinoma
HMF001943A	PMS2	BASKET OF BASKETS (VHIO17002)	Missense variant	Gene-level	OffLabelNotAvailable	Clear Cell Renal Cell Carcinoma
HMF001591A	ATM	Olaparib	Splice region variant	Gene-level	OffLabelAvailable	Clear Cell Renal Cell Carcinoma
HMF001591A	ATM	PARP inhibitor	Splice region variant	Gene-level	OffLabelAvailable	Clear Cell Renal Cell Carcinoma
HMF001591A	ATM	Cisplatin	Splice region variant	Gene-level	OffLabelAvailable	Clear Cell Renal Cell Carcinoma
HMF001591A	ATM	Temozolomide	Splice region variant	Gene-level	OffLabelAvailable	Clear Cell Renal Cell Carcinoma
HMF001591A	ATM	DRUP	Splice region variant	Gene-level	OffLabelAvailable	Clear Cell Renal Cell Carcinoma
HMF001591A	ATM	ATR inhibitor	Splice region variant	Gene-level	OffLabelNotAvailable	Clear Cell Renal Cell Carcinoma
HMF001591A	ATM	DNA-PKc inhibitor	Splice region variant	Gene-level	OffLabelNotAvailable	Clear Cell Renal Cell Carcinoma
HMF001591A	ATM	JAVELIN BRCA/ATM	Splice region variant	Gene-level	OffLabelNotAvailable	Clear Cell Renal Cell Carcinoma
HMF001797A	MSH2	BASKET OF BASKETS (VHIO17002)	Splice region variant	Gene-level	OffLabelNotAvailable	Clear Cell Renal Cell Carcinoma
HMF001797A	PBRM1	EZH2 inhibitor	Splice region variant	Gene-level	OffLabelAvailable	Clear Cell Renal Cell Carcinoma
HMF001797A	SMARCA4	EZH2 inhibitor	Missense variant	Gene-level	OffLabelAvailable	Clear Cell Renal Cell Carcinoma
HMF001797A	SMARCA4	DRUP	Missense variant	Gene-level	OffLabelAvailable	Clear Cell Renal Cell Carcinoma
HMF001870A	PTPRD	IGF1R inhibitor	Splice region variant	Gene-level	OffLabelNotAvailable	Clear Cell Renal Cell Carcinoma
HMF001870A	PTPRD	JSI-124	Splice region variant	Gene-level	OffLabelNotAvailable	Clear Cell Renal Cell Carcinoma
HMF001616A	TSC1	Everolimus	Stop gained	Gene-level	OnLabelSubtype	Clear Cell Renal Cell Carcinoma
HMF001616A	TSC1	MTOR inhibitor	Stop gained	Gene-level	OnLabelSubtype	Clear Cell Renal Cell Carcinoma
HMF002837A	FAT1	BET inhibitor	Missense variant	Gene-level	OffLabelAvailable	Clear Cell Renal Cell Carcinoma
HMF003761A	NOTCH1	Gamma secretase inhibitor	Inframe deletion	Gene-level	OffLabelAvailable	Clear Cell Renal Cell Carcinoma
HMF004269A	PBRM1	EZH2 inhibitor	Splice acceptor variant	Gene-level	OffLabelAvailable	Clear Cell Renal Cell Carcinoma
HMF003929A	VHL	Sorafenib	Splice region variant	Gene-level	OnLabelSubtype	Clear Cell Renal Cell Carcinoma
HMF003929A	VHL	Sunitinib	Splice region variant	Gene-level	OnLabelSubtype	Clear Cell Renal Cell Carcinoma
HMF003929A	VHL	Bevacizumab	Splice region variant	Gene-level	OnLabelSubtype	Clear Cell Renal Cell Carcinoma
HMF003929A	VHL	Axitinib	Splice region variant	Gene-level	OnLabelSubtype	Clear Cell Renal Cell Carcinoma
HMF003929A	VHL	Everolimus	Splice region variant	Gene-level	OnLabelSubtype	Clear Cell Renal Cell Carcinoma
HMF003724A	PIK3CA	Cabozantinib	Missense variant	Gene-level	OnLabelSubtype	Clear Cell Renal Cell Carcinoma
HMF003724A	PIK3CA	Everolimus	Missense variant	Gene-level	OnLabelSubtype	Clear Cell Renal Cell Carcinoma
HMF003724A	PIK3CA	Buparlisib	Missense variant	Gene-level	OffLabelAvailable	Clear Cell Renal Cell Carcinoma
HMF003724A	PIK3CA	Alpelisib + Fulvestrant	Missense variant	Gene-level	OffLabelAvailable	Clear Cell Renal Cell Carcinoma
HMF003724A	PIK3CA	Serabelisib	Missense variant	Gene-level	OffLabelAvailable	Clear Cell Renal Cell Carcinoma
HMF003724A	PIK3CA	Copanlisib	Missense variant	Gene-level	OffLabelAvailable	Clear Cell Renal Cell Carcinoma
HMF003724A	PIK3CA	GDC-0077	Missense variant	Gene-level	OffLabelAvailable	Clear Cell Renal Cell Carcinoma
HMF003724A	PIK3CA	Alpelisib	Missense variant	Gene-level	OffLabelAvailable	Clear Cell Renal Cell Carcinoma
HMF003724A	PIK3CA	Buparlisib + Fulvestrant	Missense variant	Gene-level	OffLabelAvailable	Clear Cell Renal Cell Carcinoma
HMF003724A	PIK3CA	PI3K pathway inhibitor (alone or in combination)	Missense variant	Gene-level	OffLabelAvailable	Clear Cell Renal Cell Carcinoma
HMF003724A	PIK3CA	PI3K pathway inhibitor	Missense variant	Gene-level	OffLabelAvailable	Clear Cell Renal Cell Carcinoma
HMF003724A	PIK3CA	PIK3CA inhibitor	Missense variant	Gene-level	OffLabelAvailable	Clear Cell Renal Cell Carcinoma
HMF003724A	PIK3CA	BEZ235 (NVP-BEZ235, Dactolisib)	Missense variant	Gene-level	OffLabelAvailable	Clear Cell Renal Cell Carcinoma
HMF003724A	PIK3CA	BYL719 (Alpelisib)	Missense variant	Gene-level	OffLabelAvailable	Clear Cell Renal Cell Carcinoma
HMF003724A	PIK3CA	PI3K Inhibitor + Ribociclib	Missense variant	Gene-level	OffLabelAvailable	Clear Cell Renal Cell Carcinoma
HMF003724A	PIK3CA	§§	Missense variant	Gene-level	OffLabelAvailable	Clear Cell Renal Cell Carcinoma
HMF003724A	PIK3CA	PP242	Missense variant	Gene-level	OffLabelAvailable	Clear Cell Renal Cell Carcinoma
HMF003724A	PIK3CA	Pictilisib	Missense variant	Gene-level	OffLabelAvailable	Clear Cell Renal Cell Carcinoma
HMF003724A	PIK3CA	PI3K Inhibitor + Palbociclib (PD0332991)	Missense variant	Gene-level	OffLabelAvailable	Clear Cell Renal Cell Carcinoma
HMF003724A	PIK3CA	Taselisib	Missense variant	Gene-level	OffLabelNotAvailable	Clear Cell Renal Cell Carcinoma
HMF003724A	PIK3CA	AKT inhibitor	Missense variant	Gene-level	OffLabelNotAvailable	Clear Cell Renal Cell Carcinoma
HMF003724A	PIK3CA	Radiation + Taselisib (GDC-0032)	Missense variant	Gene-level	OffLabelNotAvailable	Clear Cell Renal Cell Carcinoma
HMF003724A	PIK3CA	AZD5363	Missense variant	Gene-level	OffLabelNotAvailable	Clear Cell Renal Cell Carcinoma
HMF003724A	PIK3CA	COSYMO	Missense variant	Gene-level	OffLabelNotAvailable	Clear Cell Renal Cell Carcinoma
HMF003724A	PIK3CA	POSEIDON	Missense variant	Gene-level	OffLabelNotAvailable	Clear Cell Renal Cell Carcinoma
HMF003724A	PIK3CA	BYLieve	Missense variant	Gene-level	OffLabelNotAvailable	Clear Cell Renal Cell Carcinoma
HMF003724A	PTPRD	IGF1R inhibitor	Splice region variant	Gene-level	OffLabelNotAvailable	Clear Cell Renal Cell Carcinoma
HMF003724A	PTPRD	JSI-124	Splice region variant	Gene-level	OffLabelNotAvailable	Clear Cell Renal Cell Carcinoma
HMF002531A	PIK3CA	Cabozantinib	Missense variant	Gene-level	OnLabelSubtype	Clear Cell Renal Cell Carcinoma
HMF002531A	PIK3CA	Everolimus	Missense variant	Gene-level	OnLabelSubtype	Clear Cell Renal Cell Carcinoma
HMF002531A	PIK3CA	Buparlisib	Missense variant	Gene-level	OffLabelAvailable	Clear Cell Renal Cell Carcinoma
HMF002531A	PIK3CA	Alpelisib + Fulvestrant	Missense variant	Gene-level	OffLabelAvailable	Clear Cell Renal Cell Carcinoma
HMF002531A	PIK3CA	Serabelisib	Missense variant	Gene-level	OffLabelAvailable	Clear Cell Renal Cell Carcinoma
HMF002531A	PIK3CA	Copanlisib	Missense variant	Gene-level	OffLabelAvailable	Clear Cell Renal Cell Carcinoma
HMF002531A	PIK3CA	GDC-0077	Missense variant	Gene-level	OffLabelAvailable	Clear Cell Renal Cell Carcinoma
HMF002531A	PIK3CA	Alpelisib	Missense variant	Gene-level	OffLabelAvailable	Clear Cell Renal Cell Carcinoma
HMF002531A	PIK3CA	Buparlisib + Fulvestrant	Missense variant	Gene-level	OffLabelAvailable	Clear Cell Renal Cell Carcinoma
HMF002531A	PIK3CA	PI3K pathway inhibitor (alone or in combination)	Missense variant	Gene-level	OffLabelAvailable	Clear Cell Renal Cell Carcinoma
HMF002531A	PIK3CA	PI3K pathway inhibitor	Missense variant	Gene-level	OffLabelAvailable	Clear Cell Renal Cell Carcinoma
HMF002531A	PIK3CA	PIK3CA inhibitor	Missense variant	Gene-level	OffLabelAvailable	Clear Cell Renal Cell Carcinoma
HMF002531A	PIK3CA	BEZ235 (NVP-BEZ235, Dactolisib)	Missense variant	Gene-level	OffLabelAvailable	Clear Cell Renal Cell Carcinoma
HMF002531A	PIK3CA	BYL719 (Alpelisib)	Missense variant	Gene-level	OffLabelAvailable	Clear Cell Renal Cell Carcinoma
HMF002531A	PIK3CA	PI3K Inhibitor + Ribociclib	Missense variant	Gene-level	OffLabelAvailable	Clear Cell Renal Cell Carcinoma
HMF002531A	PIK3CA	§§	Missense variant	Gene-level	OffLabelAvailable	Clear Cell Renal Cell Carcinoma
HMF002531A	PIK3CA	PP242	Missense variant	Gene-level	OffLabelAvailable	Clear Cell Renal Cell Carcinoma
HMF002531A	PIK3CA	Pictilisib	Missense variant	Gene-level	OffLabelAvailable	Clear Cell Renal Cell Carcinoma
HMF002531A	PIK3CA	PI3K Inhibitor + Palbociclib (PD0332991)	Missense variant	Gene-level	OffLabelAvailable	Clear Cell Renal Cell Carcinoma
HMF002531A	PIK3CA	Taselisib	Missense variant	Gene-level	OffLabelNotAvailable	Clear Cell Renal Cell Carcinoma
HMF002531A	PIK3CA	AKT inhibitor	Missense variant	Gene-level	OffLabelNotAvailable	Clear Cell Renal Cell Carcinoma
HMF002531A	PIK3CA	Radiation + Taselisib (GDC-0032)	Missense variant	Gene-level	OffLabelNotAvailable	Clear Cell Renal Cell Carcinoma
HMF002531A	PIK3CA	AZD5363	Missense variant	Gene-level	OffLabelNotAvailable	Clear Cell Renal Cell Carcinoma
HMF002531A	PIK3CA	COSYMO	Missense variant	Gene-level	OffLabelNotAvailable	Clear Cell Renal Cell Carcinoma
HMF002531A	PIK3CA	POSEIDON	Missense variant	Gene-level	OffLabelNotAvailable	Clear Cell Renal Cell Carcinoma
HMF002531A	PIK3CA	BYLieve	Missense variant	Gene-level	OffLabelNotAvailable	Clear Cell Renal Cell Carcinoma
HMF000944A	CDKN2A	CDK4/6 inhibitor	Frameshift variant	Gene-level	OffLabelAvailable	Papillary RCC
HMF000944A	CDKN2A	Ilorasertib	Frameshift variant	Gene-level	OffLabelAvailable	Papillary RCC
HMF000944A	CDKN2A	DRUP	Frameshift variant	Gene-level	OffLabelAvailable	Papillary RCC
HMF001356A	NF1	MTOR inhibitor	Missense variant	Gene-level	OnLabelSubtype	Renal Cell Carcinoma, Subtype Not Further Defined
HMF001356A	NF1	PD1 Ab inhibitor	Missense variant	Gene-level	OnLabelSubtype	Renal Cell Carcinoma, Subtype Not Further Defined
HMF001356A	NF1	Bevacizumab	Missense variant	Gene-level	OnLabelSubtype	Renal Cell Carcinoma, Subtype Not Further Defined
HMF001356A	NF1	Everolimus	Missense variant	Gene-level	OnLabelSubtype	Renal Cell Carcinoma, Subtype Not Further Defined
HMF001356A	NF1	Cobimetinib	Missense variant	Gene-level	OffLabelAvailable	Renal Cell Carcinoma, Subtype Not Further Defined
HMF001356A	NF1	Trametinib	Missense variant	Gene-level	OffLabelAvailable	Renal Cell Carcinoma, Subtype Not Further Defined
HMF001356A	NF1	BRD4 inhibitor	Missense variant	Gene-level	OffLabelAvailable	Renal Cell Carcinoma, Subtype Not Further Defined
HMF001356A	NF1	KIT inhibitor + MTOR inhibitor	Missense variant	Gene-level	OffLabelAvailable	Renal Cell Carcinoma, Subtype Not Further Defined
HMF001356A	NF1	MEK inhibitor	Missense variant	Gene-level	OffLabelAvailable	Renal Cell Carcinoma, Subtype Not Further Defined
HMF001356A	NF1	MEK inhibitor + Pan-RAF inhibitor	Missense variant	Gene-level	OffLabelAvailable	Renal Cell Carcinoma, Subtype Not Further Defined
HMF001356A	NF1	Everolimus + Pazopanib	Missense variant	Gene-level	OffLabelAvailable	Renal Cell Carcinoma, Subtype Not Further Defined
HMF001356A	NF1	Imatinib	Missense variant	Gene-level	OffLabelAvailable	Renal Cell Carcinoma, Subtype Not Further Defined
HMF001356A	NF1	Nilotinib	Missense variant	Gene-level	OffLabelAvailable	Renal Cell Carcinoma, Subtype Not Further Defined
HMF001356A	NF1	PLX3397	Missense variant	Gene-level	OffLabelAvailable	Renal Cell Carcinoma, Subtype Not Further Defined
HMF001356A	NF1	Selumetinib	Missense variant	Gene-level	OffLabelAvailable	Renal Cell Carcinoma, Subtype Not Further Defined
HMF001356A	NF1	Sirolimus	Missense variant	Gene-level	OffLabelAvailable	Renal Cell Carcinoma, Subtype Not Further Defined
HMF001356A	NF1	Erlotinib + Sirolimus	Missense variant	Gene-level	OffLabelAvailable	Renal Cell Carcinoma, Subtype Not Further Defined
HMF001356A	NF1	Sirolimus + Sorafenib	Missense variant	Gene-level	OffLabelAvailable	Renal Cell Carcinoma, Subtype Not Further Defined
HMF001356A	NF1	Tamoxifen	Missense variant	Gene-level	OffLabelAvailable	Renal Cell Carcinoma, Subtype Not Further Defined
HMF001356A	NF1	Vinblastine	Missense variant	Gene-level	OffLabelAvailable	Renal Cell Carcinoma, Subtype Not Further Defined
HMF001356A	NF1	Nilotinib + Vinblastine	Missense variant	Gene-level	OffLabelAvailable	Renal Cell Carcinoma, Subtype Not Further Defined
HMF001356A	NF1	PD0325901 + Rapamycin (Sirolimus)	Missense variant	Gene-level	OffLabelAvailable	Renal Cell Carcinoma, Subtype Not Further Defined
HMF001356A	NF1	Selumetinib (AZD6244)	Missense variant	Gene-level	OffLabelAvailable	Renal Cell Carcinoma, Subtype Not Further Defined
HMF001356A	NF1	AURK inhibitor	Missense variant	Gene-level	OffLabelNotAvailable	Renal Cell Carcinoma, Subtype Not Further Defined
HMF001356A	NF1	HSP90 inhibitor + MTOR inhibitor	Missense variant	Gene-level	OffLabelNotAvailable	Renal Cell Carcinoma, Subtype Not Further Defined
HMF001356A	NF1	VTX-11e	Missense variant	Gene-level	OffLabelNotAvailable	Renal Cell Carcinoma, Subtype Not Further Defined
HMF001356A	NF1	AZ628	Missense variant	Gene-level	OffLabelNotAvailable	Renal Cell Carcinoma, Subtype Not Further Defined
HMF000631A	PBRM1	EZH2 inhibitor	Splice region variant	Gene-level	OffLabelAvailable	Renal Cell Carcinoma, Subtype Not Further Defined
HMF000425A	NF2	MTOR inhibitor	Deletion	Specific	OnLabelSubtype	Collecting Duct Carcinoma
HMF000425A	NF2	Bevacizumab	Deletion	Specific	OnLabelSubtype	Collecting Duct Carcinoma
HMF000425A	NF2	Everolimus	Deletion	Specific	OnLabelSubtype	Collecting Duct Carcinoma
HMF002565A	NF2	MTOR inhibitor	Deletion	Specific	OnLabelSubtype	Clear Cell Renal Cell Carcinoma
HMF002565A	NF2	Bevacizumab	Deletion	Specific	OnLabelSubtype	Clear Cell Renal Cell Carcinoma
HMF002565A	NF2	Everolimus	Deletion	Specific	OnLabelSubtype	Clear Cell Renal Cell Carcinoma
HMF001886A	NF2	MTOR inhibitor	Deletion	Specific	OnLabelSubtype	Clear Cell Renal Cell Carcinoma
HMF001886A	NF2	Bevacizumab	Deletion	Specific	OnLabelSubtype	Clear Cell Renal Cell Carcinoma
HMF001886A	NF2	Everolimus	Deletion	Specific	OnLabelSubtype	Clear Cell Renal Cell Carcinoma
HMF002362A	NF2	MTOR inhibitor	Deletion	Specific	OnLabelSubtype	Clear Cell Renal Cell Carcinoma
HMF002362A	NF2	Bevacizumab	Deletion	Specific	OnLabelSubtype	Clear Cell Renal Cell Carcinoma
HMF002362A	NF2	Everolimus	Deletion	Specific	OnLabelSubtype	Clear Cell Renal Cell Carcinoma
HMF002068A	NF2	MTOR inhibitor	Deletion	Specific	OnLabelSubtype	Clear Cell Renal Cell Carcinoma
HMF002068A	NF2	Bevacizumab	Deletion	Specific	OnLabelSubtype	Clear Cell Renal Cell Carcinoma
HMF002068A	NF2	Everolimus	Deletion	Specific	OnLabelSubtype	Clear Cell Renal Cell Carcinoma
HMF002388A	NF2	MTOR inhibitor	Deletion	Specific	OnLabelSubtype	Clear Cell Renal Cell Carcinoma
HMF002388A	NF2	Bevacizumab	Deletion	Specific	OnLabelSubtype	Clear Cell Renal Cell Carcinoma
HMF002388A	NF2	Everolimus	Deletion	Specific	OnLabelSubtype	Clear Cell Renal Cell Carcinoma
HMF003060A	NF2	MTOR inhibitor	Deletion	Specific	OnLabelSubtype	Clear Cell Renal Cell Carcinoma
HMF003060A	NF2	Bevacizumab	Deletion	Specific	OnLabelSubtype	Clear Cell Renal Cell Carcinoma
HMF003060A	NF2	Everolimus	Deletion	Specific	OnLabelSubtype	Clear Cell Renal Cell Carcinoma
HMF001953A	NF2	MTOR inhibitor	Deletion	Specific	OnLabelSubtype	Clear Cell Renal Cell Carcinoma
HMF001953A	NF2	Bevacizumab	Deletion	Specific	OnLabelSubtype	Clear Cell Renal Cell Carcinoma
HMF001953A	NF2	Everolimus	Deletion	Specific	OnLabelSubtype	Clear Cell Renal Cell Carcinoma
HMF001907A	NF2	MTOR inhibitor	Deletion	Specific	OnLabelSubtype	Clear Cell Renal Cell Carcinoma
HMF001907A	NF2	Bevacizumab	Deletion	Specific	OnLabelSubtype	Clear Cell Renal Cell Carcinoma
HMF001907A	NF2	Everolimus	Deletion	Specific	OnLabelSubtype	Clear Cell Renal Cell Carcinoma
HMF003621A	NF2	MTOR inhibitor	Deletion	Specific	OnLabelSubtype	Clear Cell Renal Cell Carcinoma
HMF003621A	NF2	Bevacizumab	Deletion	Specific	OnLabelSubtype	Clear Cell Renal Cell Carcinoma
HMF003621A	NF2	Everolimus	Deletion	Specific	OnLabelSubtype	Clear Cell Renal Cell Carcinoma
HMF002563A	NF2	MTOR inhibitor	Deletion	Specific	OnLabelSubtype	Clear Cell Renal Cell Carcinoma
HMF002563A	NF2	Bevacizumab	Deletion	Specific	OnLabelSubtype	Clear Cell Renal Cell Carcinoma
HMF002563A	NF2	Everolimus	Deletion	Specific	OnLabelSubtype	Clear Cell Renal Cell Carcinoma
HMF000428A	NF2	MTOR inhibitor	Deletion	Specific	OnLabelSubtype	Clear Cell Renal Cell Carcinoma
HMF000428A	NF2	Bevacizumab	Deletion	Specific	OnLabelSubtype	Clear Cell Renal Cell Carcinoma
HMF000428A	NF2	Everolimus	Deletion	Specific	OnLabelSubtype	Clear Cell Renal Cell Carcinoma
HMF001616A	NF2	MTOR inhibitor	Deletion	Specific	OnLabelSubtype	Clear Cell Renal Cell Carcinoma
HMF001616A	NF2	Bevacizumab	Deletion	Specific	OnLabelSubtype	Clear Cell Renal Cell Carcinoma
HMF001616A	NF2	Everolimus	Deletion	Specific	OnLabelSubtype	Clear Cell Renal Cell Carcinoma
HMF002860A	NF2	MTOR inhibitor	Deletion	Specific	OnLabelSubtype	Clear Cell Renal Cell Carcinoma
HMF002860A	NF2	Bevacizumab	Deletion	Specific	OnLabelSubtype	Clear Cell Renal Cell Carcinoma
HMF002860A	NF2	Everolimus	Deletion	Specific	OnLabelSubtype	Clear Cell Renal Cell Carcinoma
HMF001356A	NF2	MTOR inhibitor	Deletion	Specific	OnLabelSubtype	Renal Cell Carcinoma, Subtype Not Further Defined
HMF001356A	NF2	Bevacizumab	Deletion	Specific	OnLabelSubtype	Renal Cell Carcinoma, Subtype Not Further Defined
HMF001356A	NF2	Everolimus	Deletion	Specific	OnLabelSubtype	Renal Cell Carcinoma, Subtype Not Further Defined
HMF001464A	NF2	MTOR inhibitor	Deletion	Specific	OnLabelSubtype	Renal Cell Carcinoma, Subtype Not Further Defined
HMF001464A	NF2	Bevacizumab	Deletion	Specific	OnLabelSubtype	Renal Cell Carcinoma, Subtype Not Further Defined
HMF001464A	NF2	Everolimus	Deletion	Specific	OnLabelSubtype	Renal Cell Carcinoma, Subtype Not Further Defined
HMF000944A	NF2	MTOR inhibitor	Deletion	Specific	OnLabelSubtype	Papillary RCC
HMF000944A	NF2	Bevacizumab	Deletion	Specific	OnLabelSubtype	Papillary RCC
HMF000944A	NF2	Everolimus	Deletion	Specific	OnLabelSubtype	Papillary RCC
HMF002892A	NF2	MTOR inhibitor	Deletion	Specific	OnLabelSubtype	Papillary RCC
HMF002892A	NF2	Bevacizumab	Deletion	Specific	OnLabelSubtype	Papillary RCC
HMF002892A	NF2	Everolimus	Deletion	Specific	OnLabelSubtype	Papillary RCC
HMF003715A	NF2	MTOR inhibitor	Deletion	Specific	OnLabelSubtype	Papillary RCC
HMF003715A	NF2	Bevacizumab	Deletion	Specific	OnLabelSubtype	Papillary RCC
HMF003715A	NF2	Everolimus	Deletion	Specific	OnLabelSubtype	Papillary RCC
HMF003741A	PTEN	PD1 Ab inhibitor	Deletion	Specific	OnLabelSubtype	Clear Cell Renal Cell Carcinoma
HMF003741A	PTEN	Everolimus	Deletion	Specific	OnLabelSubtype	Clear Cell Renal Cell Carcinoma
HMF001660A	PTEN	PD1 Ab inhibitor	Deletion	Specific	OnLabelSubtype	Clear Cell Renal Cell Carcinoma
HMF001660A	PTEN	Everolimus	Deletion	Specific	OnLabelSubtype	Clear Cell Renal Cell Carcinoma
HMF003119A	PTEN	PD1 Ab inhibitor	Deletion	Specific	OnLabelSubtype	Clear Cell Renal Cell Carcinoma
HMF003119A	PTEN	Everolimus	Deletion	Specific	OnLabelSubtype	Clear Cell Renal Cell Carcinoma
HMF002899A	PTEN	PD1 Ab inhibitor	Deletion	Specific	OnLabelSubtype	Clear Cell Renal Cell Carcinoma
HMF002899A	PTEN	Everolimus	Deletion	Specific	OnLabelSubtype	Clear Cell Renal Cell Carcinoma
HMF001886A	PTEN	PD1 Ab inhibitor	Deletion	Specific	OnLabelSubtype	Clear Cell Renal Cell Carcinoma
HMF001886A	PTEN	Everolimus	Deletion	Specific	OnLabelSubtype	Clear Cell Renal Cell Carcinoma
HMF002362A	PTEN	PD1 Ab inhibitor	Deletion	Specific	OnLabelSubtype	Clear Cell Renal Cell Carcinoma
HMF002362A	PTEN	Everolimus	Deletion	Specific	OnLabelSubtype	Clear Cell Renal Cell Carcinoma
HMF002068A	PTEN	PD1 Ab inhibitor	Deletion	Specific	OnLabelSubtype	Clear Cell Renal Cell Carcinoma
HMF002068A	PTEN	Everolimus	Deletion	Specific	OnLabelSubtype	Clear Cell Renal Cell Carcinoma
HMF003166A	PTEN	PD1 Ab inhibitor	Deletion	Specific	OnLabelSubtype	Clear Cell Renal Cell Carcinoma
HMF003166A	PTEN	Everolimus	Deletion	Specific	OnLabelSubtype	Clear Cell Renal Cell Carcinoma
HMF001797A	PTEN	PD1 Ab inhibitor	Deletion	Specific	OnLabelSubtype	Clear Cell Renal Cell Carcinoma
HMF001797A	PTEN	Everolimus	Deletion	Specific	OnLabelSubtype	Clear Cell Renal Cell Carcinoma
HMF003621A	PTEN	PD1 Ab inhibitor	Deletion	Specific	OnLabelSubtype	Clear Cell Renal Cell Carcinoma
HMF003621A	PTEN	Everolimus	Deletion	Specific	OnLabelSubtype	Clear Cell Renal Cell Carcinoma
HMF000428A	PTEN	PD1 Ab inhibitor	Deletion	Specific	OnLabelSubtype	Clear Cell Renal Cell Carcinoma
HMF000428A	PTEN	Everolimus	Deletion	Specific	OnLabelSubtype	Clear Cell Renal Cell Carcinoma
HMF003229A	PTEN	PD1 Ab inhibitor	Deletion	Specific	OnLabelSubtype	Clear Cell Renal Cell Carcinoma
HMF003229A	PTEN	Everolimus	Deletion	Specific	OnLabelSubtype	Clear Cell Renal Cell Carcinoma
HMF002837A	PTEN	PD1 Ab inhibitor	Deletion	Specific	OnLabelSubtype	Clear Cell Renal Cell Carcinoma
HMF002837A	PTEN	Everolimus	Deletion	Specific	OnLabelSubtype	Clear Cell Renal Cell Carcinoma
HMF001967B	PTEN	PD1 Ab inhibitor	Deletion	Specific	OnLabelSubtype	Clear Cell Renal Cell Carcinoma
HMF001967B	PTEN	Everolimus	Deletion	Specific	OnLabelSubtype	Clear Cell Renal Cell Carcinoma
HMF004269A	PTEN	PD1 Ab inhibitor	Deletion	Specific	OnLabelSubtype	Clear Cell Renal Cell Carcinoma
HMF004269A	PTEN	Everolimus	Deletion	Specific	OnLabelSubtype	Clear Cell Renal Cell Carcinoma
HMF002471A	PTEN	PD1 Ab inhibitor	Deletion	Specific	OnLabelSubtype	Clear Cell Renal Cell Carcinoma
HMF002471A	PTEN	Everolimus	Deletion	Specific	OnLabelSubtype	Clear Cell Renal Cell Carcinoma
HMF003272A	PTEN	PD1 Ab inhibitor	Deletion	Specific	OnLabelSubtype	Renal Cell Carcinoma, Subtype Not Further Defined
HMF003272A	PTEN	Everolimus	Deletion	Specific	OnLabelSubtype	Renal Cell Carcinoma, Subtype Not Further Defined
HMF001484A	MET	Cabozantinib	Amplification	Specific	OnLabelSubtype	Clear Cell Renal Cell Carcinoma
HMF002565A	MET	Cabozantinib	Amplification	Specific	OnLabelSubtype	Clear Cell Renal Cell Carcinoma
HMF003741A	MET	Cabozantinib	Amplification	Specific	OnLabelSubtype	Clear Cell Renal Cell Carcinoma
HMF003119A	MET	Cabozantinib	Amplification	Specific	OnLabelSubtype	Clear Cell Renal Cell Carcinoma
HMF004175A	MET	Cabozantinib	Amplification	Specific	OnLabelSubtype	Clear Cell Renal Cell Carcinoma
HMF001886A	MET	Cabozantinib	Amplification	Specific	OnLabelSubtype	Clear Cell Renal Cell Carcinoma
HMF002362A	MET	Cabozantinib	Amplification	Specific	OnLabelSubtype	Clear Cell Renal Cell Carcinoma
HMF002068A	MET	Cabozantinib	Amplification	Specific	OnLabelSubtype	Clear Cell Renal Cell Carcinoma
HMF002903A	MET	Cabozantinib	Amplification	Specific	OnLabelSubtype	Clear Cell Renal Cell Carcinoma
HMF001771A	MET	Cabozantinib	Amplification	Specific	OnLabelSubtype	Clear Cell Renal Cell Carcinoma
HMF002487A	MET	Cabozantinib	Amplification	Specific	OnLabelSubtype	Clear Cell Renal Cell Carcinoma
HMF002139A	MET	Cabozantinib	Amplification	Specific	OnLabelSubtype	Clear Cell Renal Cell Carcinoma
HMF001953A	MET	Cabozantinib	Amplification	Specific	OnLabelSubtype	Clear Cell Renal Cell Carcinoma
HMF001943A	MET	Cabozantinib	Amplification	Specific	OnLabelSubtype	Clear Cell Renal Cell Carcinoma
HMF002113A	MET	Cabozantinib	Amplification	Specific	OnLabelSubtype	Clear Cell Renal Cell Carcinoma
HMF001907A	MET	Cabozantinib	Amplification	Specific	OnLabelSubtype	Clear Cell Renal Cell Carcinoma
HMF003166A	MET	Cabozantinib	Amplification	Specific	OnLabelSubtype	Clear Cell Renal Cell Carcinoma
HMF001797A	MET	Cabozantinib	Amplification	Specific	OnLabelSubtype	Clear Cell Renal Cell Carcinoma
HMF003621A	MET	Cabozantinib	Amplification	Specific	OnLabelSubtype	Clear Cell Renal Cell Carcinoma
HMF001686A	MET	Cabozantinib	Amplification	Specific	OnLabelSubtype	Clear Cell Renal Cell Carcinoma
HMF003170A	MET	Cabozantinib	Amplification	Specific	OnLabelSubtype	Clear Cell Renal Cell Carcinoma
HMF000428A	MET	Cabozantinib	Amplification	Specific	OnLabelSubtype	Clear Cell Renal Cell Carcinoma
HMF002867A	MET	Cabozantinib	Amplification	Specific	OnLabelSubtype	Clear Cell Renal Cell Carcinoma
HMF003761A	MET	Cabozantinib	Amplification	Specific	OnLabelSubtype	Clear Cell Renal Cell Carcinoma
HMF003633A	MET	Cabozantinib	Amplification	Specific	OnLabelSubtype	Clear Cell Renal Cell Carcinoma
HMF002624A	MET	Cabozantinib	Amplification	Specific	OnLabelSubtype	Clear Cell Renal Cell Carcinoma
HMF001928A	MET	Cabozantinib	Amplification	Specific	OnLabelSubtype	Clear Cell Renal Cell Carcinoma
HMF003395A	MET	Cabozantinib	Amplification	Specific	OnLabelSubtype	Clear Cell Renal Cell Carcinoma
HMF003788A	MET	Cabozantinib	Amplification	Specific	OnLabelSubtype	Clear Cell Renal Cell Carcinoma
HMF004233A	MET	Cabozantinib	Amplification	Specific	OnLabelSubtype	Clear Cell Renal Cell Carcinoma
HMF004114A	MET	Cabozantinib	Amplification	Specific	OnLabelSubtype	Clear Cell Renal Cell Carcinoma
HMF003947A	MET	Cabozantinib	Amplification	Specific	OnLabelSubtype	Clear Cell Renal Cell Carcinoma
HMF004269A	MET	Cabozantinib	Amplification	Specific	OnLabelSubtype	Clear Cell Renal Cell Carcinoma
HMF003724A	MET	Cabozantinib	Amplification	Specific	OnLabelSubtype	Clear Cell Renal Cell Carcinoma
HMF002471A	MET	Cabozantinib	Amplification	Specific	OnLabelSubtype	Clear Cell Renal Cell Carcinoma
HMF000611A	MET	Cabozantinib	Amplification	Specific	OnLabelSubtype	Clear Cell Renal Cell Carcinoma
HMF000047A	MET	Cabozantinib	Amplification	Specific	OnLabelSubtype	Clear Cell Renal Cell Carcinoma
HMF003272A	MET	Cabozantinib	Amplification	Specific	OnLabelSubtype	Renal Cell Carcinoma, Subtype Not Further Defined
HMF004356A	MET	Cabozantinib	Amplification	Specific	OnLabelSubtype	Renal Cell Carcinoma, Subtype Not Further Defined
HMF000631A	MET	Cabozantinib	Amplification	Specific	OnLabelSubtype	Renal Cell Carcinoma, Subtype Not Further Defined
HMF000944A	MET	Cabozantinib	Amplification	Specific	OnLabelSubtype	Papillary RCC
HMF004389A	MET	Cabozantinib	Amplification	Specific	OnLabelSubtype	Papillary RCC
HMF003506A	MET	Cabozantinib	Amplification	Specific	OnLabelSubtype	Papillary RCC
HMF000213B	MET	Cabozantinib	Amplification	Specific	OnLabelSubtype	Papillary RCC
HMF000673A	MET	Cabozantinib	Amplification	Specific	OnLabelSubtype	Papillary RCC
HMF003715A	MET	Cabozantinib	Amplification	Specific	OnLabelSubtype	Papillary RCC
HMF000425A	NF2	MEK inhibitor	Deletion	Specific	OffLabelAvailable	Collecting Duct Carcinoma
HMF000425A	NF2	AR42	Deletion	Specific	OffLabelAvailable	Collecting Duct Carcinoma
HMF000425A	NF2	Imatinib	Deletion	Specific	OffLabelAvailable	Collecting Duct Carcinoma
HMF000425A	NF2	Lapatinib	Deletion	Specific	OffLabelAvailable	Collecting Duct Carcinoma
HMF000425A	NF2	Chemotherapy + Tensirolimus	Deletion	Specific	OffLabelAvailable	Collecting Duct Carcinoma
HMF002565A	NF2	MEK inhibitor	Deletion	Specific	OffLabelAvailable	Clear Cell Renal Cell Carcinoma
HMF002565A	NF2	AR42	Deletion	Specific	OffLabelAvailable	Clear Cell Renal Cell Carcinoma
HMF002565A	NF2	Imatinib	Deletion	Specific	OffLabelAvailable	Clear Cell Renal Cell Carcinoma
HMF002565A	NF2	Lapatinib	Deletion	Specific	OffLabelAvailable	Clear Cell Renal Cell Carcinoma
HMF002565A	NF2	Chemotherapy + Tensirolimus	Deletion	Specific	OffLabelAvailable	Clear Cell Renal Cell Carcinoma
HMF001886A	NF2	MEK inhibitor	Deletion	Specific	OffLabelAvailable	Clear Cell Renal Cell Carcinoma
HMF001886A	NF2	AR42	Deletion	Specific	OffLabelAvailable	Clear Cell Renal Cell Carcinoma
HMF001886A	NF2	Imatinib	Deletion	Specific	OffLabelAvailable	Clear Cell Renal Cell Carcinoma
HMF001886A	NF2	Lapatinib	Deletion	Specific	OffLabelAvailable	Clear Cell Renal Cell Carcinoma
HMF001886A	NF2	Chemotherapy + Tensirolimus	Deletion	Specific	OffLabelAvailable	Clear Cell Renal Cell Carcinoma
HMF002362A	NF2	MEK inhibitor	Deletion	Specific	OffLabelAvailable	Clear Cell Renal Cell Carcinoma
HMF002362A	NF2	AR42	Deletion	Specific	OffLabelAvailable	Clear Cell Renal Cell Carcinoma
HMF002362A	NF2	Imatinib	Deletion	Specific	OffLabelAvailable	Clear Cell Renal Cell Carcinoma
HMF002362A	NF2	Lapatinib	Deletion	Specific	OffLabelAvailable	Clear Cell Renal Cell Carcinoma
HMF002362A	NF2	Chemotherapy + Tensirolimus	Deletion	Specific	OffLabelAvailable	Clear Cell Renal Cell Carcinoma
HMF002068A	NF2	MEK inhibitor	Deletion	Specific	OffLabelAvailable	Clear Cell Renal Cell Carcinoma
HMF002068A	NF2	AR42	Deletion	Specific	OffLabelAvailable	Clear Cell Renal Cell Carcinoma
HMF002068A	NF2	Imatinib	Deletion	Specific	OffLabelAvailable	Clear Cell Renal Cell Carcinoma
HMF002068A	NF2	Lapatinib	Deletion	Specific	OffLabelAvailable	Clear Cell Renal Cell Carcinoma
HMF002068A	NF2	Chemotherapy + Tensirolimus	Deletion	Specific	OffLabelAvailable	Clear Cell Renal Cell Carcinoma
HMF002388A	NF2	MEK inhibitor	Deletion	Specific	OffLabelAvailable	Clear Cell Renal Cell Carcinoma
HMF002388A	NF2	AR42	Deletion	Specific	OffLabelAvailable	Clear Cell Renal Cell Carcinoma
HMF002388A	NF2	Imatinib	Deletion	Specific	OffLabelAvailable	Clear Cell Renal Cell Carcinoma
HMF002388A	NF2	Lapatinib	Deletion	Specific	OffLabelAvailable	Clear Cell Renal Cell Carcinoma
HMF002388A	NF2	Chemotherapy + Tensirolimus	Deletion	Specific	OffLabelAvailable	Clear Cell Renal Cell Carcinoma
HMF003060A	NF2	MEK inhibitor	Deletion	Specific	OffLabelAvailable	Clear Cell Renal Cell Carcinoma
HMF003060A	NF2	AR42	Deletion	Specific	OffLabelAvailable	Clear Cell Renal Cell Carcinoma
HMF003060A	NF2	Imatinib	Deletion	Specific	OffLabelAvailable	Clear Cell Renal Cell Carcinoma
HMF003060A	NF2	Lapatinib	Deletion	Specific	OffLabelAvailable	Clear Cell Renal Cell Carcinoma
HMF003060A	NF2	Chemotherapy + Tensirolimus	Deletion	Specific	OffLabelAvailable	Clear Cell Renal Cell Carcinoma
HMF001953A	NF2	MEK inhibitor	Deletion	Specific	OffLabelAvailable	Clear Cell Renal Cell Carcinoma
HMF001953A	NF2	AR42	Deletion	Specific	OffLabelAvailable	Clear Cell Renal Cell Carcinoma
HMF001953A	NF2	Imatinib	Deletion	Specific	OffLabelAvailable	Clear Cell Renal Cell Carcinoma
HMF001953A	NF2	Lapatinib	Deletion	Specific	OffLabelAvailable	Clear Cell Renal Cell Carcinoma
HMF001953A	NF2	Chemotherapy + Tensirolimus	Deletion	Specific	OffLabelAvailable	Clear Cell Renal Cell Carcinoma
HMF001907A	NF2	MEK inhibitor	Deletion	Specific	OffLabelAvailable	Clear Cell Renal Cell Carcinoma
HMF001907A	NF2	AR42	Deletion	Specific	OffLabelAvailable	Clear Cell Renal Cell Carcinoma
HMF001907A	NF2	Imatinib	Deletion	Specific	OffLabelAvailable	Clear Cell Renal Cell Carcinoma
HMF001907A	NF2	Lapatinib	Deletion	Specific	OffLabelAvailable	Clear Cell Renal Cell Carcinoma
HMF001907A	NF2	Chemotherapy + Tensirolimus	Deletion	Specific	OffLabelAvailable	Clear Cell Renal Cell Carcinoma
HMF003621A	NF2	MEK inhibitor	Deletion	Specific	OffLabelAvailable	Clear Cell Renal Cell Carcinoma
HMF003621A	NF2	AR42	Deletion	Specific	OffLabelAvailable	Clear Cell Renal Cell Carcinoma
HMF003621A	NF2	Imatinib	Deletion	Specific	OffLabelAvailable	Clear Cell Renal Cell Carcinoma
HMF003621A	NF2	Lapatinib	Deletion	Specific	OffLabelAvailable	Clear Cell Renal Cell Carcinoma
HMF003621A	NF2	Chemotherapy + Tensirolimus	Deletion	Specific	OffLabelAvailable	Clear Cell Renal Cell Carcinoma
HMF002563A	NF2	MEK inhibitor	Deletion	Specific	OffLabelAvailable	Clear Cell Renal Cell Carcinoma
HMF002563A	NF2	AR42	Deletion	Specific	OffLabelAvailable	Clear Cell Renal Cell Carcinoma
HMF002563A	NF2	Imatinib	Deletion	Specific	OffLabelAvailable	Clear Cell Renal Cell Carcinoma
HMF002563A	NF2	Lapatinib	Deletion	Specific	OffLabelAvailable	Clear Cell Renal Cell Carcinoma
HMF002563A	NF2	Chemotherapy + Tensirolimus	Deletion	Specific	OffLabelAvailable	Clear Cell Renal Cell Carcinoma
HMF000428A	NF2	MEK inhibitor	Deletion	Specific	OffLabelAvailable	Clear Cell Renal Cell Carcinoma
HMF000428A	NF2	AR42	Deletion	Specific	OffLabelAvailable	Clear Cell Renal Cell Carcinoma
HMF000428A	NF2	Imatinib	Deletion	Specific	OffLabelAvailable	Clear Cell Renal Cell Carcinoma
HMF000428A	NF2	Lapatinib	Deletion	Specific	OffLabelAvailable	Clear Cell Renal Cell Carcinoma
HMF000428A	NF2	Chemotherapy + Tensirolimus	Deletion	Specific	OffLabelAvailable	Clear Cell Renal Cell Carcinoma
HMF001616A	NF2	MEK inhibitor	Deletion	Specific	OffLabelAvailable	Clear Cell Renal Cell Carcinoma
HMF001616A	NF2	AR42	Deletion	Specific	OffLabelAvailable	Clear Cell Renal Cell Carcinoma
HMF001616A	NF2	Imatinib	Deletion	Specific	OffLabelAvailable	Clear Cell Renal Cell Carcinoma
HMF001616A	NF2	Lapatinib	Deletion	Specific	OffLabelAvailable	Clear Cell Renal Cell Carcinoma
HMF001616A	NF2	Chemotherapy + Tensirolimus	Deletion	Specific	OffLabelAvailable	Clear Cell Renal Cell Carcinoma
HMF002860A	NF2	MEK inhibitor	Deletion	Specific	OffLabelAvailable	Clear Cell Renal Cell Carcinoma
HMF002860A	NF2	AR42	Deletion	Specific	OffLabelAvailable	Clear Cell Renal Cell Carcinoma
HMF002860A	NF2	Imatinib	Deletion	Specific	OffLabelAvailable	Clear Cell Renal Cell Carcinoma
HMF002860A	NF2	Lapatinib	Deletion	Specific	OffLabelAvailable	Clear Cell Renal Cell Carcinoma
HMF002860A	NF2	Chemotherapy + Tensirolimus	Deletion	Specific	OffLabelAvailable	Clear Cell Renal Cell Carcinoma
HMF001356A	NF2	MEK inhibitor	Deletion	Specific	OffLabelAvailable	Renal Cell Carcinoma, Subtype Not Further Defined
HMF001356A	NF2	AR42	Deletion	Specific	OffLabelAvailable	Renal Cell Carcinoma, Subtype Not Further Defined
HMF001356A	NF2	Imatinib	Deletion	Specific	OffLabelAvailable	Renal Cell Carcinoma, Subtype Not Further Defined
HMF001356A	NF2	Lapatinib	Deletion	Specific	OffLabelAvailable	Renal Cell Carcinoma, Subtype Not Further Defined
HMF001356A	NF2	Chemotherapy + Tensirolimus	Deletion	Specific	OffLabelAvailable	Renal Cell Carcinoma, Subtype Not Further Defined
HMF001464A	NF2	MEK inhibitor	Deletion	Specific	OffLabelAvailable	Renal Cell Carcinoma, Subtype Not Further Defined
HMF001464A	NF2	AR42	Deletion	Specific	OffLabelAvailable	Renal Cell Carcinoma, Subtype Not Further Defined
HMF001464A	NF2	Imatinib	Deletion	Specific	OffLabelAvailable	Renal Cell Carcinoma, Subtype Not Further Defined
HMF001464A	NF2	Lapatinib	Deletion	Specific	OffLabelAvailable	Renal Cell Carcinoma, Subtype Not Further Defined
HMF001464A	NF2	Chemotherapy + Tensirolimus	Deletion	Specific	OffLabelAvailable	Renal Cell Carcinoma, Subtype Not Further Defined
HMF000944A	NF2	MEK inhibitor	Deletion	Specific	OffLabelAvailable	Papillary RCC
HMF000944A	NF2	AR42	Deletion	Specific	OffLabelAvailable	Papillary RCC
HMF000944A	NF2	Imatinib	Deletion	Specific	OffLabelAvailable	Papillary RCC
HMF000944A	NF2	Lapatinib	Deletion	Specific	OffLabelAvailable	Papillary RCC
HMF000944A	NF2	Chemotherapy + Tensirolimus	Deletion	Specific	OffLabelAvailable	Papillary RCC
HMF002892A	NF2	MEK inhibitor	Deletion	Specific	OffLabelAvailable	Papillary RCC
HMF002892A	NF2	AR42	Deletion	Specific	OffLabelAvailable	Papillary RCC
HMF002892A	NF2	Imatinib	Deletion	Specific	OffLabelAvailable	Papillary RCC
HMF002892A	NF2	Lapatinib	Deletion	Specific	OffLabelAvailable	Papillary RCC
HMF002892A	NF2	Chemotherapy + Tensirolimus	Deletion	Specific	OffLabelAvailable	Papillary RCC
HMF003715A	NF2	MEK inhibitor	Deletion	Specific	OffLabelAvailable	Papillary RCC
HMF003715A	NF2	AR42	Deletion	Specific	OffLabelAvailable	Papillary RCC
HMF003715A	NF2	Imatinib	Deletion	Specific	OffLabelAvailable	Papillary RCC
HMF003715A	NF2	Lapatinib	Deletion	Specific	OffLabelAvailable	Papillary RCC
HMF003715A	NF2	Chemotherapy + Tensirolimus	Deletion	Specific	OffLabelAvailable	Papillary RCC
HMF000425A	CDKN2A	CDK4/6 inhibitor	Deletion	Specific	OffLabelAvailable	Collecting Duct Carcinoma
HMF000425A	CDKN2A	Ilorasertib	Deletion	Specific	OffLabelAvailable	Collecting Duct Carcinoma
HMF000425A	CDKN2A	DRUP	Deletion	Specific	OffLabelAvailable	Collecting Duct Carcinoma
HMF003119A	CDKN2A	CDK4/6 inhibitor	Deletion	Specific	OffLabelAvailable	Clear Cell Renal Cell Carcinoma
HMF003119A	CDKN2A	Ilorasertib	Deletion	Specific	OffLabelAvailable	Clear Cell Renal Cell Carcinoma
HMF003119A	CDKN2A	DRUP	Deletion	Specific	OffLabelAvailable	Clear Cell Renal Cell Carcinoma
HMF004175A	CDKN2A	CDK4/6 inhibitor	Deletion	Specific	OffLabelAvailable	Clear Cell Renal Cell Carcinoma
HMF004175A	CDKN2A	Ilorasertib	Deletion	Specific	OffLabelAvailable	Clear Cell Renal Cell Carcinoma
HMF004175A	CDKN2A	DRUP	Deletion	Specific	OffLabelAvailable	Clear Cell Renal Cell Carcinoma
HMF002718A	CDKN2A	CDK4/6 inhibitor	Deletion	Specific	OffLabelAvailable	Clear Cell Renal Cell Carcinoma
HMF002718A	CDKN2A	Ilorasertib	Deletion	Specific	OffLabelAvailable	Clear Cell Renal Cell Carcinoma
HMF002718A	CDKN2A	DRUP	Deletion	Specific	OffLabelAvailable	Clear Cell Renal Cell Carcinoma
HMF001886A	CDKN2A	CDK4/6 inhibitor	Deletion	Specific	OffLabelAvailable	Clear Cell Renal Cell Carcinoma
HMF001886A	CDKN2A	Ilorasertib	Deletion	Specific	OffLabelAvailable	Clear Cell Renal Cell Carcinoma
HMF001886A	CDKN2A	DRUP	Deletion	Specific	OffLabelAvailable	Clear Cell Renal Cell Carcinoma
HMF002108A	CDKN2A	CDK4/6 inhibitor	Deletion	Specific	OffLabelAvailable	Clear Cell Renal Cell Carcinoma
HMF002108A	CDKN2A	Ilorasertib	Deletion	Specific	OffLabelAvailable	Clear Cell Renal Cell Carcinoma
HMF002108A	CDKN2A	DRUP	Deletion	Specific	OffLabelAvailable	Clear Cell Renal Cell Carcinoma
HMF002362A	CDKN2A	CDK4/6 inhibitor	Deletion	Specific	OffLabelAvailable	Clear Cell Renal Cell Carcinoma
HMF002362A	CDKN2A	Ilorasertib	Deletion	Specific	OffLabelAvailable	Clear Cell Renal Cell Carcinoma
HMF002362A	CDKN2A	DRUP	Deletion	Specific	OffLabelAvailable	Clear Cell Renal Cell Carcinoma
HMF002068A	CDKN2A	CDK4/6 inhibitor	Deletion	Specific	OffLabelAvailable	Clear Cell Renal Cell Carcinoma
HMF002068A	CDKN2A	Ilorasertib	Deletion	Specific	OffLabelAvailable	Clear Cell Renal Cell Carcinoma
HMF002068A	CDKN2A	DRUP	Deletion	Specific	OffLabelAvailable	Clear Cell Renal Cell Carcinoma
HMF002903A	CDKN2A	CDK4/6 inhibitor	Deletion	Specific	OffLabelAvailable	Clear Cell Renal Cell Carcinoma
HMF002903A	CDKN2A	Ilorasertib	Deletion	Specific	OffLabelAvailable	Clear Cell Renal Cell Carcinoma
HMF002903A	CDKN2A	DRUP	Deletion	Specific	OffLabelAvailable	Clear Cell Renal Cell Carcinoma
HMF002487A	CDKN2A	CDK4/6 inhibitor	Deletion	Specific	OffLabelAvailable	Clear Cell Renal Cell Carcinoma
HMF002487A	CDKN2A	Ilorasertib	Deletion	Specific	OffLabelAvailable	Clear Cell Renal Cell Carcinoma
HMF002487A	CDKN2A	DRUP	Deletion	Specific	OffLabelAvailable	Clear Cell Renal Cell Carcinoma
HMF002352A	CDKN2A	CDK4/6 inhibitor	Deletion	Specific	OffLabelAvailable	Clear Cell Renal Cell Carcinoma
HMF002352A	CDKN2A	Ilorasertib	Deletion	Specific	OffLabelAvailable	Clear Cell Renal Cell Carcinoma
HMF002352A	CDKN2A	DRUP	Deletion	Specific	OffLabelAvailable	Clear Cell Renal Cell Carcinoma
HMF001943A	CDKN2A	CDK4/6 inhibitor	Deletion	Specific	OffLabelAvailable	Clear Cell Renal Cell Carcinoma
HMF001943A	CDKN2A	Ilorasertib	Deletion	Specific	OffLabelAvailable	Clear Cell Renal Cell Carcinoma
HMF001943A	CDKN2A	DRUP	Deletion	Specific	OffLabelAvailable	Clear Cell Renal Cell Carcinoma
HMF002113A	CDKN2A	CDK4/6 inhibitor	Deletion	Specific	OffLabelAvailable	Clear Cell Renal Cell Carcinoma
HMF002113A	CDKN2A	Ilorasertib	Deletion	Specific	OffLabelAvailable	Clear Cell Renal Cell Carcinoma
HMF002113A	CDKN2A	DRUP	Deletion	Specific	OffLabelAvailable	Clear Cell Renal Cell Carcinoma
HMF001907A	CDKN2A	CDK4/6 inhibitor	Deletion	Specific	OffLabelAvailable	Clear Cell Renal Cell Carcinoma
HMF001907A	CDKN2A	Ilorasertib	Deletion	Specific	OffLabelAvailable	Clear Cell Renal Cell Carcinoma
HMF001907A	CDKN2A	DRUP	Deletion	Specific	OffLabelAvailable	Clear Cell Renal Cell Carcinoma
HMF001797A	CDKN2A	CDK4/6 inhibitor	Deletion	Specific	OffLabelAvailable	Clear Cell Renal Cell Carcinoma
HMF001797A	CDKN2A	Ilorasertib	Deletion	Specific	OffLabelAvailable	Clear Cell Renal Cell Carcinoma
HMF001797A	CDKN2A	DRUP	Deletion	Specific	OffLabelAvailable	Clear Cell Renal Cell Carcinoma
HMF000428A	CDKN2A	CDK4/6 inhibitor	Deletion	Specific	OffLabelAvailable	Clear Cell Renal Cell Carcinoma
HMF000428A	CDKN2A	Ilorasertib	Deletion	Specific	OffLabelAvailable	Clear Cell Renal Cell Carcinoma
HMF000428A	CDKN2A	DRUP	Deletion	Specific	OffLabelAvailable	Clear Cell Renal Cell Carcinoma
HMF001616A	CDKN2A	CDK4/6 inhibitor	Deletion	Specific	OffLabelAvailable	Clear Cell Renal Cell Carcinoma
HMF001616A	CDKN2A	Ilorasertib	Deletion	Specific	OffLabelAvailable	Clear Cell Renal Cell Carcinoma
HMF001616A	CDKN2A	DRUP	Deletion	Specific	OffLabelAvailable	Clear Cell Renal Cell Carcinoma
HMF003229A	CDKN2A	CDK4/6 inhibitor	Deletion	Specific	OffLabelAvailable	Clear Cell Renal Cell Carcinoma
HMF003229A	CDKN2A	Ilorasertib	Deletion	Specific	OffLabelAvailable	Clear Cell Renal Cell Carcinoma
HMF003229A	CDKN2A	DRUP	Deletion	Specific	OffLabelAvailable	Clear Cell Renal Cell Carcinoma
HMF000934A	CDKN2A	CDK4/6 inhibitor	Deletion	Specific	OffLabelAvailable	Clear Cell Renal Cell Carcinoma
HMF000934A	CDKN2A	Ilorasertib	Deletion	Specific	OffLabelAvailable	Clear Cell Renal Cell Carcinoma
HMF000934A	CDKN2A	DRUP	Deletion	Specific	OffLabelAvailable	Clear Cell Renal Cell Carcinoma
HMF003633A	CDKN2A	CDK4/6 inhibitor	Deletion	Specific	OffLabelAvailable	Clear Cell Renal Cell Carcinoma
HMF003633A	CDKN2A	Ilorasertib	Deletion	Specific	OffLabelAvailable	Clear Cell Renal Cell Carcinoma
HMF003633A	CDKN2A	DRUP	Deletion	Specific	OffLabelAvailable	Clear Cell Renal Cell Carcinoma
HMF002624A	CDKN2A	CDK4/6 inhibitor	Deletion	Specific	OffLabelAvailable	Clear Cell Renal Cell Carcinoma
HMF002624A	CDKN2A	Ilorasertib	Deletion	Specific	OffLabelAvailable	Clear Cell Renal Cell Carcinoma
HMF002624A	CDKN2A	DRUP	Deletion	Specific	OffLabelAvailable	Clear Cell Renal Cell Carcinoma
HMF001928A	CDKN2A	CDK4/6 inhibitor	Deletion	Specific	OffLabelAvailable	Clear Cell Renal Cell Carcinoma
HMF001928A	CDKN2A	Ilorasertib	Deletion	Specific	OffLabelAvailable	Clear Cell Renal Cell Carcinoma
HMF001928A	CDKN2A	DRUP	Deletion	Specific	OffLabelAvailable	Clear Cell Renal Cell Carcinoma
HMF003395A	CDKN2A	CDK4/6 inhibitor	Deletion	Specific	OffLabelAvailable	Clear Cell Renal Cell Carcinoma
HMF003395A	CDKN2A	Ilorasertib	Deletion	Specific	OffLabelAvailable	Clear Cell Renal Cell Carcinoma
HMF003395A	CDKN2A	DRUP	Deletion	Specific	OffLabelAvailable	Clear Cell Renal Cell Carcinoma
HMF003788A	CDKN2A	CDK4/6 inhibitor	Deletion	Specific	OffLabelAvailable	Clear Cell Renal Cell Carcinoma
HMF003788A	CDKN2A	Ilorasertib	Deletion	Specific	OffLabelAvailable	Clear Cell Renal Cell Carcinoma
HMF003788A	CDKN2A	DRUP	Deletion	Specific	OffLabelAvailable	Clear Cell Renal Cell Carcinoma
HMF001967B	CDKN2A	CDK4/6 inhibitor	Deletion	Specific	OffLabelAvailable	Clear Cell Renal Cell Carcinoma
HMF001967B	CDKN2A	Ilorasertib	Deletion	Specific	OffLabelAvailable	Clear Cell Renal Cell Carcinoma
HMF001967B	CDKN2A	DRUP	Deletion	Specific	OffLabelAvailable	Clear Cell Renal Cell Carcinoma
HMF004233A	CDKN2A	CDK4/6 inhibitor	Deletion	Specific	OffLabelAvailable	Clear Cell Renal Cell Carcinoma
HMF004233A	CDKN2A	Ilorasertib	Deletion	Specific	OffLabelAvailable	Clear Cell Renal Cell Carcinoma
HMF004233A	CDKN2A	DRUP	Deletion	Specific	OffLabelAvailable	Clear Cell Renal Cell Carcinoma
HMF004269A	CDKN2A	CDK4/6 inhibitor	Deletion	Specific	OffLabelAvailable	Clear Cell Renal Cell Carcinoma
HMF004269A	CDKN2A	Ilorasertib	Deletion	Specific	OffLabelAvailable	Clear Cell Renal Cell Carcinoma
HMF004269A	CDKN2A	DRUP	Deletion	Specific	OffLabelAvailable	Clear Cell Renal Cell Carcinoma
HMF004179A	CDKN2A	CDK4/6 inhibitor	Deletion	Specific	OffLabelAvailable	Clear Cell Renal Cell Carcinoma
HMF004179A	CDKN2A	Ilorasertib	Deletion	Specific	OffLabelAvailable	Clear Cell Renal Cell Carcinoma
HMF004179A	CDKN2A	DRUP	Deletion	Specific	OffLabelAvailable	Clear Cell Renal Cell Carcinoma
HMF000611A	CDKN2A	CDK4/6 inhibitor	Deletion	Specific	OffLabelAvailable	Clear Cell Renal Cell Carcinoma
HMF000611A	CDKN2A	Ilorasertib	Deletion	Specific	OffLabelAvailable	Clear Cell Renal Cell Carcinoma
HMF000611A	CDKN2A	DRUP	Deletion	Specific	OffLabelAvailable	Clear Cell Renal Cell Carcinoma
HMF002531A	CDKN2A	CDK4/6 inhibitor	Deletion	Specific	OffLabelAvailable	Clear Cell Renal Cell Carcinoma
HMF002531A	CDKN2A	Ilorasertib	Deletion	Specific	OffLabelAvailable	Clear Cell Renal Cell Carcinoma
HMF002531A	CDKN2A	DRUP	Deletion	Specific	OffLabelAvailable	Clear Cell Renal Cell Carcinoma
HMF000047A	CDKN2A	CDK4/6 inhibitor	Deletion	Specific	OffLabelAvailable	Clear Cell Renal Cell Carcinoma
HMF000047A	CDKN2A	Ilorasertib	Deletion	Specific	OffLabelAvailable	Clear Cell Renal Cell Carcinoma
HMF000047A	CDKN2A	DRUP	Deletion	Specific	OffLabelAvailable	Clear Cell Renal Cell Carcinoma
HMF003525A	CDKN2A	CDK4/6 inhibitor	Deletion	Specific	OffLabelAvailable	Clear Cell Renal Cell Carcinoma
HMF003525A	CDKN2A	Ilorasertib	Deletion	Specific	OffLabelAvailable	Clear Cell Renal Cell Carcinoma
HMF003525A	CDKN2A	DRUP	Deletion	Specific	OffLabelAvailable	Clear Cell Renal Cell Carcinoma
HMF001464A	CDKN2A	CDK4/6 inhibitor	Deletion	Specific	OffLabelAvailable	Renal Cell Carcinoma, Subtype Not Further Defined
HMF001464A	CDKN2A	Ilorasertib	Deletion	Specific	OffLabelAvailable	Renal Cell Carcinoma, Subtype Not Further Defined
HMF001464A	CDKN2A	DRUP	Deletion	Specific	OffLabelAvailable	Renal Cell Carcinoma, Subtype Not Further Defined
HMF000944A	CDKN2A	CDK4/6 inhibitor	Deletion	Specific	OffLabelAvailable	Papillary RCC
HMF000944A	CDKN2A	Ilorasertib	Deletion	Specific	OffLabelAvailable	Papillary RCC
HMF000944A	CDKN2A	DRUP	Deletion	Specific	OffLabelAvailable	Papillary RCC
HMF002892A	CDKN2A	CDK4/6 inhibitor	Deletion	Specific	OffLabelAvailable	Papillary RCC
HMF002892A	CDKN2A	Ilorasertib	Deletion	Specific	OffLabelAvailable	Papillary RCC
HMF002892A	CDKN2A	DRUP	Deletion	Specific	OffLabelAvailable	Papillary RCC
HMF000425A	CDKN2B	CDK4/6 inhibitor	Deletion	Specific	OffLabelAvailable	Collecting Duct Carcinoma
HMF003119A	CDKN2B	CDK4/6 inhibitor	Deletion	Specific	OffLabelAvailable	Clear Cell Renal Cell Carcinoma
HMF004175A	CDKN2B	CDK4/6 inhibitor	Deletion	Specific	OffLabelAvailable	Clear Cell Renal Cell Carcinoma
HMF002718A	CDKN2B	CDK4/6 inhibitor	Deletion	Specific	OffLabelAvailable	Clear Cell Renal Cell Carcinoma
HMF001886A	CDKN2B	CDK4/6 inhibitor	Deletion	Specific	OffLabelAvailable	Clear Cell Renal Cell Carcinoma
HMF002108A	CDKN2B	CDK4/6 inhibitor	Deletion	Specific	OffLabelAvailable	Clear Cell Renal Cell Carcinoma
HMF002362A	CDKN2B	CDK4/6 inhibitor	Deletion	Specific	OffLabelAvailable	Clear Cell Renal Cell Carcinoma
HMF002068A	CDKN2B	CDK4/6 inhibitor	Deletion	Specific	OffLabelAvailable	Clear Cell Renal Cell Carcinoma
HMF002903A	CDKN2B	CDK4/6 inhibitor	Deletion	Specific	OffLabelAvailable	Clear Cell Renal Cell Carcinoma
HMF002487A	CDKN2B	CDK4/6 inhibitor	Deletion	Specific	OffLabelAvailable	Clear Cell Renal Cell Carcinoma
HMF002352A	CDKN2B	CDK4/6 inhibitor	Deletion	Specific	OffLabelAvailable	Clear Cell Renal Cell Carcinoma
HMF001943A	CDKN2B	CDK4/6 inhibitor	Deletion	Specific	OffLabelAvailable	Clear Cell Renal Cell Carcinoma
HMF002113A	CDKN2B	CDK4/6 inhibitor	Deletion	Specific	OffLabelAvailable	Clear Cell Renal Cell Carcinoma
HMF001907A	CDKN2B	CDK4/6 inhibitor	Deletion	Specific	OffLabelAvailable	Clear Cell Renal Cell Carcinoma
HMF003166A	CDKN2B	CDK4/6 inhibitor	Deletion	Specific	OffLabelAvailable	Clear Cell Renal Cell Carcinoma
[truncated: 1,547 more rows]

## Sheet: Fig5_filtered.results
gene_name	ENSEMBL	baseMean	log2FoldChange	lfcSE	stat	pvalue	padj
IFITM1	ENSG00000185885	1343.73	1.50605	0.542318	2.77706	0.00548538	0.0379645
TALDO1	ENSG00000177156	1787.5	-1.41097	0.477393	-2.95557	0.00312095	0.0254001
KCNQ1	ENSG00000053918	287.249	2.2122	0.448443	4.93306	8.09528e-07	4.83526e-05
DNHD1	ENSG00000179532	1369.34	2.00006	0.561805	3.56006	0.00037077	0.00528749
DCHS1	ENSG00000166341	1464.64	2.19035	0.425712	5.14515	2.67312e-07	2.08133e-05
OLFML1	ENSG00000183801	207.346	1.79256	0.473096	3.789	0.000151256	0.0026728
CYB5R2	ENSG00000166394	130.191	2.43716	0.746146	3.26634	0.00108949	0.0116006
ADM	ENSG00000148926	2354.17	3.69242	0.589245	6.26635	3.69607e-10	1.53484e-07
MRVI1	ENSG00000072952	799.215	2.75508	0.569065	4.84141	1.28922e-06	6.79936e-05
NUCB2	ENSG00000070081	1190.75	1.2279	0.384281	3.19531	0.0013968	0.0140494
SLC5A12	ENSG00000148942	611.714	6.48679	1.45428	4.4605	8.17701e-06	0.000281292
FIBIN	ENSG00000176971	720.197	-2.95994	0.58363	-5.07161	3.94469e-07	2.7854e-05
LMO2	ENSG00000135363	348.389	1.10154	0.374079	2.94466	0.0032331	0.0260689
PAMR1	ENSG00000149090	134.524	3.33033	0.689991	4.82664	1.38858e-06	7.16516e-05
HSD17B12	ENSG00000149084	833.961	-1.06353	0.244505	-4.34972	1.36312e-05	0.000426059
C11orf96	ENSG00000187479	472.56	2.86098	0.604783	4.73058	2.23879e-06	0.000103848
TP53I11	ENSG00000175274	1798.59	2.08787	0.417932	4.99572	5.86181e-07	3.80059e-05
CHST1	ENSG00000175264	319.009	2.80315	0.837245	3.34806	0.000813804	0.00944349
DGKZ	ENSG00000149091	2006.41	1.25318	0.309962	4.043	5.2771e-05	0.00120154
F2	ENSG00000180210	157.15	3.9701	1.22313	3.24586	0.00117096	0.0122611
FOLH1	ENSG00000086205	405.934	3.98072	0.888809	4.47872	7.50922e-06	0.000263518
APLNR	ENSG00000134817	750.989	2.87233	0.696574	4.12352	3.73133e-05	0.000909632
SLC43A3	ENSG00000134802	1203.8	1.75295	0.5117	3.42575	0.000613107	0.00766538
MS4A6A	ENSG00000110077	1137.71	1.50592	0.452769	3.32601	0.000880976	0.0099584
MS4A7	ENSG00000166927	845.95	1.70815	0.417786	4.08859	4.34e-05	0.00102289
MS4A14	ENSG00000166928	165.273	2.58641	0.50311	5.14084	2.73513e-07	2.11077e-05
CD6	ENSG00000013725	170.809	2.64137	0.511897	5.15997	2.46991e-07	1.99434e-05
CD5	ENSG00000110448	113.788	2.27213	0.496608	4.5753	4.75531e-06	0.000186796
VWCE	ENSG00000167992	320.066	2.85465	0.995494	2.86758	0.00413629	0.0309466
FERMT3	ENSG00000149781	555.697	1.16769	0.434686	2.68628	0.0072252	0.046346
CCDC88B	ENSG00000168071	620.732	1.33961	0.442726	3.02581	0.00247967	0.0214524
RASGRP2	ENSG00000068831	255.675	2.30218	0.480251	4.79369	1.63737e-06	8.13602e-05
CDC42BPG	ENSG00000171219	262.71	-2.23711	0.655535	-3.41265	0.000643339	0.00792966
ARL2	ENSG00000213465	527.526	-1.00934	0.362848	-2.78172	0.00540714	0.037602
TM7SF2	ENSG00000149809	274.955	-1.80168	0.478575	-3.76467	0.000166772	0.00286568
CAPN1	ENSG00000014216	2888.46	-1.18464	0.203247	-5.82858	5.59005e-09	1.24995e-06
CTSW	ENSG00000172543	111.104	3.26477	0.666712	4.89682	9.73999e-07	5.588e-05
CTSF	ENSG00000174080	840.609	-2.18438	0.629795	-3.4684	0.000523564	0.00678415
TBC1D10C	ENSG00000175463	156.806	3.53393	0.530084	6.66673	2.61566e-11	1.68962e-08
GSTP1	ENSG00000084207	3360.67	-2.31571	0.578383	-4.00376	6.23425e-05	0.00134992
NDUFS8	ENSG00000110717	821.571	-1.2991	0.318043	-4.08465	4.4143e-05	0.00103673
TCIRG1	ENSG00000110719	2163.12	1.6506	0.458137	3.60285	0.00031475	0.00466402
MYEOV	ENSG00000172927	480.391	6.26056	1.23199	5.08166	3.74147e-07	2.66347e-05
CCND1	ENSG00000110092	13561.2	2.16821	0.632573	3.4276	0.000608945	0.00762427
ANO1	ENSG00000131620	933.229	2.5857	0.507197	5.09802	3.43224e-07	2.49424e-05
LRTOMT	ENSG00000184154	111.491	-1.22129	0.30382	-4.01976	5.8257e-05	0.00130195
PDE2A	ENSG00000186642	274.327	2.60901	0.503698	5.1797	2.22238e-07	1.92741e-05
ARHGEF17	ENSG00000110237	4573.59	1.10022	0.362813	3.03249	0.00242548	0.0211619
PLEKHB1	ENSG00000021300	240.633	-2.17356	0.689744	-3.15126	0.0016257	0.0156392
UCP2	ENSG00000175567	1068.94	1.65395	0.466585	3.54479	0.000392924	0.00554898
P4HA3	ENSG00000149380	218.348	3.35922	1.0119	3.31971	0.000901098	0.0100809
OR2AT4	ENSG00000171561	157.052	7.59117	1.47107	5.1603	2.4656e-07	1.99434e-05
SLCO2B1	ENSG00000137491	4672.9	1.83982	0.447315	4.11303	3.90495e-05	0.0009433
GDPD5	ENSG00000158555	332.364	1.55799	0.508488	3.06397	0.00218422	0.0195059
LRRC32	ENSG00000137507	1376.25	1.84292	0.583908	3.15618	0.00159849	0.0154627
MYO7A	ENSG00000137474	1400.16	2.14962	0.73004	2.94452	0.00323451	0.0260689
PRSS23	ENSG00000150687	2480.45	2.10534	0.528586	3.98297	6.80602e-05	0.00144761
CTSC	ENSG00000109861	3241.8	-2.386	0.466168	-5.11832	3.0827e-07	2.28632e-05
FAT3	ENSG00000165323	208.276	2.59664	0.853314	3.04301	0.00234228	0.0206426
PIWIL4	ENSG00000134627	109.575	1.39521	0.347488	4.01512	5.94163e-05	0.00131675
BIRC3	ENSG00000023445	3142.64	2.50787	0.530353	4.72867	2.25993e-06	0.000104274
CARD16	ENSG00000204397	132.378	1.34505	0.338466	3.97395	7.06902e-05	0.00148646
[truncated: 1,484 more rows]

## Sheet: Fig5_fgsea.results
pathway	pval	padj	log2err	ES	NES	size
[truncated: 7 more rows]

## Sheet: GISTIC_armlevel
hmfSampleId	Chromosome Arm	value	diagnosis	significant_Arm
[truncated: 3,312 more rows]

[truncated: 4 more sheets: GISTIC2_peaks, Fusions, StructuralVariants, chromothripsis]
